# Supplementary material for: TNFR2 induced priming of the inflammasome leads to a RIPK1-dependent cell death in the absence of XIAP
Source: Cell Death Dis. 2019 Sep 20;10(10):700. doi: 10.1038/s41419-019-1938-x (PMC6754467; doi:10.1038/s41419-019-1938-x)
Supplement: Supplementary file 8 — Supplemental Dataset 1 [file 41419_2019_1938_MOESM8_ESM.xls]

## Sheet: TNFR2 stimulated RNAseq
	gene	symbol	gene_biotype	logCPM	chromosome	strand	logFC.TR1X_TR - TR1X_UT	F.TR1X_TR - TR1X_UT	PValue.TR1X_TR - TR1X_UT	FDR.TR1X_TR - TR1X_UT	logFC.WT_TR - WT_UT	F.WT_TR - WT_UT	PValue.WT_TR - WT_UT	FDR.WT_TR - WT_UT	logFC.X_TR - X_UT	F.X_TR - X_UT	PValue.X_TR - X_UT	FDR.X_TR - X_UT	logFC.X_UT - WT_UT	F.X_UT - WT_UT	PValue.X_UT - WT_UT	FDR.X_UT - WT_UT	logFC.TR1X_UT - WT_UT	F.TR1X_UT - WT_UT	PValue.TR1X_UT - WT_UT	FDR.TR1X_UT - WT_UT	logFC.TR1X_UT - X_UT	F.TR1X_UT - X_UT	PValue.TR1X_UT - X_UT	FDR.TR1X_UT - X_UT
1	ENSMUSG00000000001.4	Gnai3	protein_coding	6.81	3	-1	0.179	2.7	0.133	0.68	0.0349	0.101	0.757	0.973	-0.0736	0.452	0.517	0.835	-0.0246	0.0507	0.827	0.975	-0.0453	0.171	0.688	0.925	-0.0207	0.0359	0.854	0.997
2	ENSMUSG00000000028.14	Cdc45	protein_coding	3.58	16	-1	-0.242	1.06	0.328	0.867	0.0558	0.0511	0.826	0.982	0.0503	0.0441	0.838	0.96	0.435	3.21	0.105	0.627	0.937	14.9	0.00335	0.228	0.502	4.53	0.0602	0.676
3	ENSMUSG00000000056.7	Narf	protein_coding	5.06	11	1	-0.467	3.49	0.0923	0.604	-0.373	2.16	0.174	0.687	-0.277	1.19	0.301	0.691	0.0696	0.0768	0.787	0.966	0.321	1.63	0.231	0.699	0.251	1.02	0.337	0.922
4	ENSMUSG00000000058.6	Cav2	protein_coding	6.23	6	1	0.407	7.37	0.0225	0.33	0.11	0.53	0.484	0.899	0.248	2.71	0.132	0.519	0.0428	0.0806	0.782	0.965	-0.229	2.3	0.162	0.623	-0.272	3.27	0.102	0.773
5	ENSMUSG00000000078.7	Klf6	protein_coding	7.5	13	1	0.163	3.83	0.08	0.573	0.261	9.65	0.0116	0.215	0.24	8.25	0.0172	0.223	0.0945	1.27	0.286	0.79	0.0404	0.233	0.64	0.91	-0.0541	0.42	0.532	0.963
6	ENSMUSG00000000085.16	Scmh1	protein_coding	4.12	4	1	-0.0712	0.168	0.691	0.977	0.148	0.691	0.426	0.879	0.0659	0.141	0.715	0.918	0.0194	0.0121	0.915	0.991	0.227	1.67	0.227	0.693	0.208	1.43	0.261	0.889
7	ENSMUSG00000000088.7	Cox5a	protein_coding	6.74	9	1	-0.106	1.76	0.215	0.791	0.0758	0.889	0.369	0.849	-0.0457	0.327	0.581	0.865	0.123	2.36	0.157	0.692	0.151	3.57	0.0891	0.539	0.0284	0.127	0.729	0.991
8	ENSMUSG00000000126.11	Wnt9a	protein_coding	0.2	11	1	-0.298	0.542	0.479	0.928	-0.307	0.594	0.46	0.893	-0.715	2.88	0.122	0.511	-0.484	1.51	0.248	0.764	-0.616	2.4	0.153	0.616	-0.132	0.111	0.747	0.991
9	ENSMUSG00000000127.14	Fer	protein_coding	4.25	17	1	0.0398	0.123	0.733	0.981	0.00661	0.00329	0.955	0.995	-0.0529	0.216	0.652	0.896	0.224	3.86	0.0788	0.583	0.019	0.0275	0.872	0.978	-0.205	3.3	0.1	0.767
10	ENSMUSG00000000131.15	Xpo6	protein_coding	6.36	7	-1	0.186	1.19	0.302	0.855	-0.0167	0.00949	0.924	0.993	0.218	1.62	0.233	0.633	0.0455	0.0706	0.796	0.968	0.0635	0.138	0.719	0.933	0.018	0.0112	0.918	0.998
11	ENSMUSG00000000134.17	Tfe3	protein_coding	7.27	X	1	0.31	16.3	0.00257	0.0948	-0.0726	0.888	0.369	0.849	0.325	17.8	0.00192	0.0652	-0.17	4.87	0.0528	0.52	-0.268	12.1	0.00626	0.267	-0.0983	1.64	0.23	0.872
12	ENSMUSG00000000148.17	Brat1	protein_coding	4.47	5	1	-0.237	2.55	0.142	0.698	-0.157	1.09	0.321	0.823	-0.163	1.19	0.302	0.692	0.0543	0.133	0.724	0.951	0.0111	0.00552	0.942	0.991	-0.0432	0.0852	0.777	0.993
13	ENSMUSG00000000149.10	Gna12	protein_coding	7.51	5	-1	-0.136	3.06	0.112	0.64	-0.134	2.96	0.117	0.617	-0.192	6.06	0.0344	0.301	0.168	4.67	0.0571	0.537	0.0404	0.269	0.615	0.902	-0.128	2.7	0.132	0.798
14	ENSMUSG00000000154.16	Slc22a18	protein_coding	2.33	7	1	-0.129	0.329	0.579	0.954	0.00156	4.64e-05	0.995	0.999	-0.118	0.27	0.615	0.882	0.359	2.51	0.145	0.678	0.142	0.392	0.546	0.882	-0.217	0.944	0.355	0.927
15	ENSMUSG00000000168.9	Dlat	protein_coding	5.31	9	-1	0.107	0.587	0.462	0.923	0.0444	0.0997	0.759	0.973	0.101	0.517	0.489	0.818	-0.00959	0.00469	0.947	0.994	-0.0308	0.0486	0.83	0.968	-0.0213	0.0234	0.882	0.997
16	ENSMUSG00000000171.5	Sdhd	protein_coding	6.82	9	-1	-0.0582	0.51	0.492	0.936	-0.0337	0.169	0.69	0.961	-0.138	2.84	0.124	0.513	0.0786	0.928	0.359	0.825	-0.028	0.118	0.739	0.938	-0.107	1.72	0.22	0.866
17	ENSMUSG00000000184.12	Ccnd2	protein_coding	1.88	6	-1	0.00537	9.82e-05	0.992	0.999	0.213	0.134	0.722	0.968	0.48	0.681	0.429	0.781	-0.237	0.169	0.69	0.941	0.656	1.36	0.271	0.734	0.893	2.57	0.141	0.806
18	ENSMUSG00000000194.13	Gpr107	protein_coding	6.74	2	1	0.0813	0.42	0.532	0.943	0.112	0.787	0.397	0.862	0.143	1.3	0.282	0.675	0.138	1.2	0.299	0.796	-0.0179	0.0203	0.89	0.982	-0.156	1.55	0.243	0.881
19	ENSMUSG00000000244.17	Tspan32	protein_coding	4.44	7	1	-0.127	0.909	0.364	0.885	-0.0742	0.306	0.593	0.933	-0.23	2.94	0.119	0.506	-0.174	1.71	0.221	0.75	-0.282	4.47	0.0617	0.486	-0.108	0.662	0.436	0.949
20	ENSMUSG00000000253.13	Gmpr	protein_coding	3.93	13	1	-0.314	1.99	0.19	0.768	-0.158	0.481	0.504	0.91	-0.211	0.879	0.371	0.743	0.237	1.11	0.319	0.806	0.387	2.96	0.117	0.574	0.15	0.456	0.515	0.96
21	ENSMUSG00000000275.16	Trim25	protein_coding	8.1	11	1	-0.38	12.6	0.0056	0.157	-0.132	1.51	0.248	0.776	-0.383	12.8	0.00539	0.121	0.216	4.06	0.0727	0.57	0.0673	0.395	0.544	0.882	-0.148	1.93	0.196	0.858
22	ENSMUSG00000000276.11	Dgke	protein_coding	4.13	11	-1	-0.0978	0.368	0.558	0.949	-0.0509	0.0979	0.761	0.974	-0.0103	0.00402	0.951	0.987	-0.0579	0.129	0.727	0.952	-0.194	1.44	0.259	0.723	-0.136	0.718	0.417	0.947
23	ENSMUSG00000000278.10	Scpep1	protein_coding	8.75	11	-1	-0.0425	0.412	0.536	0.944	-0.0776	1.37	0.27	0.792	-0.0318	0.231	0.642	0.891	-0.0217	0.108	0.75	0.957	-0.0245	0.137	0.719	0.933	-0.00279	0.00177	0.967	0.999
24	ENSMUSG00000000282.12	Mnt	protein_coding	5.31	11	1	-0.473	7.87	0.0193	0.31	-0.197	1.35	0.273	0.795	-0.0618	0.134	0.722	0.921	0.123	0.537	0.481	0.874	-0.0697	0.172	0.687	0.925	-0.193	1.33	0.277	0.9
25	ENSMUSG00000000290.13	Itgb2	protein_coding	10.2	10	1	-0.0365	0.183	0.678	0.976	0.0931	1.19	0.303	0.813	-0.0278	0.106	0.752	0.929	0.148	2.99	0.116	0.641	-0.0619	0.524	0.486	0.859	-0.21	6.02	0.0349	0.575
26	ENSMUSG00000000295.13	Hddc2	protein_coding	2.72	10	1	-0.211	1.28	0.286	0.847	0.165	0.74	0.41	0.869	-0.207	1.17	0.305	0.695	0.177	0.863	0.375	0.83	0.341	3.23	0.104	0.556	0.164	0.77	0.401	0.944
27	ENSMUSG00000000301.16	Pemt	protein_coding	1.3	11	-1	-0.0603	0.0267	0.873	0.994	-0.412	1.15	0.311	0.815	-0.295	0.621	0.45	0.794	0.157	0.175	0.685	0.94	0.156	0.171	0.689	0.925	-0.0012	1.08e-05	0.997	1
28	ENSMUSG00000000318.16	Clec10a	protein_coding	3.48	11	1	-0.244	0.641	0.443	0.913	-0.383	1.54	0.243	0.771	-0.501	2.65	0.136	0.525	-0.545	3.17	0.107	0.629	-0.572	3.49	0.0924	0.543	-0.0269	0.00789	0.931	0.998
29	ENSMUSG00000000325.15	Arvcf	protein_coding	1.32	16	1	-0.636	2.63	0.137	0.69	0.343	0.731	0.413	0.871	-0.425	1.11	0.319	0.705	0.115	0.0868	0.775	0.965	0.419	1.14	0.311	0.764	0.304	0.611	0.453	0.951
30	ENSMUSG00000000326.12	Comt	protein_coding	5.26	16	-1	-0.165	2.46	0.149	0.705	-0.14	1.74	0.217	0.745	-0.0794	0.567	0.47	0.808	-0.038	0.131	0.725	0.952	-0.0588	0.312	0.589	0.895	-0.0208	0.0395	0.847	0.997
31	ENSMUSG00000000339.14	Rtca	protein_coding	4.53	3	-1	-0.0244	0.0387	0.848	0.99	0.122	0.947	0.354	0.842	-0.113	0.81	0.39	0.755	-0.0186	0.0223	0.884	0.986	0.0199	0.0255	0.876	0.979	0.0386	0.0968	0.762	0.991
32	ENSMUSG00000000340.10	Dbt	protein_coding	4.04	3	1	-0.08	0.148	0.709	0.977	-0.0343	0.0267	0.874	0.988	-0.323	2.35	0.158	0.552	0.031	0.0219	0.885	0.986	-0.0914	0.19	0.672	0.921	-0.122	0.345	0.57	0.969
33	ENSMUSG00000000346.8	Dazap2	protein_coding	8.92	15	1	-0.0249	0.11	0.747	0.983	-0.0552	0.543	0.479	0.898	-0.0415	0.308	0.592	0.87	0.0788	1.11	0.318	0.806	-0.0622	0.69	0.426	0.829	-0.141	3.55	0.0899	0.749
34	ENSMUSG00000000355.13	Mcts1	protein_coding	4.42	X	1	0.102	0.297	0.598	0.958	-0.00375	0.00038	0.985	0.998	-0.398	4.36	0.0645	0.396	0.261	1.89	0.201	0.734	0.206	1.18	0.305	0.758	-0.0548	0.0854	0.776	0.993
35	ENSMUSG00000000374.8	Trappc10	protein_coding	6.83	10	-1	0.14	3.04	0.113	0.641	0.302	14.1	0.00401	0.117	0.0696	0.754	0.406	0.766	0.254	10	0.0105	0.385	0.107	1.76	0.216	0.682	-0.148	3.42	0.0953	0.759
36	ENSMUSG00000000378.15	Ccm2	protein_coding	5.18	11	1	-0.355	11.8	0.00679	0.17	-0.143	1.88	0.201	0.728	-0.133	1.64	0.23	0.63	0.119	1.32	0.278	0.782	0.0777	0.561	0.472	0.854	-0.0414	0.162	0.696	0.99
37	ENSMUSG00000000384.15	Tbrg4	protein_coding	5.27	11	-1	-0.0635	0.124	0.733	0.981	0.117	0.411	0.536	0.924	0.317	3.03	0.113	0.496	-0.425	5.43	0.0429	0.493	-0.106	0.341	0.573	0.891	0.319	3.1	0.11	0.779
38	ENSMUSG00000000386.14	Mx1	protein_coding	3.74	16	-1	-0.158	0.175	0.685	0.977	-0.407	1.13	0.313	0.817	-0.0347	0.00835	0.929	0.983	0.0242	0.00413	0.95	0.994	-0.342	0.813	0.389	0.813	-0.366	0.949	0.354	0.927
39	ENSMUSG00000000399.10	Ndufa9	protein_coding	6.2	6	-1	-0.0547	0.258	0.623	0.965	-0.0314	0.0836	0.779	0.977	0.129	1.42	0.263	0.659	-0.131	1.47	0.254	0.767	-0.0234	0.0467	0.833	0.969	0.108	1	0.341	0.922
40	ENSMUSG00000000420.15	Galnt1	protein_coding	6.33	18	1	0.0059	0.00494	0.945	0.996	-0.0282	0.111	0.746	0.972	-0.0774	0.845	0.38	0.749	0.153	3.28	0.101	0.623	-0.0684	0.659	0.436	0.833	-0.221	6.95	0.0256	0.53
41	ENSMUSG00000000439.9	Mkrn2	protein_coding	4.67	6	1	-0.322	2.15	0.174	0.746	-0.324	2.1	0.179	0.697	-0.344	2.43	0.152	0.545	-0.0742	0.113	0.744	0.956	-0.0223	0.0102	0.922	0.987	0.0519	0.0567	0.817	0.996
42	ENSMUSG00000000440.12	Pparg	protein_coding	5.25	6	1	-0.305	4.26	0.0671	0.541	-0.571	14.4	0.00378	0.113	-0.449	8.88	0.0144	0.201	-0.188	1.6	0.235	0.758	-0.00794	0.00286	0.958	0.994	0.18	1.49	0.252	0.883
43	ENSMUSG00000000441.17	Raf1	protein_coding	6.68	6	-1	0.0191	0.0107	0.92	0.994	-0.141	0.578	0.465	0.896	0.088	0.227	0.645	0.893	0.0626	0.115	0.742	0.956	-0.0813	0.193	0.67	0.92	-0.144	0.608	0.454	0.951
44	ENSMUSG00000000489.6	Pdgfb	protein_coding	6.96	15	-1	1.22	36.4	0.000146	0.0147	1.16	32.2	0.000237	0.0179	1.04	26.2	0.000506	0.0263	0.0312	0.0235	0.881	0.985	0.371	3.33	0.0991	0.551	0.34	2.83	0.125	0.791
45	ENSMUSG00000000530.16	Acvrl1	protein_coding	5.33	15	1	-0.188	0.961	0.351	0.883	-0.228	1.38	0.268	0.791	0.375	3.8	0.0808	0.437	-0.27	1.96	0.193	0.729	-0.426	4.86	0.053	0.465	-0.156	0.666	0.434	0.949
46	ENSMUSG00000000531.4	Grasp	protein_coding	1.03	15	1	-0.68	3.51	0.0915	0.6	-0.283	0.543	0.479	0.898	-0.607	2.74	0.13	0.519	0.582	2.5	0.146	0.679	0.583	2.51	0.146	0.611	0.00125	1.25e-05	0.997	1
47	ENSMUSG00000000532.10	Acvr1b	protein_coding	5.63	15	1	0.0964	1.32	0.278	0.844	0.0887	1.1	0.321	0.823	0.151	3.24	0.103	0.48	0.00975	0.0134	0.91	0.989	0.02	0.0562	0.818	0.966	0.0103	0.015	0.905	0.998
48	ENSMUSG00000000538.18	Tom1l2	protein_coding	5.31	11	-1	-0.172	1.41	0.264	0.831	0.038	0.0678	0.8	0.979	-0.0899	0.381	0.552	0.849	0.0209	0.0206	0.889	0.986	0.00565	0.00151	0.97	0.995	-0.0152	0.0111	0.918	0.998
49	ENSMUSG00000000552.9	Zfp385a	protein_coding	6.29	15	-1	0.082	0.991	0.344	0.88	0.0352	0.18	0.68	0.959	0.207	6.26	0.0322	0.291	-0.0918	1.23	0.294	0.794	-0.0534	0.417	0.534	0.879	0.0384	0.217	0.652	0.986
50	ENSMUSG00000000555.7	Itga5	protein_coding	8.81	15	-1	0.848	53.9	3.02e-05	0.00474	0.876	57.2	2.36e-05	0.0034	0.938	65.6	1.33e-05	0.0022	-0.0742	0.416	0.534	0.891	0.0414	0.129	0.727	0.935	0.116	1.01	0.339	0.922
51	ENSMUSG00000000561.14	Wdr77	protein_coding	5.03	3	1	-0.07	0.173	0.687	0.977	-0.014	0.0067	0.936	0.993	0.232	1.86	0.204	0.607	-0.0803	0.223	0.647	0.927	0.0513	0.0911	0.769	0.951	0.132	0.61	0.454	0.951
52	ENSMUSG00000000562.5	Adora3	protein_coding	1.1	3	1	-0.205	0.324	0.582	0.954	-0.203	0.301	0.596	0.934	-0.471	1.69	0.223	0.626	0.236	0.432	0.526	0.889	-0.188	0.269	0.616	0.902	-0.424	1.42	0.261	0.889
53	ENSMUSG00000000563.17	Atp5f1	protein_coding	7.44	3	-1	0.0274	0.113	0.744	0.983	-0.026	0.101	0.758	0.973	-0.151	3.42	0.0954	0.467	0.0392	0.229	0.643	0.925	-0.0105	0.0163	0.901	0.984	-0.0496	0.37	0.557	0.966
54	ENSMUSG00000000568.15	Hnrnpd	protein_coding	5.99	5	-1	0.17	2.32	0.16	0.724	0.0868	0.595	0.459	0.892	0.0754	0.452	0.517	0.835	0.046	0.168	0.691	0.941	0.189	2.84	0.124	0.585	0.143	1.65	0.23	0.871
55	ENSMUSG00000000579.14	Dynlt1c	protein_coding	4.24	17	1	-0.225	1.86	0.203	0.778	0.0964	0.317	0.586	0.933	-0.166	0.992	0.344	0.724	0.801	22.6	0.000858	0.196	0.691	16.8	0.00232	0.216	-0.11	0.448	0.519	0.961
56	ENSMUSG00000000581.8	C1d	protein_coding	4.92	11	1	-0.15	1.4	0.265	0.831	-0.0381	0.0876	0.774	0.975	0.105	0.665	0.434	0.785	-0.121	0.89	0.368	0.828	-0.0367	0.0823	0.78	0.953	0.084	0.437	0.524	0.961
57	ENSMUSG00000000594.7	Gm2a	protein_coding	8.18	11	1	-0.084	0.976	0.347	0.881	-0.0689	0.653	0.439	0.883	-0.026	0.0936	0.766	0.934	0.191	5.05	0.0493	0.509	0.0212	0.0617	0.809	0.963	-0.17	4.01	0.0741	0.718
58	ENSMUSG00000000600.15	Krit1	protein_coding	5.66	5	1	0.147	1.6	0.236	0.809	-0.0164	0.0196	0.892	0.989	-0.113	0.927	0.359	0.736	-0.0977	0.7	0.423	0.851	-0.0752	0.415	0.534	0.879	0.0225	0.0375	0.851	0.997
59	ENSMUSG00000000605.9	Clcn4	protein_coding	6.4	7	-1	-0.11	1.12	0.316	0.862	-0.0655	0.39	0.547	0.926	-0.15	2.07	0.182	0.582	0.061	0.342	0.572	0.904	-0.129	1.51	0.248	0.713	-0.19	3.32	0.0996	0.767
60	ENSMUSG00000000628.10	Hk2	protein_coding	5.38	6	-1	-0.405	3.8	0.0811	0.573	-0.319	2.31	0.161	0.673	-0.516	6.14	0.0335	0.298	0.435	4.39	0.0636	0.544	0.165	0.63	0.446	0.838	-0.27	1.71	0.221	0.866
61	ENSMUSG00000000631.20	Myo18a	protein_coding	6.52	11	1	-0.0716	0.133	0.723	0.978	-0.211	1.15	0.31	0.815	-0.038	0.0374	0.851	0.961	-0.583	8.75	0.0149	0.412	-0.383	3.79	0.0813	0.527	0.2	1.04	0.333	0.922
62	ENSMUSG00000000682.7	Cd52	protein_coding	7.67	4	-1	0.101	0.571	0.468	0.925	0.181	1.79	0.211	0.74	0.0456	0.115	0.741	0.926	0.408	9.16	0.0133	0.398	0.0944	0.492	0.5	0.866	-0.313	5.44	0.0427	0.629
63	ENSMUSG00000000686.11	Abhd15	protein_coding	3.94	11	1	-1.37	40.7	9.52e-05	0.0105	-1.13	26.9	0.000461	0.0287	-1.22	32.2	0.000236	0.0164	0.283	1.82	0.208	0.738	0.338	2.61	0.138	0.606	0.0555	0.072	0.794	0.994
64	ENSMUSG00000000693.10	Loxl3	protein_coding	2.71	6	1	-0.502	0.647	0.441	0.912	-0.354	0.291	0.602	0.936	0.193	0.0828	0.78	0.939	-0.407	0.381	0.551	0.898	1.18	3.29	0.101	0.552	1.58	5.95	0.0358	0.582
65	ENSMUSG00000000708.14	Kat2b	protein_coding	5.31	17	1	-0.201	0.407	0.538	0.944	-0.0462	0.021	0.888	0.989	-0.0716	0.051	0.826	0.956	-0.0402	0.0161	0.902	0.989	0.222	0.491	0.5	0.866	0.262	0.694	0.425	0.947
66	ENSMUSG00000000711.3	Rab5b	protein_coding	7.87	10	-1	-0.0184	0.0803	0.783	0.985	0.0403	0.382	0.551	0.928	0.00963	0.0219	0.885	0.97	0.214	10.7	0.00873	0.38	0.0637	0.957	0.352	0.784	-0.15	5.32	0.0448	0.634
67	ENSMUSG00000000730.13	Dnmt3l	protein_coding	0.242	10	1	0.52	1.06	0.328	0.867	1.03	4.23	0.0679	0.507	0.708	1.85	0.204	0.608	-0.073	0.02	0.89	0.986	0.218	0.18	0.68	0.923	0.291	0.322	0.583	0.971
68	ENSMUSG00000000732.9	Icosl	protein_coding	4.92	10	1	1.72	124	8.21e-07	0.000524	1.82	130	6.62e-07	0.000386	1.85	141	4.57e-07	0.000209	0.304	3.61	0.0878	0.603	0.577	13.1	0.00502	0.258	0.272	3.07	0.112	0.78
69	ENSMUSG00000000738.18	Spg7	protein_coding	5.64	8	1	-0.279	2.67	0.135	0.684	0.0272	0.0248	0.878	0.988	-0.0369	0.0464	0.834	0.959	0.124	0.519	0.488	0.876	0.147	0.73	0.414	0.824	0.023	0.0182	0.895	0.998
70	ENSMUSG00000000740.12	Rpl13	protein_coding	7.93	8	1	-0.0132	0.0165	0.9	0.994	-0.108	1.09	0.322	0.824	0.0782	0.576	0.466	0.806	-0.174	2.84	0.124	0.651	-0.256	6.18	0.033	0.405	-0.0826	0.644	0.442	0.95
71	ENSMUSG00000000743.9	Chmp1a	protein_coding	7.58	8	-1	0.398	7.62	0.0208	0.321	-0.118	0.674	0.432	0.881	0.0399	0.0766	0.788	0.942	0.0798	0.307	0.592	0.91	-0.396	7.52	0.0214	0.357	-0.476	10.9	0.0084	0.393
72	ENSMUSG00000000751.13	Rpa1	protein_coding	6.21	11	-1	0.0434	0.209	0.657	0.973	-0.157	2.67	0.134	0.642	-0.157	2.7	0.133	0.52	0.301	9.9	0.0109	0.388	0.345	13	0.00509	0.26	0.0439	0.214	0.654	0.986
73	ENSMUSG00000000753.15	Serpinf1	protein_coding	1.82	11	-1	0.108	0.0278	0.871	0.994	0.384	0.289	0.603	0.937	-0.0346	0.00198	0.965	0.991	-0.813	1.2	0.299	0.796	1.87	7.19	0.0237	0.37	2.68	13.6	0.00446	0.338
74	ENSMUSG00000000759.14	Tubgcp3	protein_coding	5.52	8	-1	-0.103	0.178	0.682	0.976	-0.0139	0.00318	0.956	0.995	0.0196	0.00645	0.938	0.985	-0.0593	0.0588	0.813	0.973	-0.0418	0.0291	0.868	0.978	0.0175	0.00521	0.944	0.998
75	ENSMUSG00000000776.12	Polr3d	protein_coding	3.74	14	-1	0.267	4.64	0.0578	0.505	0.196	2.47	0.148	0.662	0.191	2.35	0.158	0.552	-0.212	2.87	0.122	0.649	-0.257	4.21	0.0683	0.503	-0.0451	0.132	0.725	0.991
76	ENSMUSG00000000787.12	Ddx3x	protein_coding	8.37	X	1	-0.0478	0.22	0.65	0.969	0.168	2.69	0.133	0.641	0.0969	0.899	0.366	0.74	0.0815	0.637	0.444	0.861	-0.000946	8.58e-05	0.993	0.999	-0.0824	0.654	0.438	0.95
77	ENSMUSG00000000804.14	Usp32	protein_coding	5.08	11	-1	0.0144	0.00619	0.939	0.995	0.604	10.6	0.00909	0.189	-0.147	0.638	0.444	0.789	0.372	4.09	0.0717	0.567	0.264	2.05	0.183	0.648	-0.108	0.351	0.567	0.969
78	ENSMUSG00000000811.13	Txnrd3	protein_coding	3.09	6	1	0.117	0.545	0.478	0.928	0.166	1.04	0.332	0.828	0.0722	0.203	0.662	0.899	0.0771	0.229	0.643	0.925	0.0838	0.271	0.614	0.902	0.00679	0.00183	0.967	0.999
79	ENSMUSG00000000823.16	Zfp512b	protein_coding	4.93	2	-1	-0.299	3.09	0.11	0.637	0.129	0.562	0.471	0.897	0.259	2.28	0.163	0.559	-0.047	0.0763	0.788	0.967	0.136	0.64	0.443	0.837	0.183	1.18	0.305	0.911
80	ENSMUSG00000000826.16	Dnajc5	protein_coding	7.29	2	1	-0.00447	0.00245	0.962	0.997	0.0224	0.0609	0.81	0.981	0.00407	0.00202	0.965	0.991	0.0476	0.276	0.611	0.916	-0.0402	0.197	0.667	0.919	-0.0879	0.946	0.355	0.927
81	ENSMUSG00000000827.18	Tpd52l2	protein_coding	5.96	2	1	-0.01	0.0108	0.919	0.994	-0.0162	0.0278	0.871	0.988	0.155	2.56	0.142	0.534	-0.0172	0.0317	0.862	0.983	0.108	1.26	0.289	0.746	0.126	1.71	0.222	0.866
82	ENSMUSG00000000838.17	Fmr1	protein_coding	4.52	X	1	-0.0742	0.172	0.687	0.977	0.26	2.03	0.186	0.708	-0.252	1.93	0.196	0.6	0.302	2.77	0.128	0.655	0.384	4.5	0.061	0.484	0.0825	0.213	0.655	0.986
83	ENSMUSG00000000876.11	Pxmp4	protein_coding	4.22	2	-1	-0.035	0.0495	0.829	0.989	0.207	1.66	0.228	0.754	0.00708	0.00201	0.965	0.991	0.322	4.14	0.0703	0.564	0.209	1.73	0.219	0.685	-0.113	0.525	0.486	0.955
84	ENSMUSG00000000881.12	Dlg3	protein_coding	2	X	1	-0.032	0.00455	0.948	0.996	0.773	2.56	0.142	0.654	-0.18	0.131	0.725	0.922	-0.754	2.46	0.149	0.68	-0.121	0.0644	0.805	0.962	0.634	1.75	0.217	0.866
85	ENSMUSG00000000884.16	Gnb1l	protein_coding	1.64	16	1	-0.0306	0.00577	0.941	0.995	-0.606	2.09	0.18	0.698	0.206	0.258	0.623	0.886	0.109	0.0718	0.794	0.967	-0.0925	0.0511	0.826	0.968	-0.202	0.253	0.626	0.98
86	ENSMUSG00000000902.13	Smarcb1	protein_coding	5.32	10	-1	0.0722	0.485	0.502	0.938	0.129	1.52	0.247	0.775	0.134	1.65	0.228	0.629	0.162	2.4	0.154	0.687	0.246	5.56	0.041	0.43	0.0847	0.668	0.434	0.949
87	ENSMUSG00000000916.15	Nsun5	protein_coding	3.06	5	1	0.005	0.000366	0.985	0.999	0.0598	0.0504	0.827	0.982	0.285	1.15	0.31	0.697	0.0756	0.0819	0.781	0.965	0.195	0.544	0.478	0.857	0.119	0.206	0.66	0.986
88	ENSMUSG00000000934.8	Top1mt	protein_coding	2.16	15	-1	-0.106	0.289	0.603	0.959	-0.0419	0.0445	0.837	0.984	0.12	0.365	0.56	0.854	-0.293	2.18	0.171	0.707	-0.0854	0.186	0.675	0.921	0.208	1.11	0.317	0.917
89	ENSMUSG00000000957.10	Mmp14	protein_coding	4.26	14	1	1.37	21.9	0.000961	0.0509	1.56	28.4	0.000376	0.0252	1.77	36.8	0.000141	0.0115	-0.238	0.645	0.441	0.86	-0.438	2.16	0.173	0.637	-0.201	0.463	0.512	0.96
90	ENSMUSG00000000958.9	Slc7a7	protein_coding	4.57	14	-1	-0.142	0.485	0.503	0.938	0.352	2.9	0.12	0.619	0.324	2.53	0.144	0.535	0.105	0.261	0.621	0.919	0.201	0.956	0.352	0.784	0.0965	0.226	0.645	0.986
91	ENSMUSG00000000959.6	Oxa1l	protein_coding	5.93	14	1	-0.0989	1.07	0.325	0.866	-0.105	1.19	0.302	0.813	-0.141	2.16	0.174	0.574	-0.0758	0.627	0.448	0.863	-0.0278	0.0842	0.778	0.953	0.048	0.253	0.626	0.98
92	ENSMUSG00000000976.13	Heatr6	protein_coding	4.86	11	1	0.0285	0.0319	0.862	0.992	0.312	3.72	0.0838	0.548	0.211	1.73	0.219	0.621	0.276	2.94	0.118	0.643	0.229	2.01	0.187	0.653	-0.0476	0.0885	0.772	0.993
93	ENSMUSG00000000982.5	Ccl3	protein_coding	5.03	11	-1	1.07	29.7	0.000319	0.0249	0.954	22.9	0.00082	0.0416	1.37	47.3	5.2e-05	0.006	-0.127	0.402	0.541	0.894	0.0699	0.123	0.734	0.937	0.197	0.99	0.344	0.923
94	ENSMUSG00000001016.12	Ilf2	protein_coding	4.98	3	1	0.222	3.83	0.0799	0.573	0.0797	0.475	0.507	0.912	-0.068	0.348	0.569	0.86	0.113	0.958	0.352	0.823	0.131	1.31	0.28	0.739	0.0188	0.0273	0.872	0.997
95	ENSMUSG00000001017.15	Chtop	protein_coding	6.18	3	-1	0.0394	0.189	0.673	0.974	0.0036	0.00156	0.969	0.997	0.0721	0.629	0.447	0.791	-0.0963	1.12	0.315	0.805	-0.0449	0.244	0.632	0.909	0.0514	0.322	0.584	0.971
96	ENSMUSG00000001018.15	Snapin	protein_coding	6.13	3	-1	-0.117	1.49	0.251	0.823	-0.0705	0.53	0.484	0.899	-0.254	6.98	0.0253	0.267	0.21	4.78	0.0547	0.528	0.117	1.48	0.252	0.718	-0.093	0.946	0.354	0.927
97	ENSMUSG00000001020.8	S100a4	protein_coding	9.88	3	1	-0.00708	0.0055	0.942	0.995	0.0507	0.282	0.608	0.939	0.185	3.76	0.0822	0.438	-0.0482	0.255	0.625	0.92	-0.0643	0.454	0.516	0.873	-0.0162	0.0287	0.869	0.997
98	ENSMUSG00000001025.8	S100a6	protein_coding	8.72	3	1	0.0194	0.0141	0.908	0.994	-0.059	0.13	0.727	0.968	0.27	2.73	0.131	0.519	0.0407	0.0619	0.809	0.972	-0.0253	0.024	0.88	0.98	-0.066	0.163	0.695	0.99
99	ENSMUSG00000001029.15	Icam2	protein_coding	2.93	11	-1	-0.329	4.84	0.0535	0.488	0.322	4.52	0.0604	0.481	-0.153	1.01	0.34	0.722	0.18	1.44	0.26	0.77	0.372	6.14	0.0335	0.407	0.192	1.65	0.228	0.871
100	ENSMUSG00000001034.17	Mapk7	protein_coding	5.18	11	-1	-0.184	2.85	0.123	0.663	0.143	1.72	0.22	0.747	-0.0537	0.243	0.633	0.889	-0.125	1.33	0.277	0.782	-0.132	1.46	0.256	0.721	-0.00637	0.00345	0.954	0.999
101	ENSMUSG00000001036.17	Epn2	protein_coding	2.18	11	-1	-0.862	4.01	0.0742	0.563	-0.597	1.89	0.201	0.728	-0.379	0.767	0.402	0.763	-0.0132	0.000943	0.976	0.997	-0.0288	0.00446	0.948	0.992	-0.0156	0.00134	0.972	0.999
102	ENSMUSG00000001052.15	Sec24b	protein_coding	6.28	3	-1	0.109	0.581	0.464	0.924	-0.023	0.0253	0.877	0.988	0.307	4.57	0.0593	0.384	0.155	1.16	0.309	0.801	0.144	0.995	0.343	0.78	-0.011	0.00593	0.94	0.998
103	ENSMUSG00000001053.15	N4bp3	protein_coding	2.65	11	-1	0.339	2.84	0.124	0.664	0.606	8.68	0.0152	0.252	0.524	6.66	0.0281	0.277	0.164	0.641	0.443	0.861	0.139	0.458	0.515	0.872	-0.0253	0.0157	0.903	0.998
104	ENSMUSG00000001054.9	Rmnd5b	protein_coding	5.22	11	-1	-0.197	1.66	0.228	0.801	-0.0555	0.128	0.728	0.969	-0.0551	0.128	0.728	0.923	0.115	0.554	0.474	0.872	0.126	0.668	0.434	0.832	0.0112	0.00538	0.943	0.998
105	ENSMUSG00000001056.3	Nhp2	protein_coding	5.61	11	1	0.106	0.966	0.35	0.881	0.104	0.907	0.364	0.849	0.197	3.29	0.101	0.476	-0.0379	0.121	0.735	0.954	-0.0486	0.2	0.664	0.917	-0.0108	0.00996	0.923	0.998
106	ENSMUSG00000001062.18	Vps9d1	protein_coding	5.13	8	-1	0.0763	0.119	0.738	0.982	-0.227	1.03	0.334	0.83	0.232	1.09	0.321	0.706	0.0046	0.000431	0.984	0.997	-0.136	0.374	0.555	0.884	-0.14	0.405	0.539	0.966
107	ENSMUSG00000001065.15	Zfp276	protein_coding	5.35	8	1	0.0535	0.154	0.704	0.977	0.208	2.29	0.163	0.675	0.0432	0.099	0.76	0.931	0.0454	0.109	0.748	0.957	0.0722	0.277	0.61	0.902	0.0269	0.0388	0.848	0.997
108	ENSMUSG00000001082.12	Mfsd10	protein_coding	5.54	5	-1	0.141	0.503	0.495	0.937	-0.133	0.441	0.522	0.918	0.139	0.484	0.503	0.827	-0.154	0.591	0.46	0.868	-0.0633	0.1	0.758	0.946	0.0904	0.207	0.659	0.986
109	ENSMUSG00000001089.14	Luzp1	protein_coding	5.68	4	1	-0.0202	0.00629	0.938	0.995	0.0832	0.104	0.754	0.973	-0.0263	0.0104	0.921	0.98	0.042	0.0265	0.874	0.983	0.0102	0.00158	0.969	0.995	-0.0317	0.0154	0.904	0.998
110	ENSMUSG00000001098.15	Kctd10	protein_coding	6.93	5	-1	0.0109	0.0215	0.887	0.994	0.067	0.799	0.393	0.859	0.219	8.56	0.0157	0.213	-0.0563	0.565	0.47	0.872	0.0113	0.0228	0.883	0.981	0.0675	0.82	0.387	0.94
111	ENSMUSG00000001100.10	Poldip2	protein_coding	5.5	11	1	-0.0328	0.12	0.737	0.982	-0.016	0.0278	0.871	0.988	-0.0639	0.449	0.518	0.836	0.0642	0.453	0.517	0.885	0.0881	0.853	0.378	0.805	0.0239	0.0636	0.806	0.996
112	ENSMUSG00000001105.15	Ift20	protein_coding	4.93	11	1	-0.00358	0.000927	0.976	0.999	-0.163	1.9	0.2	0.726	0.0753	0.405	0.539	0.845	-0.279	5.59	0.0405	0.487	-0.21	3.15	0.107	0.559	0.0696	0.351	0.567	0.969
113	ENSMUSG00000001119.7	Col6a1	protein_coding	2.7	10	-1	0.0148	0.000229	0.988	0.999	0.235	0.0498	0.828	0.982	0.454	0.0541	0.821	0.954	-4.16	8.54	0.0158	0.421	1.62	2.44	0.15	0.615	5.79	17.1	0.00221	0.279
114	ENSMUSG00000001120.15	Pcbp3	protein_coding	1.3	10	-1	-0.222	0.385	0.549	0.946	1.26	10.7	0.00875	0.187	-0.261	0.509	0.493	0.821	1.07	8.16	0.0177	0.424	1.42	14.2	0.0039	0.238	0.349	0.953	0.353	0.927
115	ENSMUSG00000001123.15	Lgals9	protein_coding	6.7	11	-1	-0.118	0.843	0.381	0.892	-0.101	0.619	0.45	0.888	-0.0194	0.0229	0.883	0.969	-0.00582	0.00206	0.965	0.996	-0.247	3.68	0.0851	0.534	-0.241	3.53	0.0907	0.749
116	ENSMUSG00000001127.12	Araf	protein_coding	6.07	X	1	-0.0432	0.208	0.658	0.973	0.00335	0.00123	0.973	0.997	-0.0347	0.133	0.723	0.921	0.16	2.82	0.125	0.652	0.033	0.12	0.736	0.938	-0.127	1.79	0.212	0.864
117	ENSMUSG00000001128.7	Cfp	protein_coding	8.69	X	-1	0.00892	0.00715	0.934	0.995	0.0518	0.241	0.634	0.946	0.116	1.2	0.299	0.69	-0.0279	0.0701	0.797	0.969	-0.163	2.39	0.154	0.616	-0.135	1.65	0.229	0.871
118	ENSMUSG00000001131.11	Timp1	protein_coding	2.39	X	1	0.0487	0.00566	0.942	0.995	0.207	0.0832	0.779	0.977	0.797	1.02	0.338	0.72	-1.45	3.54	0.0903	0.603	1.93	7.6	0.0209	0.354	3.38	20	0.0013	0.261
119	ENSMUSG00000001134.9	Uxt	protein_coding	3.61	X	-1	-0.135	0.715	0.418	0.904	-0.0296	0.0336	0.858	0.986	-0.0704	0.194	0.669	0.901	0.0201	0.0159	0.902	0.989	-0.0296	0.0343	0.857	0.974	-0.0497	0.0986	0.76	0.991
120	ENSMUSG00000001138.13	Cnnm3	protein_coding	5.08	1	1	-0.367	3.58	0.0887	0.595	-0.395	4.04	0.0734	0.523	0.0173	0.00797	0.931	0.983	0.00384	0.000391	0.985	0.997	0.0729	0.141	0.716	0.933	0.069	0.129	0.728	0.991
121	ENSMUSG00000001143.13	Lman2l	protein_coding	5.21	1	-1	-0.0589	0.33	0.579	0.954	-0.276	7.04	0.0249	0.33	0.00924	0.00809	0.93	0.983	0.0726	0.498	0.497	0.878	-0.0916	0.79	0.396	0.814	-0.164	2.58	0.14	0.805
122	ENSMUSG00000001150.7	Mcm3ap	protein_coding	5.74	10	1	-0.159	0.72	0.417	0.904	-0.0402	0.0448	0.837	0.984	-0.454	5.77	0.038	0.315	0.101	0.288	0.604	0.914	0.0885	0.22	0.65	0.913	-0.0128	0.00462	0.947	0.998
123	ENSMUSG00000001151.10	Pcnt	protein_coding	5.78	10	-1	-0.12	0.323	0.583	0.954	-0.202	0.904	0.365	0.849	-0.0364	0.0297	0.867	0.965	-0.119	0.316	0.587	0.909	0.092	0.189	0.674	0.921	0.211	1.01	0.34	0.922
124	ENSMUSG00000001156.9	Mxd1	protein_coding	3.94	6	-1	0.111	0.241	0.634	0.968	0.166	0.526	0.486	0.9	-0.133	0.342	0.572	0.862	0.125	0.301	0.596	0.91	-0.11	0.236	0.638	0.91	-0.235	1.09	0.321	0.919
125	ENSMUSG00000001157.13	Gmcl1	protein_coding	3.74	6	-1	0.116	0.698	0.424	0.907	-0.178	1.58	0.238	0.764	-0.24	2.87	0.122	0.512	-0.156	1.24	0.293	0.793	-0.133	0.889	0.369	0.797	0.0239	0.0293	0.868	0.997
126	ENSMUSG00000001158.13	Snrnp27	protein_coding	4.51	6	-1	0.16	0.895	0.367	0.885	-0.125	0.541	0.48	0.898	0.0251	0.0218	0.886	0.97	-0.157	0.855	0.378	0.831	-0.342	4.03	0.0736	0.512	-0.185	1.19	0.301	0.91
127	ENSMUSG00000001166.17	Oas1c	protein_coding	2.62	5	-1	-0.0163	0.00306	0.957	0.997	0.147	0.241	0.634	0.946	-0.523	3.15	0.108	0.486	0.402	1.85	0.204	0.736	0.166	0.314	0.588	0.895	-0.236	0.658	0.437	0.95
128	ENSMUSG00000001173.15	Ocrl	protein_coding	5.52	X	1	0.182	2.86	0.123	0.661	0.21	3.62	0.0873	0.558	0.0382	0.125	0.731	0.924	0.741	45.8	5.92e-05	0.0851	0.577	27.8	0.000411	0.177	-0.164	2.33	0.159	0.829
129	ENSMUSG00000001175.14	Calm1	protein_coding	9.41	12	1	-0.0104	0.0168	0.9	0.994	0.185	5.29	0.0452	0.427	0.0249	0.0957	0.764	0.933	0.0985	1.5	0.25	0.765	0.0269	0.112	0.746	0.941	-0.0716	0.793	0.395	0.941
130	ENSMUSG00000001211.15	Agpat3	protein_coding	5.84	10	-1	0.176	2.65	0.136	0.687	-0.157	2.08	0.181	0.699	0.0656	0.367	0.559	0.854	-0.092	0.722	0.416	0.848	-0.269	6.15	0.0334	0.407	-0.177	2.68	0.134	0.798
131	ENSMUSG00000001227.11	Sema6b	protein_coding	4.41	17	-1	-0.312	2.93	0.119	0.654	-0.363	3.83	0.0799	0.538	-0.204	1.22	0.296	0.687	-0.181	0.973	0.348	0.821	0.058	0.1	0.758	0.946	0.239	1.72	0.22	0.866
132	ENSMUSG00000001228.14	Uhrf1	protein_coding	5.82	17	1	-0.0453	0.0305	0.865	0.992	0.0526	0.0394	0.847	0.985	-0.0683	0.0683	0.799	0.946	0.291	1.23	0.295	0.794	0.656	6.2	0.0328	0.405	0.364	1.96	0.193	0.855
133	ENSMUSG00000001229.8	Dpp9	protein_coding	6.07	17	-1	0.0216	0.05	0.828	0.989	0.0555	0.326	0.581	0.933	0.129	1.78	0.213	0.614	-0.0322	0.111	0.747	0.957	0.0308	0.101	0.757	0.946	0.063	0.427	0.529	0.962
134	ENSMUSG00000001247.16	Lsr	protein_coding	3.57	7	-1	-0.313	4.45	0.0621	0.523	0.0697	0.2	0.665	0.954	-0.104	0.496	0.498	0.824	0.999	42.8	7.72e-05	0.0851	0.833	29.7	0.000318	0.169	-0.166	1.27	0.287	0.903
135	ENSMUSG00000001248.15	Gramd1a	protein_coding	6.49	7	-1	0.174	2.41	0.153	0.71	0.244	4.69	0.0565	0.473	0.53	22.3	0.000904	0.0407	-0.135	1.44	0.26	0.77	0.152	1.82	0.209	0.675	0.286	6.53	0.0294	0.545
136	ENSMUSG00000001249.14	Hpn	protein_coding	0.753	7	-1	0.914	3.48	0.093	0.604	0.936	3.82	0.0804	0.541	0.395	0.705	0.421	0.776	0.424	0.769	0.402	0.841	-0.72	2.06	0.183	0.648	-1.14	5.38	0.0437	0.632
137	ENSMUSG00000001270.9	Ckb	protein_coding	8.65	12	-1	-0.0808	1.01	0.34	0.878	-0.15	3.46	0.0936	0.571	-0.0775	0.927	0.359	0.736	-0.0505	0.394	0.545	0.896	0.0194	0.0582	0.814	0.965	0.0699	0.756	0.406	0.945
138	ENSMUSG00000001280.12	Sp1	protein_coding	6.07	15	1	-0.721	10.9	0.00838	0.193	0.141	0.412	0.536	0.924	-0.52	5.64	0.0398	0.321	-0.136	0.389	0.547	0.896	-0.127	0.34	0.573	0.891	0.00891	0.00168	0.968	0.999
139	ENSMUSG00000001281.9	Itgb7	protein_coding	6.03	15	-1	-0.0772	0.186	0.676	0.975	-0.131	0.521	0.488	0.901	0.0216	0.0142	0.907	0.977	-0.214	1.41	0.264	0.774	0.385	4.55	0.0597	0.483	0.599	11.1	0.00806	0.386
140	ENSMUSG00000001285.12	Myg1	protein_coding	4.57	15	1	-0.133	1.1	0.32	0.864	0.0499	0.151	0.706	0.964	-0.0276	0.0463	0.834	0.959	-0.121	0.899	0.366	0.828	0.0285	0.05	0.828	0.968	0.15	1.39	0.266	0.893
141	ENSMUSG00000001288.14	Rarg	protein_coding	5.21	15	-1	0.349	5.3	0.0449	0.456	0.448	8.58	0.0156	0.257	0.451	8.74	0.0149	0.206	-0.159	1.08	0.323	0.809	-0.0358	0.0548	0.82	0.967	0.123	0.658	0.437	0.95
142	ENSMUSG00000001289.12	Pfdn5	protein_coding	6.79	15	1	-0.0363	0.205	0.661	0.973	-0.0912	1.28	0.285	0.804	-0.053	0.435	0.525	0.84	0.213	7.01	0.0251	0.447	0.041	0.26	0.622	0.905	-0.172	4.6	0.0586	0.671
143	ENSMUSG00000001305.5	Rrp15	protein_coding	3.41	1	-1	0.112	0.399	0.542	0.944	-0.125	0.493	0.499	0.907	0.16	0.814	0.389	0.755	-0.207	1.36	0.271	0.782	-0.207	1.36	0.271	0.734	-0.000307	3.02e-06	0.999	1
144	ENSMUSG00000001313.12	Rnd2	protein_coding	3.25	11	1	-0.0869	0.424	0.53	0.942	-0.192	2	0.189	0.712	-0.135	1.04	0.333	0.717	0.202	2.31	0.161	0.696	-0.199	2.19	0.171	0.633	-0.401	9.2	0.0131	0.435
145	ENSMUSG00000001323.17	Srr	protein_coding	3.69	11	-1	-0.367	2.11	0.178	0.754	-0.25	0.942	0.355	0.843	-0.16	0.391	0.546	0.847	-0.107	0.176	0.684	0.94	-0.152	0.357	0.564	0.887	-0.0451	0.0322	0.861	0.997
146	ENSMUSG00000001348.15	Acp5	protein_coding	3.45	9	-1	0.0185	0.00326	0.956	0.996	0.157	0.224	0.647	0.95	0.289	0.807	0.391	0.756	0.473	2.09	0.18	0.716	0.168	0.259	0.622	0.906	-0.305	0.894	0.368	0.936
147	ENSMUSG00000001366.14	Fbxo9	protein_coding	4.45	9	-1	-0.0699	0.149	0.708	0.977	-0.216	1.38	0.268	0.791	-0.375	4.21	0.0684	0.406	0.203	1.24	0.292	0.793	0.0719	0.156	0.702	0.929	-0.131	0.526	0.486	0.955
148	ENSMUSG00000001376.17	Vps50	protein_coding	5.28	6	1	-0.393	7.77	0.0199	0.314	-0.6	17.5	0.00203	0.0767	-0.736	26.4	0.000494	0.0261	0.114	0.647	0.441	0.859	0.193	1.85	0.204	0.671	0.079	0.315	0.588	0.971
149	ENSMUSG00000001380.6	Hars	protein_coding	5.92	18	-1	0.07	0.828	0.385	0.893	0.0566	0.532	0.483	0.899	0.121	2.44	0.15	0.543	-0.021	0.0739	0.791	0.967	0.0803	1.08	0.324	0.769	0.101	1.74	0.218	0.866
150	ENSMUSG00000001383.8	Zmat2	protein_coding	6.2	18	1	-0.024	0.063	0.807	0.987	-0.00255	0.000701	0.979	0.997	0.0451	0.221	0.649	0.894	0.0875	0.831	0.384	0.834	0.0331	0.119	0.737	0.938	-0.0544	0.324	0.582	0.971
151	ENSMUSG00000001403.13	Ube2c	protein_coding	4.85	2	1	-0.044	0.0955	0.764	0.983	-0.131	0.799	0.393	0.859	0.0742	0.257	0.623	0.886	-0.276	3.58	0.0887	0.603	0.47	10.6	0.00913	0.274	0.746	26.7	0.000474	0.182
152	ENSMUSG00000001415.10	Smg5	protein_coding	6.29	3	1	0.0182	0.0217	0.886	0.994	0.108	0.752	0.407	0.867	0.0968	0.611	0.453	0.796	0.0558	0.203	0.662	0.931	0.00636	0.00263	0.96	0.994	-0.0494	0.16	0.698	0.99
153	ENSMUSG00000001416.13	Cct3	protein_coding	7.12	3	1	0.054	0.34	0.573	0.952	0.168	3.25	0.103	0.59	-0.0623	0.451	0.518	0.835	0.163	3.09	0.111	0.634	0.227	5.98	0.0354	0.412	0.0639	0.476	0.507	0.959
154	ENSMUSG00000001418.13	Glmp	protein_coding	8.23	3	1	-0.0614	0.613	0.452	0.918	-0.0871	1.23	0.294	0.808	-0.0252	0.103	0.755	0.93	-0.13	2.75	0.129	0.657	-0.199	6.44	0.0303	0.402	-0.069	0.775	0.4	0.944
155	ENSMUSG00000001419.17	Mef2d	protein_coding	7.08	3	1	-0.181	2.17	0.173	0.745	-0.132	1.13	0.313	0.817	-0.147	1.41	0.264	0.659	0.115	0.862	0.376	0.83	0.0178	0.0207	0.888	0.982	-0.0968	0.619	0.45	0.951
156	ENSMUSG00000001424.14	Snd1	protein_coding	7.54	6	1	-0.00913	0.00255	0.961	0.997	0.153	0.708	0.421	0.875	0.0263	0.0211	0.887	0.97	0.175	0.939	0.356	0.823	-0.0949	0.275	0.612	0.902	-0.27	2.23	0.167	0.838
157	ENSMUSG00000001435.15	Col18a1	protein_coding	6.94	10	-1	0.252	1.51	0.249	0.821	0.145	0.495	0.498	0.907	0.4	3.79	0.0813	0.438	-0.0357	0.0301	0.866	0.983	-0.0918	0.198	0.666	0.918	-0.056	0.0746	0.791	0.993
158	ENSMUSG00000001436.15	Slc19a1	protein_coding	3.72	10	1	0.34	4.01	0.0743	0.563	0.0842	0.232	0.641	0.949	0.395	5.39	0.0436	0.335	0.14	0.659	0.436	0.858	0.107	0.386	0.549	0.882	-0.0328	0.0377	0.85	0.997
159	ENSMUSG00000001440.5	Kpnb1	protein_coding	7.76	11	-1	0.127	2.68	0.134	0.682	0.0457	0.342	0.572	0.93	0.079	1.02	0.336	0.72	0.0415	0.283	0.607	0.915	0.0117	0.0224	0.884	0.981	-0.0299	0.147	0.71	0.99
160	ENSMUSG00000001441.13	Npepps	protein_coding	6.12	11	-1	-0.12	0.778	0.399	0.896	-0.0717	0.273	0.613	0.941	-0.0515	0.142	0.714	0.918	-0.121	0.785	0.397	0.84	0.00607	0.00197	0.965	0.994	0.127	0.876	0.372	0.937
161	ENSMUSG00000001445.10	Mrpl10	protein_coding	5.39	11	1	-0.11	0.728	0.414	0.903	-0.0237	0.033	0.86	0.986	-0.174	1.8	0.211	0.614	0.068	0.275	0.612	0.916	0.0243	0.035	0.855	0.974	-0.0437	0.115	0.742	0.991
162	ENSMUSG00000001467.5	Cyp51	protein_coding	6.32	5	-1	-0.0251	0.0134	0.91	0.994	0.13	0.357	0.564	0.929	0.361	2.76	0.129	0.517	-0.0145	0.00444	0.948	0.994	0.144	0.441	0.522	0.875	0.159	0.539	0.48	0.955
163	ENSMUSG00000001472.17	Tcf25	protein_coding	8.17	8	1	-0.106	0.79	0.396	0.895	0.109	0.823	0.386	0.858	0.503	17.6	0.00201	0.0672	-0.306	6.53	0.0294	0.459	-0.0642	0.288	0.604	0.901	0.242	4.09	0.0717	0.706
164	ENSMUSG00000001473.6	Tubb6	protein_coding	6.74	18	1	0.289	9.86	0.011	0.228	0.268	8.39	0.0165	0.265	0.305	10.9	0.00848	0.152	-0.281	9.21	0.0131	0.398	-0.00497	0.00288	0.958	0.994	0.276	8.94	0.0141	0.446
165	ENSMUSG00000001482.15	Def8	protein_coding	5.74	8	1	0.0344	0.136	0.72	0.978	0.174	3.41	0.0957	0.573	0.0142	0.0231	0.882	0.969	0.172	3.37	0.0972	0.615	0.0617	0.433	0.526	0.876	-0.11	1.41	0.264	0.889
166	ENSMUSG00000001506.10	Col1a1	protein_coding	3.83	11	1	0.0708	0.00585	0.941	0.995	-0.205	0.0342	0.857	0.986	2.27	0.89	0.368	0.742	-5.62	12.3	0.00596	0.363	2.38	5.28	0.0454	0.44	8	27.8	0.000407	0.176
167	ENSMUSG00000001517.14	Foxm1	protein_coding	4.95	6	1	0.174	0.517	0.489	0.933	0.0352	0.02	0.89	0.989	0.0459	0.0343	0.857	0.963	0.0871	0.124	0.732	0.953	0.633	6.62	0.0285	0.395	0.546	4.98	0.0506	0.654
168	ENSMUSG00000001518.12	Itfg2	protein_coding	3.04	6	-1	-0.0096	0.00249	0.961	0.997	-0.666	11.2	0.00784	0.177	0.519	6.98	0.0254	0.267	-0.0934	0.226	0.645	0.926	-0.0229	0.0137	0.909	0.985	0.0705	0.133	0.724	0.991
169	ENSMUSG00000001521.12	Tulp3	protein_coding	3.69	6	-1	0.325	2.23	0.167	0.737	-0.236	1.12	0.315	0.818	0.159	0.517	0.489	0.818	-0.0823	0.141	0.715	0.95	-0.0961	0.192	0.671	0.92	-0.0138	0.00405	0.951	0.999
170	ENSMUSG00000001524.14	Gtf2h4	protein_coding	3.73	17	-1	-0.254	1.38	0.268	0.832	-0.0261	0.014	0.908	0.991	-0.181	0.688	0.427	0.779	-0.0642	0.0863	0.775	0.965	0.331	2.29	0.162	0.623	0.395	3.35	0.0983	0.764
171	ENSMUSG00000001525.10	Tubb5	protein_coding	8.86	17	-1	0.0298	0.0655	0.803	0.986	0.0417	0.127	0.729	0.969	0.112	0.922	0.36	0.737	-0.0763	0.426	0.529	0.89	0.248	4.49	0.0611	0.484	0.324	7.7	0.0203	0.487
172	ENSMUSG00000001542.7	Ell2	protein_coding	7.02	13	1	1	43.3	7.41e-05	0.00889	0.888	33.6	0.000201	0.0165	1	43	7.63e-05	0.00785	-0.0345	0.0509	0.826	0.975	0.185	1.46	0.255	0.72	0.219	2.08	0.181	0.844
173	ENSMUSG00000001552.14	Jup	protein_coding	2.89	11	-1	0.246	0.872	0.373	0.888	-0.431	2.49	0.147	0.662	0.0362	0.0182	0.896	0.973	-0.293	1.18	0.304	0.798	0.167	0.387	0.548	0.882	0.459	3.01	0.115	0.782
174	ENSMUSG00000001555.10	Fkbp10	protein_coding	0.78	11	1	0.218	0.12	0.737	0.982	-0.417	0.275	0.613	0.941	3.15	1.29	0.286	0.681	-7.23	19.3	0.00193	0.281	1.7	5.68	0.0421	0.433	8.93	39.8	0.000167	0.174
175	ENSMUSG00000001569.10	Nom1	protein_coding	5.31	5	1	-0.204	2.84	0.124	0.663	0.0394	0.104	0.754	0.973	-0.19	2.45	0.15	0.543	0.26	4.56	0.0596	0.539	0.364	8.94	0.0141	0.316	0.104	0.747	0.408	0.946
176	ENSMUSG00000001576.14	Ergic1	protein_coding	6.73	17	1	0.0919	0.482	0.504	0.938	0.144	1.16	0.307	0.814	0.265	3.96	0.0756	0.424	-0.0375	0.0794	0.784	0.965	0.143	1.15	0.31	0.762	0.18	1.85	0.205	0.864
177	ENSMUSG00000001588.12	Acap1	protein_coding	2.07	11	-1	-0.102	0.134	0.722	0.978	0.32	1.22	0.296	0.81	0.175	0.366	0.559	0.854	0.18	0.392	0.546	0.896	0.555	3.78	0.0815	0.528	0.375	1.81	0.21	0.864
178	ENSMUSG00000001627.12	Ifrd1	protein_coding	5.01	12	-1	0.615	9.91	0.0108	0.226	0.556	7.92	0.019	0.287	0.447	5.14	0.0477	0.351	-0.195	0.967	0.35	0.822	-0.111	0.315	0.587	0.895	0.0836	0.181	0.68	0.99
179	ENSMUSG00000001630.13	Stk38l	protein_coding	4.19	6	1	0.427	12	0.00635	0.165	0.271	4.76	0.055	0.466	0.455	13.4	0.00465	0.112	-0.172	1.92	0.198	0.732	-0.161	1.66	0.227	0.694	0.0115	0.00866	0.928	0.998
180	ENSMUSG00000001632.16	Brpf1	protein_coding	6.62	6	1	0.118	1.63	0.231	0.805	0.189	4.13	0.0707	0.512	0.263	8.06	0.0182	0.23	0.114	1.51	0.249	0.764	0.0128	0.019	0.893	0.983	-0.101	1.2	0.301	0.91
181	ENSMUSG00000001642.18	Akr1b3	protein_coding	7.58	6	-1	-0.0124	0.0126	0.913	0.994	-0.0475	0.184	0.677	0.958	-0.112	1.02	0.337	0.72	-0.0257	0.0542	0.821	0.975	-0.0514	0.217	0.652	0.913	-0.0257	0.0546	0.82	0.996
182	ENSMUSG00000001665.11	Gstt3	protein_coding	3.21	10	-1	-0.431	6.99	0.0253	0.352	0.169	1.02	0.337	0.832	-0.141	0.727	0.414	0.771	-0.0314	0.0364	0.853	0.98	0.325	3.92	0.0771	0.52	0.357	4.81	0.0541	0.66
183	ENSMUSG00000001666.8	Ddt	protein_coding	4.51	10	-1	-0.0221	0.046	0.835	0.989	-0.15	2.06	0.183	0.703	0.0464	0.202	0.663	0.899	-0.0739	0.51	0.492	0.878	-0.056	0.293	0.601	0.9	0.0179	0.0303	0.865	0.997
184	ENSMUSG00000001674.11	Ddx18	protein_coding	5.32	1	-1	0.207	1.97	0.192	0.77	0.286	3.66	0.0857	0.555	-0.1	0.452	0.517	0.835	0.352	5.6	0.0404	0.487	0.218	2.15	0.174	0.639	-0.135	0.831	0.384	0.939
185	ENSMUSG00000001687.15	Ubl3	protein_coding	7.17	5	-1	-0.0268	0.0781	0.786	0.986	0.0299	0.0962	0.763	0.974	0.0243	0.0639	0.806	0.948	0.235	5.96	0.0356	0.47	0.117	1.47	0.254	0.718	-0.118	1.52	0.248	0.882
186	ENSMUSG00000001700.9	Gramd3	protein_coding	4.07	18	1	0.108	0.923	0.36	0.883	-0.0217	0.0361	0.853	0.986	0.0152	0.0181	0.896	0.973	0.115	1.04	0.333	0.814	-0.212	3.47	0.0934	0.544	-0.327	8.45	0.0162	0.452
187	ENSMUSG00000001707.8	Eef1e1	protein_coding	3.49	13	-1	0.296	3.22	0.104	0.628	0.136	0.656	0.437	0.883	0.588	12.5	0.00574	0.127	-0.223	1.79	0.211	0.74	-0.216	1.67	0.226	0.693	0.00683	0.00171	0.968	0.999
188	ENSMUSG00000001729.14	Akt1	protein_coding	8.26	12	-1	0.0155	0.025	0.878	0.994	0.0252	0.0654	0.803	0.98	0.113	1.33	0.277	0.671	-0.0792	0.65	0.44	0.859	-0.116	1.38	0.268	0.729	-0.0365	0.138	0.718	0.99
189	ENSMUSG00000001741.12	Il16	protein_coding	4.32	7	-1	-0.686	21.8	0.00098	0.051	-0.341	5.18	0.0471	0.438	-0.481	10.6	0.00903	0.156	0.333	5.13	0.0479	0.505	0.364	6.12	0.0337	0.407	0.0307	0.045	0.836	0.996
190	ENSMUSG00000001750.15	Tcirg1	protein_coding	9.87	19	-1	-0.00024	7e-06	0.998	0.999	0.0457	0.253	0.626	0.943	0.115	1.6	0.235	0.634	-0.226	6.18	0.033	0.466	-0.233	6.57	0.029	0.397	-0.00705	0.00603	0.94	0.998
191	ENSMUSG00000001751.9	Naglu	protein_coding	7.23	11	1	-0.0808	0.397	0.543	0.944	-0.0879	0.468	0.51	0.913	0.0455	0.126	0.731	0.924	-0.21	2.67	0.134	0.663	-0.229	3.18	0.106	0.559	-0.019	0.022	0.885	0.998
192	ENSMUSG00000001755.12	Coasy	protein_coding	4.85	11	1	-0.123	1.76	0.216	0.791	-0.0448	0.23	0.642	0.949	-0.0381	0.168	0.691	0.909	0.00372	0.0016	0.969	0.997	0.0188	0.0409	0.844	0.971	0.0151	0.0267	0.874	0.997
193	ENSMUSG00000001761.7	Smo	protein_coding	1.37	6	1	-0.147	0.128	0.728	0.98	0.192	0.197	0.667	0.954	-0.224	0.257	0.624	0.886	-0.317	0.536	0.482	0.874	0.642	2.29	0.162	0.623	0.959	5.18	0.0471	0.645
194	ENSMUSG00000001763.14	Tspan33	protein_coding	2.09	6	1	0.0849	0.0983	0.761	0.983	-0.206	0.514	0.49	0.902	-0.0289	0.0108	0.919	0.979	0.311	1.23	0.295	0.794	0.632	5.1	0.0484	0.449	0.321	1.38	0.268	0.894
195	ENSMUSG00000001767.5	Crnkl1	protein_coding	5.14	2	-1	-0.0478	0.0921	0.768	0.984	0.419	6.85	0.0264	0.334	0.274	3	0.115	0.5	0.086	0.293	0.6	0.914	0.249	2.46	0.149	0.614	0.163	1.08	0.324	0.919
196	ENSMUSG00000001768.15	Rin2	protein_coding	6.25	2	1	0.0704	0.349	0.568	0.952	0.305	6.46	0.0301	0.357	0.177	2.18	0.172	0.573	-0.0387	0.105	0.753	0.958	0.0035	0.000855	0.977	0.996	0.0422	0.126	0.731	0.991
197	ENSMUSG00000001774.8	Chordc1	protein_coding	4.87	9	1	0.0875	0.251	0.628	0.968	0.224	1.59	0.238	0.764	0.0725	0.167	0.692	0.909	0.0738	0.174	0.686	0.94	0.184	1.08	0.325	0.77	0.11	0.392	0.546	0.966
198	ENSMUSG00000001783.3	Rtcb	protein_coding	6.72	10	-1	0.0464	0.248	0.63	0.968	-0.000846	8.12e-05	0.993	0.998	0.0641	0.469	0.509	0.831	-0.0113	0.0147	0.906	0.989	-0.0291	0.0969	0.762	0.948	-0.0178	0.0364	0.853	0.997
199	ENSMUSG00000001785.13	Pwp1	protein_coding	5.13	10	1	0.0337	0.0965	0.763	0.983	0.197	3.2	0.105	0.594	-0.0566	0.267	0.617	0.883	0.0128	0.0136	0.909	0.989	0.105	0.927	0.359	0.789	0.0925	0.726	0.415	0.947
200	ENSMUSG00000001786.14	Fbxo7	protein_coding	4.21	10	1	0.182	2.02	0.187	0.765	0.125	0.907	0.364	0.849	0.325	6.32	0.0315	0.289	-0.12	0.859	0.377	0.831	-0.0539	0.173	0.687	0.924	0.0662	0.266	0.617	0.978
201	ENSMUSG00000001794.13	Capns1	protein_coding	9.01	7	-1	0.075	0.319	0.585	0.954	0.00221	0.000278	0.987	0.998	0.0975	0.539	0.48	0.813	-0.0127	0.00915	0.926	0.993	-0.204	2.36	0.157	0.62	-0.191	2.08	0.181	0.844
202	ENSMUSG00000001829.17	Clpb	protein_coding	4.83	7	1	-0.0498	0.198	0.666	0.973	0.221	3.78	0.0817	0.544	-0.0427	0.143	0.714	0.917	0.256	5.14	0.0478	0.505	0.276	6.03	0.0348	0.411	0.0208	0.0347	0.856	0.997
203	ENSMUSG00000001833.17	2007-09-01	protein_coding	6.86	9	1	0.163	0.852	0.379	0.891	-0.0251	0.0197	0.891	0.989	-0.179	1.01	0.34	0.722	-0.0267	0.0226	0.884	0.986	0.098	0.304	0.594	0.897	0.125	0.496	0.498	0.957
204	ENSMUSG00000001844.10	Zdhhc4	protein_coding	4.95	5	-1	0.129	0.839	0.382	0.892	0.0566	0.157	0.701	0.963	-0.0157	0.0123	0.914	0.978	0.29	4.19	0.0689	0.56	0.076	0.287	0.604	0.901	-0.214	2.33	0.159	0.829
205	ENSMUSG00000001847.14	Rac1	protein_coding	8.25	5	-1	0.0168	0.0718	0.794	0.986	-0.00935	0.0222	0.885	0.989	-0.0601	0.92	0.361	0.737	0.14	4.97	0.0508	0.51	0.0529	0.713	0.419	0.827	-0.0868	1.93	0.196	0.858
206	ENSMUSG00000001855.15	Nup214	protein_coding	6.38	2	1	0.181	0.565	0.47	0.925	0.0263	0.0117	0.916	0.992	-0.0127	0.00278	0.959	0.99	0.207	0.727	0.414	0.847	0.123	0.258	0.623	0.906	-0.0835	0.12	0.736	0.991
207	ENSMUSG00000001870.15	Ltbp1	protein_coding	0.423	17	1	0.525	0.498	0.497	0.937	-1.65	3.49	0.0925	0.569	-2.32	5.6	0.0404	0.324	-0.605	0.504	0.495	0.878	0.109	0.019	0.893	0.983	0.714	0.787	0.397	0.943
208	ENSMUSG00000001891.16	Ugp2	protein_coding	6.54	11	-1	0.115	0.247	0.63	0.968	-0.163	0.489	0.501	0.908	-0.388	2.74	0.13	0.519	-0.402	2.97	0.117	0.641	-0.297	1.62	0.233	0.7	0.105	0.204	0.661	0.986
209	ENSMUSG00000001909.15	Trmt1	protein_coding	5.4	8	1	0.0665	0.184	0.677	0.976	0.00347	0.000492	0.983	0.998	0.306	3.85	0.0794	0.434	-0.281	3.24	0.103	0.626	-0.151	0.941	0.356	0.786	0.13	0.699	0.423	0.947
210	ENSMUSG00000001910.4	Nacc1	protein_coding	6.68	8	-1	0.0211	0.093	0.767	0.984	0.12	2.98	0.116	0.616	0.101	2.11	0.178	0.577	0.0814	1.37	0.269	0.779	0.0341	0.24	0.635	0.909	-0.0474	0.468	0.51	0.959
211	ENSMUSG00000001911.16	Nfix	protein_coding	3.08	8	-1	0.379	0.439	0.523	0.942	0.741	1.63	0.231	0.76	-1.35	5.4	0.0434	0.334	1.18	4.13	0.0707	0.565	0.222	0.147	0.71	0.931	-0.957	2.74	0.13	0.795
212	ENSMUSG00000001918.17	Slc1a5	protein_coding	6.27	7	1	0.166	3.78	0.0814	0.573	0.321	13.9	0.00419	0.12	0.2	5.44	0.0427	0.332	0.281	10.7	0.00889	0.38	0.209	5.93	0.036	0.414	-0.0716	0.701	0.423	0.947
213	ENSMUSG00000001924.15	Uba1	protein_coding	8.71	X	1	0.0389	0.319	0.585	0.954	0.0183	0.07	0.797	0.979	-0.0106	0.0235	0.881	0.969	-0.0331	0.231	0.641	0.925	-0.137	3.92	0.0769	0.519	-0.103	2.26	0.165	0.836
214	ENSMUSG00000001930.17	Vwf	protein_coding	7.38	6	1	0.257	2.25	0.165	0.734	-0.0803	0.219	0.65	0.95	0.0376	0.0482	0.831	0.958	0.104	0.37	0.557	0.901	-0.183	1.14	0.312	0.764	-0.287	2.82	0.125	0.791
215	ENSMUSG00000001942.8	Siae	protein_coding	5.83	9	1	-0.085	0.719	0.417	0.904	-0.087	0.741	0.41	0.869	0.00119	0.000139	0.991	0.998	0.0367	0.133	0.723	0.951	-0.114	1.29	0.283	0.74	-0.151	2.28	0.163	0.834
216	ENSMUSG00000001962.8	Fam50a	protein_coding	6.06	X	1	-0.00122	0.000121	0.991	0.999	-0.109	0.954	0.353	0.841	-0.0356	0.102	0.756	0.931	-0.034	0.0937	0.766	0.962	0.016	0.0206	0.889	0.982	0.05	0.204	0.662	0.986
217	ENSMUSG00000001964.14	Emd	protein_coding	5.61	X	1	0.0592	0.321	0.584	0.954	0.186	3.09	0.11	0.603	0.0112	0.0113	0.917	0.979	0.11	1.09	0.321	0.809	0.2	3.62	0.0873	0.535	0.0903	0.746	0.409	0.946
218	ENSMUSG00000001983.7	Taco1	protein_coding	3.16	11	1	-0.0328	0.0352	0.855	0.991	0.242	1.82	0.208	0.736	-0.353	3.93	0.0766	0.427	0.276	2.4	0.153	0.687	0.324	3.32	0.0995	0.551	0.0486	0.0776	0.787	0.993
219	ENSMUSG00000001986.16	Gria3	protein_coding	0.946	X	1	-1.43	8.01	0.0185	0.306	-0.338	0.379	0.552	0.928	1.9	12	0.00644	0.134	-1.61	8.5	0.016	0.421	1	3.56	0.0898	0.539	2.62	24.1	0.000683	0.209
220	ENSMUSG00000001995.9	Sipa1l2	protein_coding	6.22	8	-1	-0.276	9.9	0.0109	0.227	-0.229	6.72	0.0276	0.341	-0.23	6.83	0.0267	0.273	0.18	4.2	0.0686	0.559	0.06	0.466	0.511	0.87	-0.12	1.88	0.201	0.862
221	ENSMUSG00000001998.15	Ap4e1	protein_coding	3.86	2	1	-0.0545	0.122	0.734	0.981	0.17	1.16	0.308	0.814	-0.0406	0.0659	0.803	0.947	0.123	0.615	0.452	0.864	0.0332	0.0446	0.837	0.97	-0.0901	0.334	0.577	0.969
222	ENSMUSG00000001999.15	Blvra	protein_coding	6.35	2	1	-0.0954	0.76	0.404	0.898	0.0357	0.105	0.753	0.973	-0.0584	0.283	0.607	0.878	0.0197	0.0323	0.861	0.982	0.0285	0.0674	0.801	0.96	0.00879	0.00646	0.938	0.998
223	ENSMUSG00000002010.17	Idh3g	protein_coding	6.6	X	-1	-0.0785	0.547	0.477	0.928	-0.173	2.62	0.138	0.647	0.0505	0.225	0.646	0.893	-0.0348	0.107	0.751	0.957	-0.00718	0.00453	0.948	0.992	0.0277	0.068	0.8	0.995
224	ENSMUSG00000002014.12	Ssr4	protein_coding	6.8	X	1	-0.12	0.588	0.461	0.923	-0.0562	0.128	0.729	0.969	0.157	0.996	0.343	0.723	-0.0793	0.255	0.625	0.92	-0.157	1	0.341	0.777	-0.0782	0.249	0.629	0.981
225	ENSMUSG00000002015.5	Bcap31	protein_coding	7.28	X	-1	-0.0273	0.126	0.731	0.98	-0.00231	0.000887	0.977	0.997	0.00016	4.27e-06	0.998	1	0.185	5.74	0.0385	0.483	0.198	6.58	0.0289	0.397	0.0132	0.0292	0.868	0.997
226	ENSMUSG00000002017.9	Fam98a	protein_coding	4.61	17	-1	0.166	1.04	0.332	0.87	0.227	1.88	0.201	0.728	-0.198	1.44	0.259	0.656	0.0546	0.11	0.747	0.957	-0.0343	0.0435	0.839	0.97	-0.0889	0.298	0.598	0.972
227	ENSMUSG00000002020.15	Ltbp2	protein_coding	2.11	12	-1	-0.152	0.0588	0.814	0.987	-0.501	0.575	0.466	0.896	0.55	0.606	0.455	0.798	-1.12	2.74	0.13	0.658	0.725	1.26	0.289	0.746	1.85	7.63	0.0207	0.49
228	ENSMUSG00000002028.13	Kmt2a	protein_coding	6.33	9	-1	0.173	1.81	0.209	0.784	0.154	1.42	0.262	0.789	0.213	2.73	0.131	0.519	-0.0717	0.309	0.591	0.909	-0.0734	0.324	0.582	0.894	-0.00168	0.000171	0.99	1
229	ENSMUSG00000002031.12	Ift46	protein_coding	5.12	9	1	0.136	0.773	0.401	0.896	-0.0473	0.0902	0.77	0.975	-0.317	4.11	0.0713	0.414	0.358	5.26	0.0458	0.499	0.193	1.52	0.247	0.713	-0.166	1.15	0.31	0.914
230	ENSMUSG00000002032.17	Tmem25	protein_coding	0.542	9	-1	0.445	0.96	0.351	0.883	-2.3	20.6	0.00119	0.0542	-0.895	3.61	0.0876	0.451	-0.458	0.961	0.351	0.823	-1.42	9.03	0.0137	0.313	-0.961	4.5	0.0608	0.676
231	ENSMUSG00000002043.17	Trappc6a	protein_coding	4.82	7	1	-0.113	0.507	0.493	0.936	-0.073	0.21	0.657	0.952	-0.0308	0.0375	0.851	0.961	-0.171	1.16	0.308	0.801	-0.151	0.9	0.366	0.795	0.02	0.0161	0.902	0.998
232	ENSMUSG00000002052.6	Supt6	protein_coding	7.26	11	-1	0.0919	1.7	0.222	0.797	0.159	5.05	0.0494	0.447	0.115	2.66	0.135	0.525	0.125	3.12	0.109	0.63	0.113	2.55	0.142	0.609	-0.0119	0.0287	0.869	0.997
233	ENSMUSG00000002055.9	Spag5	protein_coding	4.71	11	1	0.158	0.242	0.634	0.968	0.289	0.766	0.403	0.866	-0.586	3.19	0.106	0.483	0.424	1.66	0.227	0.752	0.71	4.71	0.0562	0.475	0.286	0.783	0.398	0.943
234	ENSMUSG00000002058.13	Unc119	protein_coding	4.59	11	1	-0.0684	0.518	0.489	0.933	0.0367	0.146	0.711	0.965	-0.0278	0.0845	0.777	0.939	0.0589	0.38	0.552	0.898	0.0545	0.325	0.581	0.894	-0.00444	0.00219	0.964	0.999
235	ENSMUSG00000002059.18	Rab34	protein_coding	4	11	1	-0.226	0.802	0.392	0.894	0.055	0.046	0.835	0.983	0.159	0.387	0.548	0.848	-0.0262	0.0106	0.92	0.992	-0.00875	0.00118	0.973	0.996	0.0175	0.0048	0.946	0.998
236	ENSMUSG00000002064.10	Sdf2	protein_coding	6.14	11	1	0.0378	0.148	0.708	0.977	-0.119	1.47	0.255	0.78	-0.026	0.0698	0.797	0.945	0.0256	0.0678	0.8	0.969	-0.133	1.84	0.206	0.673	-0.159	2.63	0.137	0.803
237	ENSMUSG00000002068.16	Ccne1	protein_coding	3.36	7	-1	0.00102	1.51e-05	0.997	0.999	-0.355	1.71	0.221	0.748	-0.19	0.508	0.493	0.821	0.0178	0.0045	0.948	0.994	0.261	0.965	0.35	0.782	0.244	0.86	0.376	0.937
238	ENSMUSG00000002083.13	Bbc3	protein_coding	3.7	7	1	0.0312	0.0288	0.869	0.993	-0.287	2.39	0.154	0.669	-0.151	0.675	0.431	0.782	-0.259	2	0.189	0.726	-0.388	4.46	0.062	0.487	-0.129	0.5	0.496	0.957
239	ENSMUSG00000002100.15	Mybpc3	protein_coding	1.25	2	1	0.299	1.27	0.287	0.849	0.236	0.732	0.413	0.871	0.328	1.5	0.249	0.647	0.231	0.718	0.417	0.848	0.119	0.188	0.674	0.921	-0.112	0.177	0.683	0.99
240	ENSMUSG00000002102.15	Psmc3	protein_coding	7.33	2	1	0.0988	0.567	0.469	0.925	0.0866	0.433	0.526	0.92	0.244	3.46	0.0937	0.464	0.104	0.631	0.446	0.862	0.158	1.45	0.257	0.721	0.0539	0.169	0.69	0.99
241	ENSMUSG00000002103.15	Acp2	protein_coding	8.15	2	1	0.294	11	0.00825	0.19	0.422	22.5	0.000876	0.0433	0.385	18.8	0.0016	0.0589	0.17	3.67	0.0855	0.599	-0.189	4.54	0.06	0.483	-0.359	16.4	0.00251	0.289
242	ENSMUSG00000002104.11	Rapsn	protein_coding	1.47	2	1	-0.191	0.427	0.529	0.942	-0.622	4.36	0.0644	0.494	0.096	0.102	0.757	0.931	-0.708	5.72	0.0388	0.483	-0.19	0.425	0.53	0.877	0.517	3.12	0.109	0.778
243	ENSMUSG00000002105.15	Slc39a13	protein_coding	6.1	2	-1	0.566	29.2	0.000341	0.0261	0.195	3.45	0.0938	0.571	0.222	4.47	0.0617	0.389	-0.181	2.98	0.116	0.641	-0.322	9.35	0.0126	0.304	-0.14	1.8	0.211	0.864
244	ENSMUSG00000002107.18	Celf2	protein_coding	6.86	2	-1	0.00234	0.000221	0.988	0.999	0.0328	0.043	0.84	0.984	0.195	1.53	0.246	0.645	0.0983	0.388	0.548	0.896	0.0694	0.193	0.67	0.92	-0.0289	0.0338	0.858	0.997
245	ENSMUSG00000002108.10	Nr1h3	protein_coding	5.42	2	-1	0.677	21.4	0.00105	0.0537	0.67	20.3	0.00124	0.0556	0.908	38.5	0.000118	0.0101	0.417	7.94	0.0188	0.427	0.0904	0.371	0.557	0.885	-0.326	4.97	0.0508	0.654
246	ENSMUSG00000002109.14	Ddb2	protein_coding	2.45	2	-1	-0.0289	0.0158	0.903	0.994	-0.143	0.365	0.56	0.929	-0.223	0.915	0.362	0.737	0.223	0.926	0.359	0.825	0.13	0.31	0.59	0.896	-0.0938	0.168	0.691	0.99
247	ENSMUSG00000002111.8	Spi1	protein_coding	8.71	2	1	0.24	14.9	0.00337	0.111	0.146	5.51	0.0417	0.412	0.254	16.7	0.00236	0.0747	0.0486	0.611	0.453	0.865	-0.0565	0.826	0.386	0.811	-0.105	2.86	0.123	0.79
248	ENSMUSG00000002129.11	Sf3a1	protein_coding	5.66	11	1	0.00818	0.00248	0.961	0.997	0.349	4.37	0.064	0.494	0.371	5.02	0.05	0.357	0.195	1.38	0.268	0.777	0.364	4.83	0.0536	0.467	0.169	1.06	0.328	0.92
249	ENSMUSG00000002147.18	Stat6	protein_coding	8.53	10	1	0.0213	0.0786	0.785	0.985	0.0869	1.3	0.281	0.801	-0.107	1.98	0.191	0.594	0.0972	1.63	0.231	0.754	-0.1	1.74	0.218	0.685	-0.198	6.75	0.0273	0.54
250	ENSMUSG00000002204.9	Napsa	protein_coding	6.09	7	1	-0.0274	0.0528	0.823	0.989	-0.123	1.05	0.331	0.827	-0.00886	0.00549	0.942	0.987	-0.095	0.631	0.446	0.862	-0.135	1.27	0.288	0.745	-0.0396	0.111	0.746	0.991
251	ENSMUSG00000002205.16	Vrk3	protein_coding	5.27	7	1	-0.0857	0.54	0.48	0.929	0.0136	0.0133	0.911	0.991	-0.262	4.96	0.051	0.36	-0.0264	0.0507	0.827	0.975	-0.159	1.83	0.207	0.673	-0.132	1.29	0.283	0.903
252	ENSMUSG00000002210.11	Smg9	protein_coding	5.62	7	1	0.0992	0.288	0.603	0.959	-0.0545	0.0862	0.775	0.976	-0.202	1.19	0.302	0.691	0.247	1.79	0.211	0.74	-0.201	1.18	0.304	0.758	-0.448	5.91	0.0362	0.586
253	ENSMUSG00000002221.11	Paxip1	protein_coding	4.99	5	-1	-0.203	1.33	0.277	0.843	0.0768	0.183	0.678	0.958	-0.219	1.53	0.246	0.644	0.405	5.17	0.0471	0.504	0.284	2.54	0.143	0.61	-0.121	0.477	0.506	0.959
254	ENSMUSG00000002222.14	Rmnd5a	protein_coding	6.68	6	-1	-0.13	1.59	0.237	0.81	-0.305	8.64	0.0154	0.254	-0.296	8.19	0.0175	0.224	0.0301	0.0853	0.776	0.965	-0.0589	0.325	0.582	0.894	-0.089	0.75	0.408	0.946
255	ENSMUSG00000002227.15	Mov10	protein_coding	4.22	3	-1	-0.0193	0.00467	0.947	0.996	-0.314	1.2	0.299	0.811	0.00539	0.000361	0.985	0.996	-0.168	0.351	0.567	0.903	-0.395	1.92	0.197	0.664	-0.227	0.65	0.44	0.95
256	ENSMUSG00000002233.13	Rhoc	protein_coding	5.46	3	1	0.179	0.96	0.351	0.883	0.14	0.574	0.467	0.896	0.379	4.27	0.0668	0.403	0.172	0.866	0.375	0.83	0.105	0.325	0.582	0.894	-0.0664	0.131	0.725	0.991
257	ENSMUSG00000002250.15	Ppard	protein_coding	4.86	17	1	-0.667	27	0.000453	0.0321	-0.534	17.3	0.0021	0.0781	-0.497	14.9	0.00341	0.0917	-0.359	7.95	0.0188	0.427	-0.234	3.4	0.0961	0.545	0.124	0.963	0.35	0.926
258	ENSMUSG00000002257.7	Def6	protein_coding	5.28	17	1	-0.2	3.23	0.104	0.627	-0.232	4.26	0.0671	0.503	-0.282	6.32	0.0315	0.289	-0.0624	0.313	0.589	0.909	-0.0602	0.291	0.602	0.9	0.0022	0.000392	0.985	1
259	ENSMUSG00000002274.12	Metrn	protein_coding	3.61	17	-1	-0.155	1.07	0.325	0.866	-0.0766	0.248	0.63	0.945	-0.287	3.55	0.09	0.455	0.152	0.991	0.344	0.818	0.278	3.36	0.0979	0.55	0.127	0.718	0.417	0.947
260	ENSMUSG00000002279.18	Lmf1	protein_coding	4.7	17	1	-0.341	0.641	0.442	0.913	0.0354	0.0069	0.935	0.993	0.129	0.0902	0.77	0.936	-0.123	0.0832	0.779	0.965	0.116	0.0746	0.791	0.957	0.239	0.318	0.586	0.971
261	ENSMUSG00000002280.10	Narfl	protein_coding	5.43	17	1	-0.0369	0.0238	0.881	0.994	0.532	4.79	0.0545	0.464	0.306	1.6	0.235	0.634	-0.136	0.319	0.585	0.909	0.063	0.0683	0.799	0.959	0.199	0.692	0.426	0.947
262	ENSMUSG00000002289.15	Angptl4	protein_coding	2.83	17	-1	-0.294	1.97	0.192	0.769	-0.803	13.7	0.00439	0.123	-0.293	1.86	0.204	0.607	-0.356	2.84	0.124	0.651	-0.0914	0.189	0.674	0.921	0.265	1.61	0.235	0.876
263	ENSMUSG00000002297.15	Dbf4	protein_coding	4.68	5	-1	-0.00325	0.000434	0.984	0.999	-0.0416	0.0679	0.8	0.979	-0.312	3.84	0.0796	0.434	0.0834	0.277	0.61	0.916	0.342	4.67	0.0569	0.476	0.258	2.73	0.131	0.795
264	ENSMUSG00000002307.15	Daxx	protein_coding	5.66	17	1	-0.0849	0.383	0.55	0.946	-0.215	2.41	0.152	0.669	0.033	0.0577	0.815	0.951	-0.0802	0.34	0.573	0.904	-0.105	0.583	0.463	0.849	-0.0249	0.0332	0.859	0.997
265	ENSMUSG00000002308.15	Cd320	protein_coding	2.84	17	1	-0.27	1.9	0.199	0.774	-0.214	1.14	0.313	0.817	-0.316	2.55	0.142	0.534	0.288	2.13	0.176	0.711	0.183	0.859	0.377	0.803	-0.105	0.292	0.601	0.974
266	ENSMUSG00000002319.15	Ipo4	protein_coding	5.5	14	-1	-0.213	3.41	0.0956	0.607	-0.242	4.31	0.0657	0.499	0.207	3.16	0.107	0.485	-0.335	8.28	0.0171	0.421	0.0375	0.104	0.754	0.945	0.372	10.4	0.00963	0.406
267	ENSMUSG00000002320.15	Tm9sf1	protein_coding	6.51	14	-1	-0.0139	0.0334	0.859	0.991	0.199	6.75	0.0273	0.339	-0.2	6.92	0.0258	0.268	0.202	7.04	0.0249	0.447	0.0306	0.161	0.697	0.928	-0.172	5.12	0.0481	0.648
268	ENSMUSG00000002325.14	Irf9	protein_coding	5.88	14	1	-0.198	3.53	0.0908	0.599	-0.213	4	0.0745	0.526	-0.245	5.33	0.0445	0.339	0.0606	0.328	0.58	0.908	0.0108	0.0104	0.921	0.987	-0.0497	0.223	0.647	0.986
269	ENSMUSG00000002326.5	Gmpr2	protein_coding	5.88	14	1	-0.00952	0.0139	0.908	0.994	-0.0171	0.0442	0.838	0.984	-0.0269	0.11	0.747	0.927	0.0656	0.653	0.438	0.859	0.125	2.37	0.156	0.619	0.0593	0.539	0.48	0.955
270	ENSMUSG00000002329.6	Mdp1	protein_coding	4.71	14	-1	0.0931	0.821	0.387	0.893	-0.0961	0.839	0.382	0.855	-0.00114	0.00012	0.991	0.998	0.164	2.51	0.145	0.679	0.0922	0.787	0.397	0.815	-0.0723	0.496	0.498	0.957
271	ENSMUSG00000002332.15	Dhrs1	protein_coding	6.22	14	-1	0.0127	0.0164	0.901	0.994	-0.0352	0.125	0.731	0.97	-0.0464	0.219	0.65	0.894	0.018	0.0331	0.859	0.982	-0.103	1.08	0.324	0.769	-0.121	1.51	0.249	0.883
272	ENSMUSG00000002342.17	Tmem161a	protein_coding	4.78	8	1	0.057	0.0484	0.83	0.989	-0.0234	0.00798	0.931	0.993	0.135	0.269	0.615	0.882	-0.248	0.905	0.365	0.827	-0.187	0.518	0.489	0.86	0.0602	0.0542	0.821	0.996
273	ENSMUSG00000002343.11	Armc6	protein_coding	2.92	8	-1	0.133	0.28	0.609	0.961	0.24	0.887	0.369	0.849	-0.162	0.4	0.542	0.846	-0.0241	0.00895	0.927	0.993	-0.334	1.72	0.22	0.686	-0.31	1.51	0.248	0.882
274	ENSMUSG00000002345.17	Borcs8	protein_coding	4.35	8	1	-0.00473	0.00132	0.972	0.999	-0.12	0.819	0.387	0.858	0.0819	0.39	0.547	0.847	0.101	0.591	0.46	0.868	0.087	0.438	0.523	0.876	-0.014	0.0116	0.916	0.998
275	ENSMUSG00000002346.16	Slc25a42	protein_coding	1.5	8	-1	-0.256	0.556	0.474	0.927	-0.497	1.96	0.192	0.717	-0.0189	0.00288	0.958	0.99	-0.405	1.35	0.272	0.782	0.0245	0.00505	0.945	0.992	0.429	1.56	0.241	0.881
276	ENSMUSG00000002365.9	Snx9	protein_coding	6.78	17	1	-0.101	1.72	0.221	0.795	-0.1	1.66	0.228	0.755	-8.33e-05	1.15e-06	0.999	1	0.00398	0.00263	0.96	0.996	0.0534	0.473	0.508	0.87	0.0494	0.408	0.538	0.966
277	ENSMUSG00000002372.8	Ranbp3	protein_coding	6.1	17	1	0.0262	0.0968	0.762	0.983	0.032	0.142	0.714	0.965	0.145	2.95	0.118	0.504	-0.106	1.55	0.242	0.762	0.0206	0.0595	0.812	0.964	0.126	2.24	0.167	0.837
278	ENSMUSG00000002379.6	Ndufa11	protein_coding	5.54	17	1	-0.024	0.0789	0.785	0.985	0.0974	1.28	0.286	0.804	0.194	5.1	0.0484	0.352	-0.0338	0.155	0.702	0.945	0.0701	0.667	0.434	0.832	0.104	1.48	0.253	0.884
279	ENSMUSG00000002393.14	Nr2f6	protein_coding	4.26	8	-1	-0.288	0.737	0.411	0.901	0.299	0.78	0.399	0.863	0.0395	0.0134	0.91	0.978	0.0964	0.0823	0.78	0.965	-0.0162	0.00231	0.963	0.994	-0.113	0.114	0.743	0.991
280	ENSMUSG00000002395.14	Use1	protein_coding	6.2	8	1	0.0302	0.0858	0.776	0.985	-0.0165	0.0253	0.877	0.988	-0.00548	0.00281	0.959	0.99	0.0531	0.265	0.619	0.919	-0.0924	0.797	0.394	0.813	-0.145	2	0.189	0.851
281	ENSMUSG00000002396.8	Ocel1	protein_coding	4.68	8	1	-0.27	3.19	0.106	0.63	-0.129	0.713	0.419	0.875	-0.361	5.67	0.0394	0.321	0.115	0.574	0.467	0.87	0.0791	0.272	0.614	0.902	-0.0355	0.0559	0.818	0.996
282	ENSMUSG00000002409.18	Dyrk1b	protein_coding	4.17	7	1	-0.479	10.3	0.00972	0.213	-0.29	3.7	0.0845	0.55	-0.136	0.826	0.386	0.752	0.0905	0.37	0.557	0.901	0.0821	0.304	0.594	0.897	-0.00841	0.00325	0.956	0.999
283	ENSMUSG00000002413.15	Braf	protein_coding	4.83	6	-1	-0.0333	0.0569	0.817	0.987	0.192	1.84	0.206	0.732	-0.209	2.19	0.171	0.572	0.142	1.02	0.337	0.815	-0.0091	0.00419	0.95	0.992	-0.151	1.17	0.305	0.911
284	ENSMUSG00000002416.13	Ndufb2	protein_coding	4.8	6	1	0.0193	0.0233	0.882	0.994	0.0467	0.132	0.724	0.968	0.035	0.0754	0.789	0.942	-0.0739	0.334	0.576	0.906	-0.0857	0.449	0.518	0.873	-0.0118	0.00865	0.928	0.998
285	ENSMUSG00000002428.12	Hltf	protein_coding	4.82	3	1	-0.086	0.155	0.702	0.977	-0.271	1.48	0.253	0.78	-0.145	0.426	0.529	0.842	-0.142	0.414	0.535	0.891	-0.0424	0.0369	0.852	0.973	0.0996	0.208	0.658	0.986
286	ENSMUSG00000002455.14	Prpf6	protein_coding	6.21	2	1	-0.0723	0.187	0.675	0.974	-0.000868	2.66e-05	0.996	0.999	0.214	1.63	0.231	0.632	0.143	0.728	0.414	0.847	0.297	3.13	0.108	0.561	0.154	0.851	0.379	0.938
287	ENSMUSG00000002458.13	Rgs19	protein_coding	6.37	2	-1	0.0311	0.0355	0.854	0.991	-0.16	0.931	0.358	0.844	0.123	0.555	0.474	0.81	-0.356	4.64	0.0577	0.537	-0.197	1.42	0.263	0.725	0.16	0.94	0.356	0.927
288	ENSMUSG00000002475.15	Abhd3	protein_coding	1.61	18	-1	-0.365	2.35	0.157	0.719	-0.15	0.375	0.554	0.928	-0.00974	0.00161	0.969	0.993	-0.206	0.727	0.414	0.847	0.11	0.21	0.657	0.914	0.316	1.78	0.213	0.864
289	ENSMUSG00000002477.4	Snrpd1	protein_coding	4.6	18	1	0.155	1.42	0.261	0.83	0.0752	0.323	0.583	0.933	-0.0705	0.286	0.605	0.877	0.0101	0.00586	0.941	0.994	0.103	0.617	0.451	0.841	0.0931	0.512	0.491	0.956
290	ENSMUSG00000002486.15	Tchp	protein_coding	3.3	5	1	0.147	0.924	0.36	0.883	-0.0415	0.0721	0.794	0.979	-0.266	2.98	0.116	0.501	0.324	4.47	0.0617	0.54	0.045	0.0863	0.775	0.952	-0.279	3.35	0.0981	0.764
291	ENSMUSG00000002489.15	Tiam1	protein_coding	5.61	16	-1	-0.382	0.822	0.387	0.893	-0.927	4.68	0.0568	0.474	-0.012	0.000795	0.978	0.994	-0.235	0.31	0.591	0.909	0.181	0.183	0.678	0.922	0.416	0.974	0.348	0.924
292	ENSMUSG00000002496.9	Tsc2	protein_coding	6.24	17	-1	-0.064	0.364	0.56	0.95	-0.0323	0.0912	0.769	0.975	0.0637	0.358	0.564	0.856	0.0468	0.192	0.671	0.934	0.142	1.77	0.214	0.682	0.0951	0.805	0.392	0.941
293	ENSMUSG00000002524.15	Puf60	protein_coding	6.71	15	-1	0.00291	0.0011	0.974	0.999	0.0211	0.0572	0.816	0.981	0.106	1.46	0.256	0.653	-0.0268	0.0927	0.767	0.963	0.0343	0.152	0.705	0.93	0.061	0.485	0.503	0.959
294	ENSMUSG00000002546.16	Golga2	protein_coding	6.61	2	1	-0.0477	0.11	0.747	0.983	-0.0376	0.0676	0.8	0.979	0.202	1.95	0.194	0.598	-0.0654	0.205	0.661	0.931	0.0572	0.157	0.7	0.929	0.123	0.727	0.415	0.947
295	ENSMUSG00000002550.16	Uck1	protein_coding	5.36	2	-1	-0.0634	0.268	0.616	0.962	0.0279	0.0506	0.827	0.982	-0.0658	0.285	0.606	0.877	0.111	0.812	0.39	0.836	0.0742	0.363	0.561	0.886	-0.0368	0.0905	0.77	0.992
296	ENSMUSG00000002580.7	Mien1	protein_coding	5.45	11	-1	-0.0428	0.127	0.729	0.98	-0.0661	0.301	0.596	0.934	0.104	0.751	0.407	0.766	-0.142	1.39	0.266	0.775	-0.241	4.03	0.0736	0.512	-0.0998	0.696	0.424	0.947
297	ENSMUSG00000002602.16	Axl	protein_coding	5.8	7	-1	-0.000662	1.63e-06	0.999	1	0.109	0.0416	0.843	0.984	0.273	0.272	0.614	0.882	0.672	1.6	0.236	0.758	0.775	2.13	0.176	0.641	0.104	0.0395	0.847	0.997
298	ENSMUSG00000002603.15	Tgfb1	protein_coding	7.81	7	1	0.0137	0.0241	0.88	0.994	0.152	2.94	0.118	0.618	-0.0269	0.093	0.767	0.935	0.235	7.07	0.0247	0.447	0.104	1.39	0.267	0.729	-0.131	2.2	0.17	0.839
299	ENSMUSG00000002608.8	Ccdc97	protein_coding	5.37	7	-1	-0.212	2.24	0.167	0.736	0.0438	0.0937	0.766	0.975	-0.0647	0.207	0.659	0.899	0.0742	0.273	0.613	0.917	0.149	1.1	0.32	0.768	0.0748	0.281	0.608	0.976
300	ENSMUSG00000002617.14	Zfp40	protein_coding	2.57	17	-1	-0.326	0.89	0.368	0.887	-0.0623	0.0301	0.866	0.987	-0.202	0.309	0.591	0.869	-0.218	0.391	0.547	0.896	0.16	0.211	0.656	0.914	0.379	1.21	0.299	0.91
301	ENSMUSG00000002625.9	Akap8l	protein_coding	5.28	17	-1	-0.166	3.24	0.103	0.626	-0.0429	0.213	0.655	0.951	-0.0836	0.817	0.388	0.754	0.018	0.0381	0.849	0.98	0.102	1.21	0.298	0.753	0.0835	0.828	0.385	0.94
302	ENSMUSG00000002635.11	Pdcd2l	protein_coding	4.16	7	-1	-0.023	0.0146	0.906	0.994	-0.263	1.86	0.204	0.73	0.0478	0.0626	0.808	0.948	-0.273	2.04	0.185	0.722	-0.228	1.42	0.262	0.724	0.0448	0.0557	0.818	0.996
303	ENSMUSG00000002658.9	Gtf2f1	protein_coding	6.46	17	-1	0.0827	1.45	0.257	0.827	0.149	4.68	0.0568	0.474	0.217	9.94	0.0108	0.17	0.0195	0.0802	0.783	0.965	0.167	5.84	0.0371	0.419	0.147	4.59	0.0589	0.671
304	ENSMUSG00000002660.7	Clpp	protein_coding	3.96	17	1	-0.0406	0.111	0.746	0.983	-0.0495	0.161	0.697	0.962	-0.00867	0.00495	0.945	0.987	-0.168	1.87	0.203	0.734	-0.0509	0.172	0.687	0.925	0.117	0.919	0.361	0.93
305	ENSMUSG00000002661.14	Alkbh7	protein_coding	2.91	17	1	-0.262	1.59	0.237	0.81	-0.266	1.61	0.234	0.761	0.00558	0.000721	0.979	0.995	-0.126	0.367	0.559	0.901	-0.0924	0.198	0.666	0.918	0.0333	0.0261	0.875	0.997
306	ENSMUSG00000002668.7	Dennd1c	protein_coding	5.26	17	-1	-0.0231	0.0536	0.822	0.988	0.0672	0.443	0.521	0.917	0.0871	0.752	0.407	0.766	-0.000916	8.31e-05	0.993	0.998	0.0353	0.123	0.733	0.937	0.0362	0.132	0.725	0.991
307	ENSMUSG00000002679.14	Med6	protein_coding	3.91	12	-1	0.0164	0.0154	0.904	0.994	0.295	4.78	0.0546	0.464	-0.197	2.18	0.172	0.574	0.44	10.9	0.00848	0.38	0.279	4.36	0.0644	0.492	-0.161	1.5	0.25	0.883
308	ENSMUSG00000002699.13	Lcp2	protein_coding	5.92	11	1	1.27	11.8	0.00672	0.169	1.05	7.92	0.019	0.287	0.506	1.92	0.197	0.602	1.08	8.26	0.0172	0.421	-0.51	1.88	0.202	0.668	-1.59	17.9	0.00188	0.269
309	ENSMUSG00000002718.14	Cse1l	protein_coding	5.72	2	1	0.0758	0.242	0.634	0.968	0.243	2.41	0.153	0.669	0.0957	0.377	0.553	0.85	0.0164	0.0111	0.918	0.991	0.273	3.07	0.112	0.564	0.256	2.76	0.129	0.795
310	ENSMUSG00000002728.14	Naa20	protein_coding	5.44	2	1	0.0651	0.485	0.503	0.938	-0.0258	0.0748	0.79	0.979	0.0171	0.0331	0.859	0.963	-0.167	3.16	0.107	0.629	-0.12	1.63	0.232	0.7	0.0472	0.256	0.625	0.98
311	ENSMUSG00000002731.6	Prkra	protein_coding	4.7	2	-1	-0.0752	0.335	0.576	0.954	-0.115	0.77	0.402	0.865	-0.112	0.74	0.411	0.769	-0.0355	0.0741	0.791	0.967	-0.138	1.12	0.316	0.767	-0.103	0.629	0.447	0.951
312	ENSMUSG00000002732.14	Fkbp7	protein_coding	1.3	2	-1	-0.463	1.85	0.205	0.779	0.0757	0.047	0.833	0.983	-0.222	0.411	0.537	0.844	0.167	0.236	0.638	0.924	0.241	0.494	0.499	0.866	0.074	0.0485	0.83	0.996
313	ENSMUSG00000002733.8	Plekha3	protein_coding	4.88	2	1	0.277	6.83	0.0266	0.359	0.175	2.66	0.135	0.643	0.0985	0.856	0.377	0.747	-0.022	0.0425	0.841	0.978	-0.111	1.08	0.324	0.769	-0.089	0.706	0.421	0.947
314	ENSMUSG00000002741.9	Ykt6	protein_coding	7.8	11	1	0.00481	0.00538	0.943	0.995	0.0338	0.265	0.618	0.943	0.0197	0.0897	0.771	0.936	-0.0956	2.12	0.177	0.711	0.0108	0.0271	0.873	0.978	0.106	2.64	0.137	0.802
315	ENSMUSG00000002748.7	Baz1b	protein_coding	6.85	5	1	-0.0794	1.29	0.284	0.847	-0.185	6.91	0.026	0.333	-0.0096	0.0187	0.894	0.973	0.0205	0.0854	0.776	0.965	0.12	2.94	0.118	0.576	0.0999	2.04	0.185	0.848
316	ENSMUSG00000002763.16	Pex6	protein_coding	5.4	17	1	-0.274	3.16	0.107	0.632	-0.281	3.27	0.102	0.588	-0.313	4.1	0.0716	0.415	0.0594	0.148	0.709	0.948	-0.0643	0.173	0.686	0.924	-0.124	0.648	0.44	0.95
317	ENSMUSG00000002767.13	Mrpl2	protein_coding	4.83	17	1	0.0642	0.154	0.703	0.977	0.0467	0.0796	0.784	0.978	-0.0963	0.343	0.571	0.862	0.107	0.423	0.531	0.89	-0.189	1.32	0.279	0.738	-0.296	3.28	0.102	0.773
318	ENSMUSG00000002768.7	Mea1	protein_coding	5.82	17	1	-0.0435	0.131	0.725	0.978	0.0363	0.0908	0.77	0.975	0.0492	0.167	0.691	0.909	-0.0626	0.271	0.614	0.917	-0.104	0.754	0.406	0.82	-0.0419	0.122	0.734	0.991
319	ENSMUSG00000002778.14	Kdelr1	protein_coding	6.59	7	1	0.0123	0.0143	0.907	0.994	-0.0218	0.0441	0.838	0.984	-0.0656	0.402	0.541	0.845	0.246	5.63	0.0399	0.484	0.108	1.08	0.324	0.769	-0.138	1.79	0.211	0.864
320	ENSMUSG00000002781.19	Tmem143	protein_coding	3.76	7	1	0.17	0.108	0.749	0.983	0.0444	0.00725	0.934	0.993	0.563	1.18	0.304	0.694	-0.644	1.55	0.243	0.762	-0.594	1.32	0.278	0.737	0.0498	0.00949	0.924	0.998
321	ENSMUSG00000002797.9	Ggct	protein_coding	1.38	6	-1	0.909	4.2	0.0687	0.547	0.84	3.38	0.0969	0.576	0.767	2.87	0.122	0.511	0.177	0.148	0.709	0.948	-0.334	0.532	0.483	0.858	-0.511	1.28	0.286	0.903
322	ENSMUSG00000002799.6	Jag2	protein_coding	1.45	12	-1	0.214	0.223	0.647	0.969	-0.74	2.29	0.162	0.675	-0.337	0.525	0.486	0.815	-0.324	0.482	0.504	0.88	0.367	0.62	0.45	0.841	0.691	2.33	0.159	0.829
323	ENSMUSG00000002803.14	Btbd6	protein_coding	3.96	12	1	-0.363	8.58	0.0156	0.279	-0.224	3.18	0.106	0.597	-0.172	1.87	0.202	0.606	-0.122	0.956	0.352	0.823	0.0702	0.318	0.585	0.894	0.192	2.41	0.153	0.827
324	ENSMUSG00000002804.4	Nudt14	protein_coding	5.01	12	-1	-0.087	0.314	0.588	0.955	-0.0379	0.0583	0.814	0.981	-0.0334	0.0458	0.835	0.96	-0.0838	0.29	0.603	0.914	-0.108	0.48	0.505	0.868	-0.0242	0.0244	0.879	0.997
325	ENSMUSG00000002812.4	Flii	protein_coding	8.16	11	-1	0.0255	0.122	0.735	0.981	0.142	3.77	0.0818	0.544	0.232	10	0.0105	0.169	-0.0712	0.945	0.355	0.823	-0.0498	0.463	0.512	0.871	0.0214	0.0856	0.776	0.993
326	ENSMUSG00000002814.15	Top3a	protein_coding	4.8	11	-1	-0.0949	0.471	0.509	0.938	0.0749	0.285	0.606	0.938	0.0533	0.147	0.709	0.915	0.164	1.38	0.268	0.777	0.166	1.41	0.263	0.725	0.00195	0.000199	0.989	1
327	ENSMUSG00000002820.6	Atg4d	protein_coding	4.4	9	1	0.0492	0.113	0.744	0.983	-0.0493	0.11	0.747	0.973	0.0337	0.0524	0.824	0.955	0.0715	0.236	0.638	0.924	-0.077	0.273	0.613	0.902	-0.149	1.03	0.335	0.922
328	ENSMUSG00000002825.7	Qtrt1	protein_coding	2.61	9	1	0.0828	0.0771	0.787	0.986	-0.308	1.04	0.332	0.828	0.334	1.21	0.297	0.688	-0.423	1.99	0.19	0.727	-0.519	3	0.115	0.571	-0.0965	0.105	0.753	0.991
329	ENSMUSG00000002833.11	Hdgfl2	protein_coding	4.95	17	1	0.659	3.18	0.106	0.63	-0.0843	0.0512	0.826	0.982	-0.0999	0.0729	0.793	0.943	0.124	0.111	0.746	0.957	-0.0936	0.0638	0.806	0.962	-0.218	0.348	0.569	0.969
330	ENSMUSG00000002835.8	Chaf1a	protein_coding	4.88	17	1	-0.174	0.91	0.363	0.885	-0.0966	0.264	0.619	0.943	0.0384	0.0433	0.839	0.96	0.32	2.96	0.117	0.641	0.693	13.9	0.00414	0.243	0.374	4.17	0.0694	0.702
331	ENSMUSG00000002844.8	Adprh	protein_coding	6.27	16	-1	0.123	2.13	0.177	0.75	0.135	2.52	0.144	0.659	0.181	4.55	0.0597	0.384	0.017	0.0403	0.845	0.979	-0.0416	0.239	0.636	0.909	-0.0586	0.48	0.505	0.959
332	ENSMUSG00000002845.14	Tmem39a	protein_coding	3.91	16	1	0.0168	0.00999	0.922	0.994	-0.112	0.431	0.527	0.92	0.0331	0.0382	0.849	0.961	-0.0672	0.157	0.701	0.945	-0.172	1.02	0.336	0.777	-0.105	0.387	0.548	0.966
333	ENSMUSG00000002846.9	Timmdc1	protein_coding	3.25	16	-1	0.157	0.803	0.392	0.894	-0.201	1.27	0.287	0.804	0.313	3.1	0.11	0.49	-0.446	6.29	0.0318	0.464	-0.332	3.5	0.092	0.542	0.114	0.417	0.534	0.964
334	ENSMUSG00000002870.8	Mcm2	protein_coding	5.55	6	-1	0.125	0.104	0.754	0.983	-0.181	0.209	0.658	0.952	-0.352	0.813	0.389	0.755	0.311	0.629	0.447	0.862	0.14	0.129	0.728	0.935	-0.171	0.194	0.669	0.988
335	ENSMUSG00000002871.14	Tpra1	protein_coding	6.9	6	1	0.0415	0.19	0.673	0.974	-0.0272	0.0807	0.782	0.977	-0.0942	0.975	0.348	0.727	-0.0643	0.454	0.516	0.885	-0.238	6.2	0.0328	0.405	-0.174	3.33	0.0993	0.767
336	ENSMUSG00000002881.14	Nab1	protein_coding	6.21	1	-1	0.318	15.1	0.00323	0.109	0.0821	0.996	0.343	0.835	0.25	9.34	0.0126	0.186	-0.00603	0.00541	0.943	0.994	-0.306	13.8	0.00423	0.244	-0.3	13.4	0.00461	0.338
337	ENSMUSG00000002885.14	Adgre5	protein_coding	7.68	8	-1	-0.175	0.423	0.531	0.942	-0.0614	0.0516	0.825	0.982	-0.0195	0.00525	0.944	0.987	0.351	1.7	0.223	0.75	0.197	0.532	0.483	0.858	-0.155	0.33	0.579	0.97
338	ENSMUSG00000002897.5	Il17ra	protein_coding	6.12	6	1	-0.258	1.95	0.194	0.771	0.029	0.0243	0.879	0.988	-0.227	1.5	0.25	0.648	0.168	0.825	0.386	0.834	0.14	0.57	0.468	0.853	-0.0285	0.0239	0.88	0.997
339	ENSMUSG00000002900.16	Lamb1	protein_coding	0.516	12	1	-0.083	0.00812	0.93	0.995	-1.53	1.96	0.193	0.717	-0.00501	1.76e-05	0.997	0.999	-3.13	6.23	0.0325	0.465	0.986	0.96	0.351	0.783	4.12	12.1	0.0063	0.37
340	ENSMUSG00000002910.11	Arrdc2	protein_coding	3.5	8	-1	0.112	0.423	0.531	0.942	-0.217	1.54	0.243	0.771	-0.346	3.95	0.0759	0.425	0.0355	0.0423	0.841	0.978	-0.0841	0.236	0.638	0.91	-0.12	0.489	0.501	0.959
341	ENSMUSG00000002944.15	Cd36	protein_coding	9.68	5	-1	0.0142	0.0134	0.91	0.994	0.0739	0.363	0.561	0.929	-0.0776	0.399	0.542	0.846	0.0155	0.016	0.902	0.989	0.00429	0.00122	0.973	0.996	-0.0112	0.00836	0.929	0.998
342	ENSMUSG00000002948.19	Map2k7	protein_coding	6.01	8	1	0.0453	0.0961	0.763	0.983	0.0576	0.153	0.704	0.964	-0.2	1.85	0.204	0.608	0.129	0.779	0.399	0.84	-0.0324	0.0489	0.83	0.968	-0.162	1.23	0.294	0.909
343	ENSMUSG00000002949.15	Timm44	protein_coding	5.42	8	-1	-0.0126	0.0052	0.944	0.995	-0.251	2.02	0.186	0.709	0.0519	0.0878	0.773	0.937	-0.119	0.462	0.513	0.883	-0.188	1.15	0.31	0.763	-0.069	0.157	0.701	0.99
344	ENSMUSG00000002957.11	Ap2a2	protein_coding	7.12	7	1	-0.09	0.845	0.38	0.892	-0.101	1.04	0.332	0.828	-0.0922	0.884	0.37	0.743	0.123	1.58	0.239	0.761	0.0489	0.248	0.63	0.909	-0.0743	0.577	0.466	0.954
345	ENSMUSG00000002963.17	Pnkp	protein_coding	5.04	7	1	-0.0728	0.234	0.639	0.969	-0.0664	0.189	0.673	0.956	-0.237	2.44	0.15	0.543	0.229	2.29	0.162	0.698	0.254	2.81	0.126	0.587	0.0244	0.0263	0.874	0.997
346	ENSMUSG00000002968.8	Med25	protein_coding	5.67	7	-1	0.0435	0.0615	0.809	0.987	0.111	0.394	0.545	0.926	-0.43	5.97	0.0355	0.305	0.27	2.35	0.158	0.693	-0.000551	9.79e-06	0.998	0.999	-0.27	2.38	0.155	0.828
347	ENSMUSG00000002981.10	Clptm1	protein_coding	7.71	7	-1	-0.0804	0.296	0.599	0.958	-0.19	1.64	0.231	0.758	0.0727	0.241	0.635	0.89	-0.0388	0.0686	0.799	0.969	-0.0317	0.0458	0.835	0.97	0.00709	0.0023	0.963	0.999
348	ENSMUSG00000002983.17	Relb	protein_coding	6.32	7	-1	1.41	189	1.2e-07	0.000124	1.58	232	4.66e-08	9.13e-05	1.52	220	5.94e-08	6.54e-05	0.13	1.62	0.233	0.756	-0.013	0.016	0.902	0.984	-0.143	1.98	0.191	0.854
349	ENSMUSG00000002984.17	Tomm40	protein_coding	5.4	7	-1	0.0425	0.178	0.682	0.976	-0.0462	0.206	0.66	0.953	0.133	1.74	0.218	0.621	-0.103	1.03	0.334	0.814	0.029	0.0824	0.78	0.953	0.132	1.72	0.22	0.866
350	ENSMUSG00000002985.16	Apoe	protein_coding	11.1	7	-1	-0.23	1.17	0.306	0.858	-0.165	0.598	0.458	0.891	0.0599	0.0793	0.784	0.941	0.118	0.308	0.591	0.909	-0.349	2.68	0.134	0.6	-0.467	4.8	0.0543	0.66
351	ENSMUSG00000002992.17	Apoc2	protein_coding	3.59	7	-1	-0.267	0.916	0.362	0.884	-0.0511	0.0331	0.859	0.986	-0.0355	0.0162	0.901	0.975	-0.0445	0.0255	0.877	0.984	-0.0789	0.0799	0.783	0.954	-0.0344	0.0155	0.903	0.998
352	ENSMUSG00000002996.17	Hbp1	protein_coding	7.24	12	-1	-0.235	6.62	0.0285	0.374	0.00902	0.00967	0.924	0.993	-0.379	17.1	0.0022	0.0712	0.317	12	0.0064	0.365	0.114	1.56	0.241	0.707	-0.203	4.95	0.0512	0.654
353	ENSMUSG00000002997.15	Prkar2b	protein_coding	4.71	12	-1	0.228	3.4	0.0961	0.608	0.505	16.3	0.00255	0.0873	0.357	8.2	0.0175	0.223	-0.163	1.7	0.222	0.75	-0.0843	0.453	0.517	0.873	0.0792	0.406	0.539	0.966
354	ENSMUSG00000003031.14	Cdkn1b	protein_coding	5.61	6	1	-0.389	6.57	0.029	0.376	-0.38	6.14	0.0335	0.377	-0.239	2.44	0.15	0.543	-0.088	0.336	0.575	0.906	0.00389	0.000657	0.98	0.997	0.0919	0.37	0.557	0.966
355	ENSMUSG00000003032.8	Klf4	protein_coding	4.37	4	-1	-0.224	1.85	0.205	0.779	-0.356	4.38	0.0639	0.494	-0.611	13.2	0.00487	0.114	0.36	4.6	0.0586	0.538	0.377	5.06	0.0491	0.45	0.017	0.0107	0.92	0.998
356	ENSMUSG00000003033.15	Ap1m1	protein_coding	6.5	8	1	-0.0829	0.693	0.425	0.907	0.112	1.24	0.292	0.806	0.0612	0.376	0.554	0.85	0.0662	0.44	0.523	0.888	0.121	1.47	0.254	0.719	0.0548	0.304	0.594	0.972
357	ENSMUSG00000003037.16	Rab8a	protein_coding	6.84	8	1	0.189	2.54	0.143	0.698	0.0347	0.0849	0.777	0.977	0.16	1.81	0.209	0.611	-0.101	0.72	0.417	0.848	-0.331	7.74	0.02	0.348	-0.23	3.77	0.082	0.736
358	ENSMUSG00000003038.15	Hmgn2	protein_coding	6.49	4	-1	0.0114	0.00929	0.925	0.995	-0.149	1.54	0.244	0.772	-0.0634	0.281	0.608	0.879	-0.102	0.723	0.416	0.848	0.23	3.73	0.0834	0.532	0.332	7.8	0.0197	0.481
359	ENSMUSG00000003039.9	Fam32a	protein_coding	6.67	8	1	-0.0222	0.0438	0.839	0.99	-0.0503	0.221	0.649	0.95	0.0581	0.299	0.597	0.873	0.0959	0.811	0.39	0.836	-0.0967	0.823	0.386	0.811	-0.193	3.29	0.101	0.769
360	ENSMUSG00000003062.13	Stard3nl	protein_coding	5.72	13	-1	0.0257	0.0452	0.836	0.989	0.0282	0.0536	0.822	0.982	0.076	0.39	0.547	0.847	-0.102	0.702	0.422	0.851	-0.0589	0.235	0.639	0.91	0.0429	0.126	0.73	0.991
361	ENSMUSG00000003068.16	Stk11	protein_coding	6.55	10	1	0.0348	0.177	0.683	0.977	0.0892	1.15	0.309	0.815	0.145	3.05	0.112	0.495	-0.0125	0.0227	0.883	0.986	0.0359	0.188	0.674	0.921	0.0484	0.344	0.571	0.969
362	ENSMUSG00000003070.6	Efna2	protein_coding	0.491	10	1	3.59	55.8	2.62e-05	0.00445	3.02	41.4	8.89e-05	0.00906	2.7	36.1	0.000153	0.0121	-0.00785	0.000207	0.999	0.999	-0.754	1.66	0.234	0.701	-0.746	1.82	0.208	0.864
363	ENSMUSG00000003072.15	Atp5d	protein_coding	7.02	10	1	0.00688	0.0107	0.92	0.994	-0.0228	0.117	0.74	0.972	0.0564	0.721	0.416	0.773	-0.0321	0.233	0.64	0.924	-0.0677	1.04	0.334	0.775	-0.0356	0.288	0.604	0.974
364	ENSMUSG00000003099.11	Ppp5c	protein_coding	5.68	7	-1	-0.191	1.47	0.254	0.824	-0.193	1.48	0.253	0.78	0.0771	0.237	0.637	0.89	-0.182	1.32	0.278	0.782	-0.271	2.91	0.12	0.578	-0.0883	0.313	0.588	0.971
365	ENSMUSG00000003119.14	Cdk12	protein_coding	5.5	11	1	-0.34	3.89	0.078	0.57	0.168	0.936	0.357	0.844	-0.000454	6.86e-06	0.998	1	0.249	2.06	0.183	0.719	0.493	8.05	0.0182	0.341	0.244	2	0.189	0.851
366	ENSMUSG00000003123.15	Lipe	protein_coding	4.67	7	-1	-0.303	2.38	0.155	0.714	-0.361	3.25	0.103	0.589	-0.0388	0.039	0.848	0.961	0.0835	0.179	0.681	0.938	0.0612	0.0959	0.763	0.948	-0.0224	0.0131	0.911	0.998
367	ENSMUSG00000003131.7	Pafah1b2	protein_coding	6.03	9	-1	0.083	0.25	0.629	0.968	0.257	2.35	0.157	0.67	0.172	1.06	0.328	0.713	0.154	0.85	0.379	0.832	0.169	1.02	0.337	0.777	0.0147	0.00779	0.931	0.998
368	ENSMUSG00000003134.10	Tbc1d8	protein_coding	4.44	1	-1	0.483	6.92	0.0258	0.353	0.249	1.78	0.213	0.741	0.239	1.68	0.225	0.626	0.485	6.84	0.0266	0.451	0.289	2.43	0.151	0.615	-0.196	1.14	0.312	0.914
369	ENSMUSG00000003135.15	Cnot11	protein_coding	4.88	1	1	0.143	0.419	0.532	0.943	-0.156	0.493	0.499	0.907	-0.18	0.657	0.437	0.786	0.0999	0.205	0.661	0.931	-0.203	0.848	0.38	0.805	-0.303	1.91	0.199	0.859
370	ENSMUSG00000003153.10	Slc2a3	protein_coding	4.13	6	-1	-0.295	1.48	0.253	0.823	-0.0105	0.00177	0.967	0.996	-0.0129	0.00274	0.959	0.99	-0.0599	0.0591	0.813	0.973	0.0309	0.0157	0.903	0.984	0.0907	0.14	0.716	0.99
371	ENSMUSG00000003154.15	Foxj2	protein_coding	5.93	6	1	-0.111	1.09	0.322	0.865	-0.131	1.48	0.252	0.78	-0.0481	0.203	0.663	0.899	0.00538	0.00254	0.961	0.996	-0.0339	0.101	0.758	0.946	-0.0393	0.137	0.72	0.99
372	ENSMUSG00000003161.15	Sri	protein_coding	6.38	5	1	0.102	1.07	0.325	0.866	0.0895	0.806	0.391	0.859	0.105	1.12	0.315	0.702	0.096	0.936	0.357	0.823	-0.0367	0.136	0.72	0.933	-0.133	1.8	0.21	0.864
373	ENSMUSG00000003166.19	Dgcr2	protein_coding	6.38	16	-1	-0.147	3.31	0.1	0.62	-0.161	3.89	0.078	0.534	-0.0473	0.339	0.574	0.863	-0.0127	0.0246	0.879	0.984	0.0179	0.0486	0.83	0.968	0.0306	0.144	0.713	0.99
374	ENSMUSG00000003184.15	Irf3	protein_coding	5.61	7	1	0.198	1.83	0.207	0.782	0.154	1.08	0.324	0.824	0.0683	0.216	0.653	0.896	0.0233	0.025	0.878	0.984	-0.09	0.372	0.556	0.885	-0.113	0.597	0.458	0.953
375	ENSMUSG00000003190.12	Bcl2l12	protein_coding	3.1	7	-1	0.0212	0.0123	0.914	0.994	-0.0384	0.0386	0.848	0.985	0.107	0.306	0.593	0.87	0.0269	0.0192	0.893	0.986	0.14	0.519	0.488	0.86	0.113	0.345	0.571	0.969
376	ENSMUSG00000003198.10	Zfp959	protein_coding	2.31	17	1	-0.398	1.44	0.258	0.827	-0.111	0.104	0.754	0.973	0.0232	0.00464	0.947	0.987	0.0241	0.00509	0.945	0.994	0.3	0.796	0.394	0.813	0.276	0.699	0.423	0.947
377	ENSMUSG00000003199.16	Mpnd	protein_coding	5.52	17	1	0.097	0.809	0.39	0.894	-0.124	1.31	0.28	0.799	0.275	6.48	0.0299	0.285	-0.213	3.9	0.0775	0.583	-0.272	6.33	0.0314	0.404	-0.0589	0.299	0.597	0.972
378	ENSMUSG00000003200.9	Sh3gl1	protein_coding	5.92	17	-1	-0.0092	0.00784	0.931	0.995	-0.257	6.04	0.0347	0.381	0.0605	0.337	0.575	0.863	-0.118	1.29	0.284	0.788	-0.105	1.01	0.339	0.777	0.0135	0.017	0.899	0.998
379	ENSMUSG00000003206.6	Ebi3	protein_coding	5.07	17	1	0.11	0.926	0.359	0.883	0.13	1.26	0.289	0.805	0.323	7.92	0.0189	0.234	0.053	0.211	0.656	0.929	0.0629	0.297	0.598	0.899	0.00993	0.00752	0.933	0.998
380	ENSMUSG00000003208.8	Ccdc94	protein_coding	3.66	17	1	0.234	2.85	0.123	0.663	0.298	4.53	0.0601	0.48	0.223	2.56	0.142	0.534	0.00818	0.00343	0.955	0.995	-0.0328	0.0546	0.82	0.967	-0.0409	0.087	0.774	0.993
381	ENSMUSG00000003226.7	Ranbp2	protein_coding	7.05	10	1	0.189	2.06	0.183	0.761	-0.0537	0.165	0.693	0.962	-0.142	1.16	0.308	0.696	0.0814	0.382	0.551	0.898	0.0128	0.00938	0.925	0.987	-0.0686	0.273	0.613	0.978
382	ENSMUSG00000003228.8	Grk5	protein_coding	3.77	19	1	0.239	3.71	0.0839	0.579	-0.173	1.87	0.202	0.729	0.0531	0.179	0.682	0.906	-0.142	1.29	0.284	0.789	-0.129	1.05	0.331	0.773	0.0136	0.012	0.915	0.998
383	ENSMUSG00000003233.11	Dvl3	protein_coding	4.47	16	1	0.013	0.0134	0.91	0.994	-0.04	0.124	0.732	0.97	-0.00392	0.0012	0.973	0.993	-0.0555	0.242	0.634	0.923	-0.00478	0.00179	0.967	0.994	0.0507	0.205	0.661	0.986
384	ENSMUSG00000003234.15	Abcf3	protein_coding	5.78	16	1	-0.023	0.0404	0.845	0.99	0.106	0.847	0.38	0.855	0.136	1.4	0.265	0.66	-0.083	0.522	0.487	0.876	-0.0685	0.355	0.565	0.887	0.0146	0.0162	0.901	0.998
385	ENSMUSG00000003235.12	Eif2b5	protein_coding	5.69	16	1	0.107	1.46	0.256	0.825	0.0595	0.442	0.522	0.917	0.136	2.33	0.159	0.553	0.0495	0.309	0.591	0.909	0.0714	0.641	0.443	0.837	0.0218	0.0609	0.81	0.996
386	ENSMUSG00000003269.17	Cyth2	protein_coding	5.74	7	-1	-0.0876	0.756	0.406	0.898	-0.0777	0.59	0.461	0.893	0.00455	0.00204	0.965	0.991	-0.102	1.02	0.336	0.815	-0.0192	0.0361	0.853	0.974	0.0829	0.68	0.429	0.948
387	ENSMUSG00000003282.9	Plag1	protein_coding	1.13	4	-1	-0.593	1.09	0.322	0.865	-0.0214	0.00126	0.972	0.997	-0.104	0.0308	0.864	0.965	-0.0793	0.0183	0.895	0.987	0.199	0.116	0.74	0.939	0.279	0.241	0.634	0.983
388	ENSMUSG00000003283.14	Hck	protein_coding	7.13	2	1	0.341	15.9	0.00278	0.099	0.382	19.6	0.00139	0.0598	0.367	18.3	0.00175	0.0616	0.319	13.8	0.00431	0.348	0.1	1.36	0.272	0.734	-0.219	6.52	0.0295	0.545
389	ENSMUSG00000003299.10	Mrpl4	protein_coding	5.79	9	1	-0.0577	0.0621	0.808	0.987	-0.0684	0.0862	0.775	0.976	0.178	0.587	0.462	0.802	-0.279	1.44	0.258	0.77	-0.0559	0.0579	0.815	0.965	0.223	0.932	0.358	0.927
390	ENSMUSG00000003308.15	Keap1	protein_coding	6.05	9	-1	0.0515	0.317	0.587	0.954	-0.0627	0.464	0.512	0.913	-0.0334	0.132	0.724	0.921	-0.0582	0.403	0.54	0.894	-0.168	3.37	0.0974	0.548	-0.11	1.46	0.256	0.885
391	ENSMUSG00000003316.14	Glg1	protein_coding	8.36	8	-1	0.0193	0.0507	0.827	0.989	0.097	1.27	0.286	0.804	0.0142	0.0273	0.872	0.965	0.132	2.36	0.156	0.691	0.088	1.05	0.33	0.773	-0.0439	0.262	0.62	0.979
392	ENSMUSG00000003344.14	Btbd2	protein_coding	4.7	10	-1	-0.113	0.448	0.519	0.939	-0.281	2.7	0.133	0.639	-0.0974	0.329	0.579	0.864	0.0915	0.291	0.602	0.914	-0.0708	0.173	0.686	0.924	-0.162	0.927	0.359	0.928
393	ENSMUSG00000003345.16	Csnk1g2	protein_coding	6.68	10	1	-0.0244	0.0821	0.781	0.985	0.0836	0.956	0.352	0.84	0.172	4.06	0.0727	0.417	-0.0303	0.126	0.73	0.953	-0.246	8.31	0.0169	0.335	-0.216	6.44	0.0303	0.548
394	ENSMUSG00000003346.14	Abhd17a	protein_coding	5.81	10	-1	-0.0754	0.665	0.435	0.91	-0.0448	0.232	0.641	0.949	-0.0137	0.0218	0.886	0.97	-0.0367	0.157	0.7	0.945	0.0159	0.0295	0.867	0.978	0.0526	0.325	0.582	0.97
395	ENSMUSG00000003348.10	Mob3a	protein_coding	6.43	10	-1	-0.181	3.25	0.103	0.625	-0.0736	0.537	0.481	0.899	-0.237	5.58	0.0406	0.325	-0.0025	0.000626	0.981	0.997	-0.251	6.28	0.032	0.404	-0.249	6.19	0.0329	0.562
396	ENSMUSG00000003352.13	Cacnb3	protein_coding	0.364	15	1	0.353	0.626	0.448	0.914	0.447	0.758	0.405	0.867	-0.142	0.0914	0.769	0.935	0.854	2.96	0.117	0.641	1.07	4.67	0.057	0.476	0.213	0.219	0.65	0.986
397	ENSMUSG00000003355.6	Fkbp11	protein_coding	0.736	15	-1	-0.585	1.96	0.193	0.771	-0.245	0.338	0.574	0.931	-0.614	1.94	0.195	0.599	-0.457	1.19	0.302	0.797	-0.0586	0.02	0.89	0.982	0.398	0.928	0.359	0.927
398	ENSMUSG00000003360.14	Ddx23	protein_coding	6.61	15	-1	0.0464	0.0989	0.76	0.983	0.0831	0.314	0.588	0.933	0.363	6.03	0.0348	0.302	-0.223	2.27	0.164	0.7	-0.00699	0.00223	0.963	0.994	0.216	2.15	0.175	0.84
399	ENSMUSG00000003363.15	Pld3	protein_coding	10	7	-1	-0.172	1.68	0.225	0.799	-0.0617	0.215	0.653	0.95	0.00491	0.00137	0.971	0.993	-0.0582	0.192	0.671	0.934	-0.224	2.84	0.124	0.585	-0.166	1.55	0.242	0.881
400	ENSMUSG00000003378.9	Grik5	protein_coding	0.741	7	-1	-0.56	1.49	0.251	0.823	-0.659	2.05	0.184	0.706	-0.816	2.99	0.116	0.501	0.283	0.388	0.548	0.896	0.116	0.0655	0.803	0.961	-0.167	0.137	0.72	0.99
401	ENSMUSG00000003380.11	Rabac1	protein_coding	6.93	7	-1	-0.0803	0.939	0.356	0.883	0.0349	0.177	0.684	0.959	-0.111	1.8	0.211	0.614	0.108	1.7	0.223	0.75	-0.145	3.05	0.113	0.566	-0.253	9.34	0.0126	0.432
402	ENSMUSG00000003382.18	Etv3	protein_coding	7.54	3	1	0.729	41.7	8.64e-05	0.00988	0.69	37.2	0.000135	0.0124	0.721	40.5	9.64e-05	0.00879	-0.243	4.61	0.0582	0.538	-0.2	3.14	0.108	0.56	0.0425	0.142	0.714	0.99
403	ENSMUSG00000003402.14	Prkcsh	protein_coding	6.74	9	1	-0.0496	0.377	0.554	0.948	-0.111	1.86	0.204	0.73	-0.0135	0.028	0.871	0.965	-0.0124	0.0236	0.881	0.985	-0.00385	0.00226	0.963	0.994	0.00859	0.0113	0.917	0.998
404	ENSMUSG00000003420.8	Fcgrt	protein_coding	5.76	7	-1	-0.314	6.37	0.031	0.387	-0.208	2.72	0.131	0.635	-0.24	3.71	0.084	0.442	0.313	6.28	0.0319	0.464	0.282	5.1	0.0484	0.449	-0.0308	0.0619	0.809	0.996
405	ENSMUSG00000003421.13	Nosip	protein_coding	5.79	7	1	-0.0757	0.359	0.563	0.951	-0.113	0.784	0.397	0.862	-0.111	0.762	0.404	0.765	-0.021	0.0275	0.872	0.983	0.0781	0.38	0.552	0.883	0.0991	0.617	0.451	0.951
406	ENSMUSG00000003423.15	Pih1d1	protein_coding	5.24	7	1	-0.0825	0.313	0.589	0.955	-0.12	0.642	0.442	0.885	-0.0671	0.205	0.661	0.899	-0.141	0.908	0.364	0.827	-0.122	0.674	0.432	0.83	0.0195	0.0174	0.898	0.998
407	ENSMUSG00000003429.11	Rps11	protein_coding	8.61	7	-1	-0.0857	0.445	0.52	0.94	0.0213	0.0274	0.872	0.988	0.0722	0.315	0.588	0.868	0.0633	0.242	0.634	0.923	0.0838	0.424	0.53	0.877	0.0205	0.0255	0.876	0.997
408	ENSMUSG00000003435.9	Supt5	protein_coding	7.38	7	-1	-0.0523	0.59	0.461	0.923	0.0298	0.19	0.672	0.956	0.116	2.89	0.121	0.51	0.00338	0.00245	0.962	0.996	0.108	2.52	0.145	0.61	0.105	2.38	0.155	0.828
409	ENSMUSG00000003437.14	Paf1	protein_coding	6.37	7	1	0.0731	0.361	0.562	0.951	0.0157	0.0163	0.901	0.99	0.237	3.76	0.0822	0.438	-0.0481	0.154	0.704	0.945	0.122	0.99	0.344	0.781	0.17	1.94	0.195	0.857
410	ENSMUSG00000003438.17	Timm50	protein_coding	5.42	7	-1	-0.0397	0.185	0.677	0.975	-0.185	3.91	0.0772	0.533	0.194	4.36	0.0644	0.396	-0.34	13.3	0.00476	0.355	-0.221	5.64	0.0399	0.425	0.119	1.65	0.229	0.871
411	ENSMUSG00000003444.8	Med29	protein_coding	4.65	7	-1	0.178	1.64	0.231	0.804	0.23	2.65	0.136	0.645	0.178	1.6	0.235	0.634	0.0813	0.332	0.578	0.907	0.0473	0.113	0.744	0.941	-0.0339	0.059	0.813	0.996
412	ENSMUSG00000003452.15	Bicd1	protein_coding	0.424	6	1	-0.913	2.23	0.168	0.738	0.37	0.293	0.601	0.935	-1.03	2.54	0.143	0.535	1.52	5.69	0.0391	0.483	1.27	3.99	0.0747	0.514	-0.256	0.177	0.683	0.99
413	ENSMUSG00000003458.12	Ncstn	protein_coding	7.64	1	-1	0.00358	0.00244	0.962	0.997	0.0693	0.908	0.364	0.849	0.017	0.0549	0.82	0.954	0.13	3.19	0.106	0.628	0.0529	0.53	0.484	0.858	-0.0768	1.12	0.315	0.915
414	ENSMUSG00000003464.13	Pex19	protein_coding	6.17	1	1	-0.0383	0.11	0.748	0.983	0.241	4.27	0.0667	0.503	-0.00838	0.00524	0.944	0.987	0.376	10.5	0.00925	0.383	0.183	2.48	0.148	0.613	-0.194	2.81	0.125	0.791
415	ENSMUSG00000003484.4	Cyp4f18	protein_coding	3.56	8	-1	-0.0195	0.00543	0.943	0.995	-0.0606	0.0523	0.824	0.982	-0.388	2.11	0.178	0.577	-0.327	1.53	0.245	0.762	-0.651	6.01	0.035	0.412	-0.324	1.5	0.249	0.883
416	ENSMUSG00000003500.13	Impdh1	protein_coding	5.68	6	-1	-0.299	4.63	0.058	0.505	-0.307	4.88	0.0527	0.458	-0.105	0.561	0.472	0.809	-0.316	5.18	0.0471	0.504	-0.418	9.04	0.0137	0.313	-0.102	0.541	0.479	0.955
417	ENSMUSG00000003518.13	Dusp3	protein_coding	7.93	11	-1	-0.164	2.36	0.157	0.718	-0.0602	0.315	0.587	0.933	-0.0483	0.203	0.662	0.899	-0.124	1.33	0.276	0.782	-0.154	2.06	0.183	0.648	-0.0303	0.0801	0.783	0.993
418	ENSMUSG00000003526.11	Prodh	protein_coding	1.57	16	-1	-0.282	0.572	0.468	0.924	0.0521	0.0189	0.894	0.989	0.0356	0.00894	0.927	0.982	0.036	0.00922	0.925	0.993	0.182	0.235	0.638	0.91	0.146	0.155	0.702	0.99
419	ENSMUSG00000003527.8	Dgcr14	protein_coding	4.65	16	-1	-0.0838	0.581	0.464	0.924	0.0178	0.0254	0.877	0.988	0.183	2.73	0.131	0.519	-0.148	1.77	0.214	0.743	0.072	0.423	0.531	0.878	0.22	3.97	0.0752	0.721
420	ENSMUSG00000003528.14	Slc25a1	protein_coding	6.4	16	-1	0.0738	0.672	0.432	0.91	0.0996	1.21	0.298	0.81	0.146	2.61	0.138	0.529	-0.00328	0.00132	0.972	0.997	-0.164	3.32	0.0998	0.551	-0.161	3.21	0.105	0.778
421	ENSMUSG00000003531.14	Dgcr6	protein_coding	3.3	16	1	-0.0847	0.201	0.664	0.973	-0.19	0.985	0.345	0.836	-0.132	0.476	0.506	0.828	-0.00198	0.000108	0.992	0.998	-0.0315	0.0274	0.872	0.978	-0.0295	0.0244	0.879	0.997
422	ENSMUSG00000003541.6	Ier3	protein_coding	3.96	17	1	0.888	18.3	0.00177	0.0746	1.13	28.8	0.000359	0.0245	1.15	30.7	0.000283	0.0183	-0.00587	0.000768	0.978	0.997	-0.154	0.522	0.487	0.859	-0.148	0.498	0.497	0.957
423	ENSMUSG00000003545.3	Fosb	protein_coding	1.53	7	-1	-0.214	0.373	0.555	0.948	-1.1	8.89	0.0143	0.246	-0.149	0.168	0.691	0.909	-0.794	4.95	0.0512	0.511	0.0131	0.00138	0.971	0.995	0.808	5.19	0.0469	0.645
424	ENSMUSG00000003546.9	Klc4	protein_coding	6.47	17	-1	-0.291	11.3	0.00754	0.181	-0.169	3.81	0.0807	0.541	-0.107	1.52	0.247	0.646	-0.163	3.56	0.0895	0.603	-0.201	5.39	0.0436	0.438	-0.0376	0.191	0.672	0.989
425	ENSMUSG00000003549.9	Ercc1	protein_coding	3.8	7	1	0.112	0.665	0.435	0.91	0.271	3.64	0.0867	0.557	-0.139	1.01	0.34	0.722	0.443	9.96	0.0107	0.388	0.377	7.18	0.0238	0.37	-0.0663	0.233	0.64	0.984
426	ENSMUSG00000003559.7	As3mt	protein_coding	2.67	19	1	-0.215	1.39	0.266	0.832	0.037	0.0393	0.847	0.985	-0.0466	0.0642	0.805	0.948	0.192	1.08	0.323	0.809	0.276	2.24	0.167	0.629	0.0839	0.214	0.654	0.986
427	ENSMUSG00000003573.15	Homer3	protein_coding	5.63	8	1	-0.152	2.09	0.18	0.758	-0.161	2.33	0.159	0.673	0.0558	0.28	0.608	0.879	-0.323	9.4	0.0124	0.398	-0.236	5.01	0.05	0.453	0.087	0.688	0.427	0.948
428	ENSMUSG00000003575.13	Crtc1	protein_coding	4.28	8	-1	-0.387	3.69	0.0849	0.583	-0.231	1.26	0.288	0.804	-0.176	0.744	0.409	0.767	-0.141	0.482	0.504	0.88	0.281	1.93	0.196	0.664	0.422	4.39	0.0635	0.687
429	ENSMUSG00000003581.14	Rnf215	protein_coding	4.5	11	1	-0.00465	0.00141	0.971	0.999	-0.0567	0.208	0.658	0.953	-0.117	0.886	0.37	0.743	-0.0702	0.322	0.584	0.909	-0.313	6.34	0.0313	0.404	-0.242	3.86	0.0788	0.728
430	ENSMUSG00000003604.14	Aven	protein_coding	3.09	2	1	-0.197	0.697	0.424	0.907	0.0606	0.0629	0.807	0.981	0.218	0.828	0.385	0.752	-0.157	0.428	0.528	0.89	0.245	1.06	0.328	0.772	0.402	2.9	0.12	0.786
431	ENSMUSG00000003617.16	Cp	protein_coding	0.308	3	1	0.211	0.0732	0.792	0.986	0.21	0.0548	0.82	0.981	-0.118	0.0183	0.895	0.973	0.285	0.0978	0.761	0.96	0.622	0.519	0.488	0.86	0.336	0.163	0.696	0.99
432	ENSMUSG00000003623.4	Crot	protein_coding	5.43	5	-1	-0.116	0.877	0.372	0.888	-0.191	2.31	0.161	0.673	-0.333	7.12	0.0243	0.265	0.152	1.49	0.252	0.766	0.139	1.24	0.292	0.748	-0.0131	0.0112	0.918	0.998
433	ENSMUSG00000003644.17	Rps6ka1	protein_coding	7.36	4	-1	-0.0118	0.00703	0.935	0.995	-0.335	5.59	0.0405	0.407	0.154	1.2	0.3	0.691	-0.164	1.36	0.271	0.782	-0.198	1.96	0.192	0.659	-0.0332	0.0559	0.818	0.996
434	ENSMUSG00000003660.10	Snrnp200	protein_coding	7.66	2	1	-0.105	1	0.342	0.879	-0.156	2.2	0.17	0.684	-0.151	2.08	0.181	0.581	-0.0431	0.169	0.69	0.941	-0.082	0.611	0.453	0.843	-0.0389	0.138	0.718	0.99
435	ENSMUSG00000003662.10	Ciao1	protein_coding	5.57	2	-1	0.103	0.897	0.367	0.885	0.0308	0.0786	0.785	0.978	0.131	1.43	0.261	0.658	-0.162	2.19	0.171	0.707	-0.15	1.87	0.202	0.668	0.012	0.0121	0.915	0.998
436	ENSMUSG00000003680.15	Taf6l	protein_coding	5.9	19	-1	-0.136	1.6	0.235	0.809	-0.0585	0.291	0.602	0.936	-0.144	1.78	0.212	0.614	0.237	4.85	0.0531	0.522	0.168	2.42	0.152	0.616	-0.0696	0.423	0.53	0.962
437	ENSMUSG00000003721.14	Insig2	protein_coding	4.73	1	-1	0.443	2.47	0.148	0.705	0.0299	0.0109	0.919	0.992	0.0489	0.0295	0.867	0.965	0.00422	0.00022	0.988	0.998	0.0112	0.00156	0.969	0.995	0.00701	0.000619	0.981	1
438	ENSMUSG00000003731.13	Kpna6	protein_coding	6.66	4	-1	-0.0062	0.00345	0.954	0.996	-0.0469	0.195	0.668	0.954	0.00726	0.0047	0.947	0.987	-0.102	0.922	0.36	0.826	-0.209	3.9	0.0776	0.52	-0.108	1.04	0.333	0.922
439	ENSMUSG00000003746.16	Man1a	protein_coding	6.29	10	-1	0.218	3.28	0.101	0.623	0.121	0.991	0.344	0.836	0.169	1.95	0.194	0.598	-0.182	2.26	0.165	0.702	-0.223	3.41	0.0958	0.545	-0.0416	0.119	0.737	0.991
440	ENSMUSG00000003752.9	Itpkc	protein_coding	3.97	7	-1	0.338	3.17	0.107	0.631	0.254	1.77	0.213	0.741	0.174	0.837	0.383	0.751	-0.0885	0.215	0.653	0.929	-0.441	5.32	0.0446	0.44	-0.353	3.43	0.0948	0.758
441	ENSMUSG00000003762.13	Coq8b	protein_coding	4.6	7	1	-0.135	0.825	0.386	0.893	-0.245	2.64	0.136	0.645	0.107	0.507	0.493	0.821	-0.14	0.872	0.373	0.83	-0.12	0.647	0.441	0.835	0.0194	0.017	0.899	0.998
442	ENSMUSG00000003778.14	Brd8	protein_coding	6.05	18	-1	-0.0513	0.283	0.607	0.96	0.26	7.12	0.0243	0.326	0.0167	0.0297	0.867	0.965	0.155	2.54	0.143	0.677	0.204	4.43	0.0627	0.49	0.0494	0.262	0.62	0.979
443	ENSMUSG00000003779.15	Kif20a	protein_coding	5.83	18	1	-0.102	0.466	0.511	0.938	-0.0788	0.266	0.618	0.943	-0.112	0.54	0.48	0.813	0.0461	0.0919	0.768	0.963	0.607	16	0.00273	0.223	0.561	13.8	0.00427	0.338
444	ENSMUSG00000003808.18	Farsa	protein_coding	5.77	8	1	0.0629	0.556	0.474	0.927	-0.0438	0.266	0.618	0.943	0.0539	0.403	0.54	0.845	-0.147	3.01	0.115	0.639	-0.115	1.84	0.206	0.673	0.0322	0.146	0.711	0.99
445	ENSMUSG00000003809.14	Gcdh	protein_coding	4.29	8	-1	0.0764	0.147	0.71	0.977	-0.172	0.722	0.416	0.873	-0.231	1.3	0.281	0.674	-0.213	1.13	0.313	0.804	-0.213	1.13	0.313	0.765	0.000304	2.34e-06	0.999	1
446	ENSMUSG00000003810.12	Mast2	protein_coding	5.58	4	-1	0.109	0.208	0.658	0.973	0.289	1.42	0.261	0.788	0.192	0.631	0.446	0.791	-0.021	0.00755	0.933	0.994	-0.0427	0.0313	0.863	0.978	-0.0217	0.00816	0.93	0.998
447	ENSMUSG00000003812.13	Dnase2a	protein_coding	7.69	8	1	-0.118	1.48	0.253	0.823	-0.0749	0.599	0.458	0.891	-0.034	0.124	0.732	0.924	0.0326	0.114	0.743	0.956	-0.0883	0.835	0.383	0.808	-0.121	1.57	0.24	0.88
448	ENSMUSG00000003813.15	Rad23a	protein_coding	5.83	8	-1	-0.014	0.0109	0.919	0.994	0.175	1.66	0.227	0.754	0.166	1.51	0.248	0.646	0.0531	0.155	0.703	0.945	0.119	0.777	0.399	0.817	0.066	0.241	0.635	0.983
449	ENSMUSG00000003814.8	Calr	protein_coding	9.88	8	-1	0.0078	0.00598	0.94	0.995	-0.068	0.454	0.516	0.914	0.0589	0.34	0.573	0.862	-0.135	1.8	0.211	0.74	-0.151	2.23	0.167	0.629	-0.0156	0.0239	0.88	0.997
450	ENSMUSG00000003824.12	Syce2	protein_coding	2.93	8	1	0.124	0.533	0.483	0.93	-0.2	1.29	0.284	0.803	-0.3	2.98	0.116	0.501	0.187	1.16	0.308	0.801	0.28	2.61	0.138	0.606	0.0931	0.299	0.597	0.972
451	ENSMUSG00000003847.16	Nfat5	protein_coding	6.04	8	1	0.354	1.65	0.229	0.802	0.895	10.2	0.01	0.2	0.334	1.45	0.257	0.654	0.357	1.65	0.229	0.754	0.382	1.88	0.202	0.668	0.0242	0.00766	0.932	0.998
452	ENSMUSG00000003848.14	Nob1	protein_coding	4.45	8	-1	0.254	2.26	0.165	0.734	0.357	4.34	0.0649	0.495	0.093	0.297	0.598	0.874	-0.0797	0.218	0.651	0.928	-0.088	0.265	0.618	0.904	-0.00829	0.00239	0.962	0.999
453	ENSMUSG00000003849.8	Nqo1	protein_coding	3.84	8	-1	0.0031	0.000101	0.992	0.999	0.101	0.105	0.753	0.973	-0.00938	0.000916	0.976	0.994	0.0802	0.0669	0.801	0.97	-0.0427	0.0189	0.894	0.983	-0.123	0.16	0.698	0.99
454	ENSMUSG00000003863.18	Ppfia3	protein_coding	1.18	7	-1	0.36	1.48	0.252	0.823	0.53	3.11	0.11	0.601	0.065	0.0464	0.834	0.959	-0.00672	0.00049	0.983	0.997	0.112	0.136	0.72	0.933	0.119	0.156	0.701	0.99
455	ENSMUSG00000003865.16	Gys1	protein_coding	4.85	7	1	-0.377	5.38	0.0438	0.449	0.533	10.4	0.00946	0.194	0.0941	0.333	0.577	0.863	0.275	2.82	0.125	0.652	0.523	10.2	0.0102	0.28	0.248	2.34	0.159	0.829
456	ENSMUSG00000003868.14	Ruvbl2	protein_coding	4.94	7	-1	0.348	1.92	0.197	0.774	-0.484	3.62	0.0873	0.558	-0.163	0.415	0.535	0.843	-0.355	1.97	0.192	0.729	-0.583	5.28	0.0454	0.44	-0.228	0.821	0.387	0.94
457	ENSMUSG00000003873.11	Bax	protein_coding	7.42	7	-1	0.116	0.582	0.464	0.924	0.0941	0.379	0.552	0.928	0.311	4.14	0.0704	0.413	-0.411	7.23	0.0234	0.446	-0.379	6.14	0.0335	0.407	0.0323	0.0449	0.837	0.996
458	ENSMUSG00000003882.4	Il7r	protein_coding	7.16	15	-1	0.0769	0.196	0.668	0.973	-0.00483	0.000765	0.979	0.997	-0.232	1.76	0.215	0.617	0.00437	0.000631	0.98	0.997	-0.0221	0.0161	0.902	0.984	-0.0265	0.0233	0.882	0.997
459	ENSMUSG00000003923.14	Tfam	protein_coding	4.38	10	-1	0.0935	0.205	0.661	0.973	0.0205	0.00945	0.925	0.993	-0.349	2.78	0.127	0.517	0.296	2.01	0.188	0.725	0.202	0.937	0.357	0.788	-0.094	0.208	0.659	0.986
460	ENSMUSG00000003929.10	Zfp81	protein_coding	2.55	17	-1	-0.0793	0.151	0.706	0.977	-0.218	1.07	0.326	0.825	-0.568	7.28	0.0231	0.257	0.143	0.48	0.505	0.88	0.0977	0.223	0.647	0.912	-0.0454	0.0499	0.828	0.996
461	ENSMUSG00000003948.17	Mmd	protein_coding	5.07	11	1	0.332	7.97	0.0187	0.306	0.282	5.48	0.0422	0.414	0.46	15.1	0.00327	0.09	0.161	1.81	0.209	0.739	0.201	2.81	0.126	0.587	0.0395	0.112	0.745	0.991
462	ENSMUSG00000003955.7	Fam162a	protein_coding	4.37	16	-1	0.0877	0.247	0.631	0.968	-0.051	0.0814	0.781	0.977	-0.221	1.51	0.248	0.646	-0.16	0.804	0.392	0.837	-0.123	0.481	0.504	0.868	0.0362	0.042	0.842	0.997
463	ENSMUSG00000003970.8	Rpl8	protein_coding	9.28	15	1	0.012	0.0224	0.884	0.994	-0.0178	0.049	0.829	0.982	0.0366	0.208	0.658	0.899	-0.036	0.201	0.664	0.932	0.00841	0.011	0.919	0.986	0.0444	0.306	0.593	0.972
464	ENSMUSG00000003992.14	Ssbp2	protein_coding	1.45	13	1	0.0312	0.00599	0.94	0.995	-0.273	0.396	0.544	0.926	-0.563	1.91	0.199	0.603	1.05	6.31	0.0317	0.464	0.733	3.05	0.112	0.566	-0.312	0.611	0.453	0.951
465	ENSMUSG00000004018.9	Fancl	protein_coding	3.07	11	1	0.0657	0.0455	0.836	0.989	-0.0407	0.0164	0.901	0.99	0.212	0.458	0.514	0.833	-0.193	0.378	0.553	0.899	-0.249	0.634	0.445	0.838	-0.0566	0.0334	0.859	0.997
466	ENSMUSG00000004032.10	Gstm5	protein_coding	3.22	3	1	-0.127	0.489	0.501	0.938	-0.14	0.574	0.467	0.896	-0.115	0.391	0.546	0.847	0.00189	0.000107	0.992	0.998	0.108	0.348	0.569	0.889	0.106	0.345	0.571	0.969
467	ENSMUSG00000004040.16	Stat3	protein_coding	7.02	11	-1	-0.111	0.463	0.512	0.938	0.0805	0.241	0.635	0.946	0.0684	0.175	0.685	0.907	-0.0288	0.031	0.864	0.983	-0.0921	0.317	0.586	0.895	-0.0633	0.151	0.706	0.99
468	ENSMUSG00000004043.14	Stat5a	protein_coding	5.3	11	1	0.23	7.58	0.021	0.322	-0.0248	0.0861	0.775	0.976	0.253	9.03	0.0138	0.196	-0.175	4.31	0.0658	0.551	-0.13	2.4	0.154	0.616	0.0445	0.282	0.608	0.976
469	ENSMUSG00000004044.9	Cavin1	protein_coding	2.84	11	-1	-0.141	0.216	0.652	0.97	-0.0687	0.0491	0.829	0.982	0.21	0.421	0.532	0.842	-0.782	6.16	0.0333	0.467	0.537	3.06	0.112	0.566	1.32	17.8	0.00194	0.271
470	ENSMUSG00000004054.8	Map3k11	protein_coding	7.01	19	1	0.0661	0.89	0.369	0.887	0.0384	0.298	0.597	0.934	0.169	5.79	0.0377	0.314	-0.129	3.36	0.0977	0.615	-0.106	2.27	0.164	0.627	0.023	0.108	0.749	0.991
471	ENSMUSG00000004056.15	Akt2	protein_coding	6.73	7	1	0.0444	0.181	0.68	0.976	0.0333	0.1	0.758	0.973	0.0254	0.0588	0.813	0.951	-0.112	1.13	0.313	0.804	-0.213	4.11	0.0711	0.506	-0.101	0.936	0.357	0.927
472	ENSMUSG00000004069.16	Dnaja3	protein_coding	5.27	16	1	0.077	0.581	0.464	0.924	-0.103	1	0.341	0.834	0.0108	0.0112	0.918	0.979	-0.0895	0.775	0.4	0.841	-0.0816	0.643	0.442	0.836	0.00795	0.00618	0.939	0.998
473	ENSMUSG00000004070.15	Hmox2	protein_coding	6.91	16	1	-0.153	4.23	0.0678	0.543	-0.165	4.88	0.0525	0.457	-0.272	13.3	0.00477	0.113	-0.0908	1.49	0.251	0.766	-0.066	0.786	0.397	0.815	0.0248	0.112	0.745	0.991
474	ENSMUSG00000004071.12	Cdip1	protein_coding	5.61	16	-1	-0.17	3.09	0.111	0.637	-0.335	11.8	0.0068	0.163	-0.0555	0.326	0.581	0.865	-0.105	1.17	0.306	0.801	-0.18	3.43	0.0949	0.545	-0.075	0.602	0.456	0.952
475	ENSMUSG00000004085.14	Map3k20	protein_coding	5.02	2	1	0.0433	0.123	0.733	0.981	0.224	3.24	0.103	0.59	-0.0451	0.131	0.725	0.922	-0.0812	0.428	0.528	0.89	-0.12	0.928	0.359	0.789	-0.0384	0.0972	0.762	0.991
476	ENSMUSG00000004096.9	Cwc15	protein_coding	6.56	9	1	-0.00655	0.00441	0.948	0.996	0.0332	0.112	0.745	0.972	0.102	1.06	0.328	0.713	0.00843	0.00727	0.934	0.994	0.0251	0.0645	0.805	0.962	0.0167	0.0287	0.869	0.997
477	ENSMUSG00000004098.7	Col5a3	protein_coding	0.564	9	-1	-0.138	0.0199	0.891	0.994	-0.396	0.128	0.728	0.969	0.748	0.198	0.666	0.9	-2.89	4.36	0.0643	0.547	1.06	1.03	0.334	0.775	3.95	9	0.0139	0.445
478	ENSMUSG00000004099.16	Dnmt1	protein_coding	7.36	9	-1	-0.194	1.79	0.211	0.787	-0.103	0.501	0.496	0.906	-0.0645	0.198	0.667	0.9	0.0663	0.209	0.658	0.93	0.301	4.3	0.0659	0.497	0.235	2.63	0.137	0.802
479	ENSMUSG00000004100.12	Ppan	protein_coding	4.43	9	1	0.598	22.7	0.000842	0.0473	0.21	2.75	0.129	0.634	0.233	3.4	0.0962	0.468	-0.158	1.57	0.239	0.761	-0.257	4.13	0.0706	0.505	-0.099	0.62	0.45	0.951
480	ENSMUSG00000004105.8	Angptl2	protein_coding	7.45	2	1	-0.31	3.05	0.112	0.64	-0.155	0.762	0.404	0.866	-0.191	1.15	0.31	0.697	-0.45	6.39	0.0308	0.463	0.214	1.46	0.256	0.721	0.664	13.9	0.00417	0.338
481	ENSMUSG00000004113.18	Cacna1b	protein_coding	2.18	2	-1	0.0474	0.00549	0.942	0.995	0.944	1.98	0.191	0.715	0.974	2.15	0.174	0.574	-0.501	0.572	0.468	0.871	0.376	0.328	0.58	0.893	0.877	1.79	0.211	0.864
482	ENSMUSG00000004127.12	Trmt10a	protein_coding	2.44	3	1	0.392	1.13	0.313	0.86	0.0418	0.0124	0.914	0.992	-0.0899	0.0576	0.815	0.951	-0.394	1.1	0.319	0.807	-0.267	0.507	0.493	0.862	0.127	0.119	0.738	0.991
483	ENSMUSG00000004151.17	Etv1	protein_coding	2.77	12	1	-0.00716	0.000892	0.977	0.999	0.347	2.03	0.186	0.708	-0.0347	0.0202	0.89	0.971	-0.0468	0.0371	0.851	0.98	-0.0881	0.132	0.725	0.935	-0.0413	0.0297	0.867	0.997
484	ENSMUSG00000004187.10	Kifc2	protein_coding	1.92	15	1	-0.611	7.79	0.0197	0.313	-0.101	0.212	0.655	0.951	-0.266	1.48	0.253	0.651	0.00298	0.000188	0.989	0.998	-0.00633	0.000848	0.977	0.996	-0.00931	0.00188	0.966	0.999
485	ENSMUSG00000004207.14	Psap	protein_coding	13.9	10	1	-0.0778	1.07	0.327	0.867	-0.0464	0.379	0.552	0.928	-0.0202	0.072	0.794	0.944	-0.088	1.36	0.271	0.781	-0.24	10.1	0.0102	0.281	-0.152	4.06	0.0725	0.709
486	ENSMUSG00000004221.16	Ikbkg	protein_coding	6.07	X	1	0.0957	0.37	0.557	0.949	-0.0111	0.0049	0.946	0.994	-0.00662	0.00175	0.967	0.992	-0.151	0.913	0.363	0.827	-0.218	1.9	0.2	0.666	-0.0667	0.18	0.681	0.99
487	ENSMUSG00000004233.14	Wars2	protein_coding	3.1	3	1	-0.0963	0.0821	0.781	0.985	-0.141	0.17	0.689	0.96	0.178	0.279	0.609	0.88	-0.154	0.208	0.658	0.931	-0.26	0.582	0.464	0.849	-0.105	0.0988	0.76	0.991
488	ENSMUSG00000004263.15	Atn1	protein_coding	5.41	6	-1	-0.291	0.654	0.438	0.911	-1.15	9.84	0.0111	0.208	0.0417	0.0131	0.911	0.978	-0.84	5.31	0.0449	0.498	-0.575	2.52	0.145	0.61	0.265	0.537	0.481	0.955
489	ENSMUSG00000004264.17	Phb2	protein_coding	6.74	6	1	0.241	5.62	0.0401	0.438	0.18	3.11	0.109	0.6	0.0214	0.044	0.838	0.96	0.0617	0.365	0.56	0.902	0.0548	0.288	0.604	0.901	-0.00688	0.00458	0.947	0.998
490	ENSMUSG00000004266.15	Ptpn6	protein_coding	8.46	6	-1	0.0271	0.0315	0.863	0.992	0.231	2.28	0.163	0.676	0.409	7.13	0.0242	0.264	-0.103	0.458	0.514	0.884	-0.12	0.614	0.452	0.842	-0.0163	0.0114	0.917	0.998
491	ENSMUSG00000004267.16	Eno2	protein_coding	3.84	6	-1	0.567	10.5	0.00934	0.206	0.168	0.916	0.362	0.847	0.456	6.67	0.028	0.277	-0.347	3.92	0.0769	0.582	-0.277	2.49	0.147	0.613	0.0704	0.162	0.696	0.99
492	ENSMUSG00000004268.11	Emg1	protein_coding	5.51	6	-1	0.0929	0.676	0.431	0.91	-0.0654	0.329	0.579	0.933	0.0819	0.521	0.487	0.817	-0.0999	0.776	0.4	0.841	-0.171	2.26	0.165	0.627	-0.0707	0.392	0.546	0.966
493	ENSMUSG00000004270.13	Lpcat3	protein_coding	6.67	6	1	-0.0823	0.632	0.446	0.913	-0.0674	0.418	0.533	0.922	-0.0807	0.606	0.455	0.797	0.0854	0.677	0.43	0.854	-0.0344	0.11	0.747	0.942	-0.12	1.34	0.274	0.898
494	ENSMUSG00000004285.12	Atp6v1f	protein_coding	7.31	6	1	-0.00136	0.000233	0.988	0.999	-0.067	0.561	0.472	0.897	-0.0279	0.0973	0.762	0.932	-0.111	1.54	0.244	0.762	-0.217	5.91	0.0363	0.416	-0.106	1.42	0.261	0.889
495	ENSMUSG00000004317.14	Clcn5	protein_coding	5.42	X	-1	-0.105	0.193	0.67	0.974	0.548	5.1	0.0485	0.443	0.222	0.86	0.376	0.746	0.34	1.98	0.191	0.727	0.0725	0.0897	0.771	0.951	-0.267	1.24	0.292	0.906
496	ENSMUSG00000004319.15	Clcn3	protein_coding	5.52	8	-1	-0.0433	0.0948	0.765	0.984	-0.13	0.835	0.383	0.856	-0.295	4.28	0.0666	0.402	0.0196	0.0191	0.893	0.986	0.125	0.774	0.4	0.817	0.105	0.559	0.473	0.955
497	ENSMUSG00000004356.8	Utp20	protein_coding	5.4	10	-1	0.0376	0.0443	0.838	0.99	0.575	10.1	0.0103	0.202	-0.0373	0.0429	0.84	0.96	0.279	2.4	0.153	0.687	0.416	5.34	0.0443	0.44	0.137	0.589	0.461	0.953
498	ENSMUSG00000004359.16	Spic	protein_coding	1.64	10	-1	1.55	13	0.00506	0.146	1.88	17.7	0.00196	0.0754	1.47	12.1	0.00627	0.133	0.288	0.409	0.538	0.893	-0.189	0.171	0.689	0.925	-0.477	1.2	0.3	0.91
499	ENSMUSG00000004364.14	Cul3	protein_coding	6.26	1	-1	0.244	1.7	0.222	0.797	0.123	0.424	0.53	0.921	-0.322	2.93	0.119	0.506	-0.0565	0.0906	0.77	0.964	-0.157	0.701	0.423	0.829	-0.101	0.29	0.602	0.974
500	ENSMUSG00000004383.18	Large1	protein_coding	5.03	8	-1	-0.037	0.0711	0.795	0.986	-0.0302	0.0472	0.833	0.983	-0.0553	0.158	0.7	0.911	-0.134	0.932	0.358	0.824	-0.287	4.28	0.0665	0.497	-0.154	1.24	0.293	0.908
501	ENSMUSG00000004393.10	Ddx56	protein_coding	5.16	11	-1	0.00605	0.00318	0.956	0.997	0.00841	0.00598	0.94	0.994	-0.0739	0.468	0.51	0.831	0.0172	0.0252	0.877	0.984	0.127	1.38	0.268	0.73	0.11	1.05	0.331	0.922
502	ENSMUSG00000004394.12	Tmed4	protein_coding	6.02	11	-1	-0.109	0.825	0.386	0.893	-0.111	0.843	0.381	0.855	0.136	1.28	0.284	0.678	-0.0575	0.229	0.643	0.925	-0.0641	0.286	0.605	0.901	-0.00668	0.00313	0.957	0.999
503	ENSMUSG00000004446.12	Bid	protein_coding	5.94	6	-1	0.241	8.87	0.0144	0.268	0.42	26.7	0.000472	0.0288	0.304	14	0.00408	0.102	-0.0815	1.01	0.34	0.816	-0.151	3.44	0.0944	0.545	-0.0693	0.733	0.413	0.947
504	ENSMUSG00000004451.14	Ralb	protein_coding	6.48	1	-1	0.203	6.02	0.0348	0.411	0.082	0.976	0.347	0.836	0.193	5.45	0.0426	0.332	-0.171	4.27	0.0668	0.555	-0.249	8.99	0.0139	0.314	-0.0776	0.882	0.371	0.936
505	ENSMUSG00000004455.16	Ppp1cc	protein_coding	6.91	5	1	-0.0577	0.329	0.579	0.954	-0.0786	0.603	0.456	0.89	-0.239	5.62	0.0402	0.323	0.188	3.46	0.0935	0.608	0.0744	0.545	0.478	0.857	-0.113	1.27	0.287	0.903
506	ENSMUSG00000004460.16	Dnajb11	protein_coding	6.96	16	1	0.0381	0.124	0.733	0.981	0.163	2.26	0.165	0.677	0.12	1.22	0.296	0.687	0.0477	0.194	0.67	0.934	-0.00493	0.00207	0.965	0.994	-0.0527	0.237	0.637	0.984
507	ENSMUSG00000004462.6	Tbccd1	protein_coding	4.25	16	-1	-0.211	3.68	0.085	0.584	-0.237	4.48	0.0613	0.486	-0.365	10.7	0.00894	0.156	-0.0262	0.0563	0.817	0.973	0.0421	0.145	0.712	0.932	0.0683	0.388	0.548	0.966
508	ENSMUSG00000004500.9	Zfp324	protein_coding	3.22	7	1	-0.072	0.201	0.664	0.973	-0.233	2.01	0.188	0.712	-0.0641	0.152	0.705	0.913	-0.141	0.759	0.405	0.843	-0.0109	0.00458	0.947	0.992	0.13	0.658	0.437	0.95
509	ENSMUSG00000004508.6	Gab2	protein_coding	6.66	7	1	-0.33	15.3	0.00312	0.107	-0.0281	0.11	0.747	0.973	-0.0174	0.0424	0.841	0.96	0.131	2.41	0.153	0.687	0.0908	1.16	0.308	0.761	-0.04	0.227	0.645	0.985
510	ENSMUSG00000004530.12	Coro1c	protein_coding	8.87	5	-1	-0.186	1.05	0.331	0.87	0.0541	0.0886	0.772	0.975	-0.0071	0.00153	0.97	0.993	0.0607	0.112	0.746	0.957	0.0537	0.0873	0.774	0.952	-0.00702	0.00149	0.97	0.999
511	ENSMUSG00000004535.12	Tax1bp1	protein_coding	7.55	6	1	0.161	3.24	0.103	0.627	0.071	0.624	0.448	0.887	-0.024	0.0715	0.795	0.944	0.0509	0.322	0.583	0.909	0.0474	0.279	0.61	0.901	-0.00355	0.00157	0.969	0.999
512	ENSMUSG00000004552.16	Ctse	protein_coding	1.72	1	1	-0.298	1.55	0.243	0.814	0.145	0.35	0.568	0.929	-0.0844	0.12	0.736	0.924	0.158	0.42	0.532	0.891	0.289	1.41	0.263	0.725	0.131	0.302	0.595	0.972
513	ENSMUSG00000004558.14	Ndrg2	protein_coding	0.495	14	-1	0.17	0.124	0.733	0.981	0.000153	1.35e-07	1	1	-0.457	0.827	0.385	0.752	1.14	4.72	0.0558	0.534	1	3.62	0.0874	0.535	-0.138	0.0813	0.782	0.993
514	ENSMUSG00000004561.14	Mettl17	protein_coding	4.09	14	1	0.351	0.894	0.367	0.885	0.306	0.66	0.436	0.883	0.47	1.57	0.24	0.637	-0.0394	0.0113	0.918	0.991	-0.166	0.2	0.665	0.918	-0.127	0.119	0.738	0.991
515	ENSMUSG00000004562.16	Arhgef40	protein_coding	2.43	14	1	0.326	0.977	0.347	0.881	0.431	1.51	0.248	0.776	0.0216	0.00386	0.952	0.988	-0.185	0.278	0.61	0.916	0.247	0.521	0.487	0.859	0.432	1.61	0.235	0.876
516	ENSMUSG00000004565.15	Pnpla6	protein_coding	5.41	8	1	-0.207	0.971	0.349	0.881	0.525	6.08	0.0342	0.38	0.444	4.38	0.0638	0.393	-0.108	0.261	0.621	0.919	0.134	0.403	0.541	0.882	0.242	1.33	0.277	0.9
517	ENSMUSG00000004567.16	Mcoln1	protein_coding	6.2	8	1	-0.188	3.07	0.111	0.639	-0.0972	0.813	0.389	0.859	-0.171	2.55	0.142	0.535	0.0675	0.395	0.544	0.896	-0.0523	0.237	0.637	0.91	-0.12	1.26	0.289	0.904
518	ENSMUSG00000004568.12	Arhgef18	protein_coding	2.67	8	1	-0.854	2.25	0.166	0.735	-0.194	0.12	0.736	0.971	-0.552	0.92	0.361	0.737	-0.257	0.213	0.654	0.929	-0.338	0.369	0.558	0.885	-0.0802	0.0208	0.888	0.998
519	ENSMUSG00000004591.16	Pkn2	protein_coding	5.15	3	-1	0.315	9.51	0.0121	0.241	0.149	2.08	0.181	0.7	0.0962	0.867	0.375	0.745	-0.0916	0.79	0.396	0.84	-0.0214	0.0433	0.839	0.97	0.0702	0.47	0.509	0.959
520	ENSMUSG00000004609.11	Cd33	protein_coding	6.2	7	-1	0.334	7.92	0.019	0.308	0.83	48	4.87e-05	0.00579	0.476	15.8	0.00281	0.0828	-0.202	2.84	0.124	0.651	-0.127	1.13	0.314	0.766	0.0749	0.396	0.544	0.966
521	ENSMUSG00000004610.4	Etfb	protein_coding	5.57	7	1	-0.119	0.482	0.504	0.938	-0.0964	0.311	0.59	0.933	0.173	1.01	0.339	0.722	-0.232	1.8	0.21	0.739	0.0263	0.0233	0.882	0.981	0.258	2.26	0.165	0.836
522	ENSMUSG00000004626.14	Stxbp2	protein_coding	7.45	8	1	0.0524	0.131	0.725	0.978	0.0862	0.353	0.566	0.929	0.257	3.15	0.108	0.486	-0.0612	0.179	0.682	0.938	-0.187	1.67	0.227	0.693	-0.126	0.758	0.405	0.945
523	ENSMUSG00000004633.17	Chn2	protein_coding	4.09	6	1	-0.0794	0.203	0.662	0.973	0.411	5.04	0.0495	0.447	0.368	4.23	0.0679	0.405	0.39	4.64	0.0577	0.537	0.842	21.7	0.000995	0.181	0.452	6.53	0.0294	0.545
524	ENSMUSG00000004637.15	Wwox	protein_coding	3.21	8	1	0.272	1.82	0.208	0.783	0.174	0.715	0.418	0.875	-0.08	0.156	0.702	0.911	0.364	3.18	0.106	0.628	0.0517	0.0638	0.806	0.962	-0.313	2.4	0.154	0.828
525	ENSMUSG00000004642.13	Slbp	protein_coding	5.19	5	-1	-0.0604	0.347	0.569	0.952	-0.218	4.32	0.0653	0.497	-0.0652	0.396	0.544	0.846	0.13	1.59	0.238	0.76	0.208	4.02	0.0737	0.512	0.0772	0.567	0.469	0.954
526	ENSMUSG00000004661.15	Arid3b	protein_coding	4.2	9	-1	-0.164	0.876	0.372	0.888	-0.107	0.373	0.556	0.928	-0.303	2.96	0.117	0.503	-0.0365	0.0435	0.839	0.978	-0.152	0.754	0.406	0.82	-0.116	0.44	0.523	0.961
527	ENSMUSG00000004665.10	Cnn2	protein_coding	5.86	10	1	0.089	0.226	0.645	0.969	0.131	0.481	0.504	0.91	0.16	0.707	0.421	0.776	-0.302	2.54	0.143	0.677	0.23	1.48	0.253	0.718	0.532	7.95	0.0188	0.473
528	ENSMUSG00000004667.18	Polr2e	protein_coding	5.94	10	-1	-0.077	0.833	0.384	0.893	-0.0428	0.254	0.625	0.943	-0.0529	0.39	0.547	0.847	-0.031	0.135	0.722	0.951	0.0227	0.0723	0.794	0.957	0.0538	0.407	0.538	0.966
529	ENSMUSG00000004677.17	Myo9b	protein_coding	8.22	8	1	-0.0558	0.229	0.643	0.969	0.00793	0.00462	0.947	0.994	-0.0121	0.0108	0.919	0.979	0.0858	0.542	0.479	0.874	-0.127	1.19	0.303	0.757	-0.213	3.34	0.0987	0.766
530	ENSMUSG00000004698.10	Hdac9	protein_coding	4.56	12	-1	-0.0146	0.0156	0.903	0.994	0.334	7.92	0.019	0.287	-0.0727	0.371	0.556	0.852	0.0386	0.106	0.751	0.957	0.338	8.19	0.0175	0.337	0.299	6.53	0.0294	0.545
531	ENSMUSG00000004707.14	Ly9	protein_coding	8.12	1	-1	0.101	1.68	0.225	0.799	0.0913	1.38	0.268	0.791	0.015	0.0375	0.85	0.961	-0.00737	0.00902	0.926	0.993	-0.283	13.2	0.00484	0.254	-0.275	12.6	0.0056	0.36
532	ENSMUSG00000004709.14	Cd244	protein_coding	2.34	1	1	0.0259	0.00887	0.927	0.995	0.219	0.61	0.454	0.889	0.263	0.866	0.375	0.745	-0.226	0.649	0.44	0.859	0.00109	1.52e-05	0.997	0.999	0.227	0.674	0.432	0.949
533	ENSMUSG00000004730.14	Adgre1	protein_coding	9.88	17	1	0.00792	0.00674	0.936	0.995	0.0501	0.269	0.616	0.942	-0.0198	0.0422	0.842	0.96	0.268	7.72	0.0202	0.431	-0.0114	0.0138	0.909	0.985	-0.28	8.39	0.0165	0.455
534	ENSMUSG00000004748.5	Mtfp1	protein_coding	0.201	11	-1	0.074	0.0706	0.819	0.988	-0.577	3.94	0.0763	0.531	-0.0686	0.0543	0.857	0.963	-0.595	4.4	0.0634	0.544	-0.391	1.93	0.196	0.664	0.205	0.528	0.485	0.955
535	ENSMUSG00000004768.14	Rab23	protein_coding	2.88	1	1	-0.183	0.288	0.604	0.959	-0.0268	0.00569	0.941	0.994	-0.0729	0.0444	0.837	0.96	0.362	1.09	0.323	0.809	0.0692	0.0397	0.846	0.972	-0.293	0.74	0.411	0.947
536	ENSMUSG00000004771.12	Rab11a	protein_coding	6.88	9	-1	-0.0126	0.0117	0.916	0.994	-0.0229	0.0385	0.849	0.985	-0.158	1.85	0.205	0.608	0.356	9.34	0.0126	0.398	0.209	3.22	0.104	0.556	-0.147	1.6	0.235	0.876
537	ENSMUSG00000004788.11	Eif2b2	protein_coding	5.34	12	1	0.0679	0.259	0.622	0.965	0.0805	0.359	0.563	0.929	0.208	2.4	0.153	0.547	-0.208	2.42	0.152	0.684	-0.236	3.1	0.11	0.562	-0.0278	0.0434	0.839	0.997
538	ENSMUSG00000004789.10	Dlst	protein_coding	7.09	12	1	0.112	2.48	0.148	0.705	0.151	4.48	0.0614	0.486	0.154	4.7	0.0564	0.378	-0.0534	0.563	0.471	0.872	-0.0689	0.936	0.357	0.788	-0.0154	0.0473	0.832	0.996
539	ENSMUSG00000004798.14	Ulk2	protein_coding	6.07	11	-1	-0.116	1.8	0.21	0.785	-0.251	8.31	0.0169	0.268	-0.132	2.33	0.159	0.553	-0.0149	0.0296	0.867	0.983	-0.0356	0.169	0.69	0.925	-0.0207	0.058	0.815	0.996
540	ENSMUSG00000004815.12	Dgkq	protein_coding	4.97	5	-1	0.034	0.0389	0.848	0.99	-0.31	3.17	0.107	0.598	-0.0009	2.68e-05	0.996	0.999	-0.177	1.05	0.331	0.813	-0.158	0.825	0.386	0.811	0.0199	0.0134	0.91	0.998
541	ENSMUSG00000004837.2	Grap	protein_coding	4.16	11	1	0.0914	0.0284	0.87	0.994	0.703	1.64	0.23	0.758	-0.159	0.0851	0.777	0.938	-0.54	0.969	0.349	0.822	-0.199	0.132	0.724	0.935	0.341	0.392	0.546	0.966
542	ENSMUSG00000004843.6	Chmp2b	protein_coding	5.53	16	-1	0.1	1.08	0.325	0.866	-0.0462	0.224	0.646	0.95	0.0445	0.209	0.658	0.899	-0.122	1.57	0.24	0.761	-0.0415	0.182	0.679	0.922	0.0804	0.692	0.426	0.947
543	ENSMUSG00000004846.10	Plod3	protein_coding	7.36	5	1	-0.118	1.78	0.213	0.788	0.049	0.306	0.592	0.933	-0.0946	1.15	0.31	0.697	0.0473	0.287	0.605	0.915	-0.0447	0.256	0.625	0.906	-0.092	1.09	0.322	0.919
544	ENSMUSG00000004849.14	Ap1s1	protein_coding	7.24	5	-1	-0.0151	0.0199	0.891	0.994	-0.0712	0.437	0.524	0.919	0.15	1.94	0.195	0.599	-0.062	0.334	0.577	0.907	-0.0418	0.151	0.706	0.93	0.0203	0.0358	0.854	0.997
545	ENSMUSG00000004865.15	Srpk1	protein_coding	5.83	17	-1	-0.0616	0.172	0.688	0.977	0.259	2.96	0.117	0.617	0.291	3.77	0.0818	0.438	-0.0767	0.262	0.62	0.919	0.227	2.31	0.161	0.623	0.304	4.16	0.0697	0.702
546	ENSMUSG00000004880.11	Lbr	protein_coding	4.85	1	-1	0.0711	0.0771	0.787	0.986	0.52	3.95	0.0762	0.53	-0.149	0.328	0.58	0.865	0.823	9.99	0.0106	0.386	0.856	10.9	0.00844	0.274	0.0327	0.0162	0.901	0.998
547	ENSMUSG00000004891.16	Nes	protein_coding	3.76	3	1	0.117	0.142	0.714	0.977	0.27	0.657	0.437	0.883	0.204	0.407	0.539	0.845	0.557	2.9	0.121	0.647	1.37	17.7	0.00197	0.206	0.816	6.7	0.0278	0.544
548	ENSMUSG00000004895.9	Prcc	protein_coding	5.02	3	-1	0.0243	0.0746	0.79	0.986	-0.0417	0.215	0.653	0.95	-0.024	0.0715	0.795	0.944	-0.123	1.89	0.201	0.734	-0.0209	0.0541	0.821	0.967	0.102	1.32	0.279	0.901
549	ENSMUSG00000004896.16	Rrnad1	protein_coding	4.25	3	-1	0.223	1.67	0.226	0.8	-0.195	1.23	0.294	0.808	-0.036	0.0425	0.841	0.96	0.00314	0.000324	0.986	0.997	0.0226	0.0169	0.899	0.984	0.0195	0.0127	0.913	0.998
550	ENSMUSG00000004897.16	Hdgf	protein_coding	7.56	3	1	0.0759	0.648	0.44	0.912	0.252	7.09	0.0245	0.327	0.4	17.8	0.00192	0.0652	-0.179	3.58	0.0888	0.603	-0.0223	0.0556	0.819	0.966	0.157	2.76	0.129	0.795
551	ENSMUSG00000004929.12	Thop1	protein_coding	4.58	10	1	-0.192	1.69	0.224	0.798	0.0176	0.0138	0.909	0.991	0.167	1.27	0.288	0.682	-0.245	2.7	0.132	0.66	-0.00241	0.000263	0.987	0.999	0.242	2.69	0.133	0.798
552	ENSMUSG00000004931.11	Apba3	protein_coding	4.98	10	1	-0.0363	0.137	0.719	0.978	-0.158	2.56	0.142	0.654	0.0873	0.787	0.397	0.758	-0.245	6.23	0.0325	0.465	-0.346	12.3	0.00593	0.267	-0.101	1.06	0.329	0.922
553	ENSMUSG00000004933.17	Matk	protein_coding	4.38	10	1	-0.203	1.88	0.202	0.776	-0.168	1.25	0.29	0.806	0.0353	0.057	0.816	0.952	0.412	7.68	0.0204	0.431	0.122	0.673	0.432	0.83	-0.29	3.85	0.0792	0.728
554	ENSMUSG00000004934.14	Pias4	protein_coding	5.17	10	-1	-0.26	0.469	0.509	0.938	0.305	0.629	0.447	0.887	-0.134	0.124	0.732	0.924	0.288	0.57	0.468	0.871	0.175	0.211	0.656	0.914	-0.113	0.0887	0.772	0.993
555	ENSMUSG00000004936.8	Map2k1	protein_coding	7.08	9	-1	0.0321	0.159	0.699	0.977	0.189	5.45	0.0426	0.417	0.0574	0.505	0.494	0.821	0.0978	1.47	0.255	0.767	0.124	2.37	0.156	0.618	0.0267	0.11	0.747	0.991
556	ENSMUSG00000004937.6	Sgta	protein_coding	6.65	10	-1	0.0366	0.189	0.674	0.974	-0.0416	0.24	0.635	0.947	0.096	1.29	0.284	0.677	-0.112	1.75	0.216	0.746	-0.0706	0.696	0.424	0.829	0.0413	0.24	0.635	0.983
557	ENSMUSG00000004945.15	Tmem242	protein_coding	5.32	17	-1	-0.0903	1.18	0.303	0.856	0.0265	0.1	0.758	0.973	-0.0291	0.122	0.734	0.924	0.056	0.451	0.518	0.886	-0.0238	0.0815	0.781	0.954	-0.0798	0.928	0.359	0.927
558	ENSMUSG00000004947.15	Dtx2	protein_coding	4.16	5	1	0.212	2.48	0.147	0.703	-0.015	0.0121	0.915	0.992	0.397	8.54	0.0158	0.213	-0.262	3.69	0.0847	0.595	-0.24	3.1	0.11	0.562	0.0224	0.0276	0.872	0.997
559	ENSMUSG00000004952.13	Rasa4	protein_coding	7.89	5	1	0.284	12.8	0.00533	0.151	0.247	9.66	0.0116	0.215	0.26	10.7	0.00885	0.155	-0.0787	0.981	0.346	0.82	-0.0833	1.1	0.32	0.768	-0.00461	0.00337	0.955	0.999
560	ENSMUSG00000004980.16	Hnrnpa2b1	protein_coding	9.15	6	-1	0.0784	0.916	0.362	0.884	-0.0458	0.311	0.59	0.933	-0.0411	0.251	0.627	0.887	0.0532	0.421	0.532	0.89	0.195	5.62	0.0401	0.425	0.141	2.98	0.116	0.782
561	ENSMUSG00000004994.12	Ccdc130	protein_coding	3.73	8	-1	0.00851	0.00133	0.972	0.999	0.516	4.68	0.0569	0.474	-0.137	0.336	0.575	0.863	0.299	1.61	0.235	0.757	-0.0208	0.00777	0.932	0.989	-0.32	1.88	0.201	0.863
562	ENSMUSG00000004996.9	Mri1	protein_coding	3.93	8	-1	-0.088	0.157	0.7	0.977	-0.201	0.782	0.398	0.862	-0.0928	0.171	0.689	0.908	0.0566	0.0633	0.807	0.972	0.0485	0.0468	0.833	0.969	-0.00809	0.00133	0.972	0.999
563	ENSMUSG00000005034.15	Prkacb	protein_coding	7.2	3	-1	-0.0412	0.108	0.749	0.983	-0.0472	0.141	0.715	0.965	0.125	0.983	0.346	0.726	-0.00319	0.000644	0.98	0.997	-0.00576	0.0021	0.964	0.994	-0.00257	0.000422	0.984	1
564	ENSMUSG00000005043.13	Sgsh	protein_coding	6.27	11	-1	-0.542	22	0.00094	0.0504	-0.312	7.24	0.0233	0.32	-0.289	6.29	0.0318	0.291	0.0374	0.106	0.752	0.957	0.0046	0.0016	0.969	0.995	-0.0328	0.0822	0.78	0.993
565	ENSMUSG00000005054.7	Cstb	protein_coding	8.92	10	1	-0.0137	0.0272	0.872	0.994	-0.00926	0.0125	0.913	0.992	0.0497	0.359	0.563	0.856	-0.191	5.31	0.0449	0.498	-0.318	14.7	0.00354	0.234	-0.127	2.35	0.157	0.829
566	ENSMUSG00000005057.13	Sh2b2	protein_coding	5	5	-1	-0.102	0.194	0.669	0.974	0.0116	0.00246	0.961	0.995	1.14	23.6	0.000736	0.0344	-0.795	11.4	0.00739	0.367	-0.543	5.34	0.0444	0.44	0.252	1.17	0.306	0.911
567	ENSMUSG00000005069.12	Pex5	protein_coding	5.9	6	-1	0.0705	0.432	0.526	0.942	-0.159	2.18	0.172	0.685	0.043	0.159	0.698	0.911	-0.0998	0.858	0.377	0.831	-0.113	1.1	0.321	0.768	-0.0131	0.0148	0.906	0.998
568	ENSMUSG00000005078.16	Jkamp	protein_coding	4.85	12	1	-0.0822	0.208	0.659	0.973	-0.0458	0.0629	0.807	0.981	-0.387	4.51	0.0608	0.386	0.0666	0.135	0.722	0.951	0.0141	0.00603	0.94	0.991	-0.0525	0.085	0.777	0.993
569	ENSMUSG00000005087.17	Cd44	protein_coding	9.04	2	-1	0.341	18.7	0.00164	0.0711	0.379	23.1	0.0008	0.0411	0.386	24	0.000695	0.0335	0.248	9.93	0.0108	0.388	0.119	2.3	0.162	0.623	-0.129	2.69	0.133	0.798
570	ENSMUSG00000005102.13	Eif2ak4	protein_coding	5	2	1	-0.134	0.426	0.529	0.942	-0.14	0.454	0.516	0.915	0.0127	0.00376	0.952	0.988	-0.141	0.468	0.51	0.882	-0.0271	0.0172	0.898	0.984	0.114	0.311	0.59	0.972
571	ENSMUSG00000005103.12	Wdr1	protein_coding	9.36	5	-1	0.193	7.62	0.0208	0.321	0.0638	0.829	0.385	0.858	-0.0177	0.0643	0.805	0.948	-0.0634	0.82	0.387	0.834	-0.0527	0.567	0.47	0.853	0.0107	0.0234	0.882	0.997
572	ENSMUSG00000005107.13	Slc2a9	protein_coding	4.33	5	-1	-0.22	2.32	0.16	0.725	-0.0753	0.263	0.62	0.943	0.0294	0.0405	0.845	0.961	-0.053	0.133	0.723	0.951	0.181	1.55	0.243	0.708	0.234	2.63	0.137	0.802
573	ENSMUSG00000005125.12	Ndrg1	protein_coding	6.34	15	-1	-0.128	0.466	0.511	0.938	0.303	2.62	0.137	0.647	-0.185	0.96	0.351	0.729	-0.572	9.28	0.0128	0.398	-0.692	13.5	0.00457	0.248	-0.12	0.409	0.537	0.965
574	ENSMUSG00000005142.10	Man2b1	protein_coding	9.75	8	1	-0.113	0.863	0.376	0.889	-0.13	1.15	0.309	0.815	-0.0713	0.346	0.57	0.861	0.181	2.24	0.167	0.706	0.0214	0.0312	0.863	0.978	-0.16	1.74	0.217	0.866
575	ENSMUSG00000005150.16	Wdr83	protein_coding	3.99	8	-1	0.178	0.833	0.384	0.893	-0.0853	0.184	0.677	0.958	-0.0803	0.168	0.691	0.909	-0.0281	0.0206	0.889	0.986	-0.372	3.57	0.0892	0.539	-0.344	3.12	0.109	0.778
576	ENSMUSG00000005161.15	Prdx2	protein_coding	7.76	8	1	-0.0151	0.0274	0.872	0.994	0.0044	0.00232	0.963	0.995	-0.0478	0.275	0.612	0.881	0.158	3	0.115	0.641	0.0194	0.0451	0.836	0.97	-0.139	2.32	0.16	0.829
577	ENSMUSG00000005198.15	Polr2a	protein_coding	8.12	11	-1	-0.212	2.69	0.133	0.681	-0.177	1.86	0.204	0.73	-0.173	1.77	0.214	0.616	0.0226	0.0304	0.865	0.983	0.109	0.702	0.422	0.828	0.0861	0.442	0.522	0.961
578	ENSMUSG00000005204.12	Senp3	protein_coding	6.51	11	-1	0.433	3.01	0.115	0.645	0.504	4.01	0.074	0.525	0.0595	0.0565	0.817	0.952	0.145	0.337	0.575	0.906	-0.218	0.759	0.405	0.819	-0.363	2.12	0.178	0.841
579	ENSMUSG00000005225.15	Plekha8	protein_coding	4.02	6	1	0.0131	0.00362	0.953	0.996	0.328	2.21	0.169	0.683	-0.0235	0.0113	0.918	0.979	0.084	0.146	0.711	0.948	0.0565	0.066	0.803	0.961	-0.0275	0.0159	0.902	0.998
580	ENSMUSG00000005233.16	Spc25	protein_coding	3.75	2	-1	-0.0735	0.226	0.645	0.969	-0.0906	0.318	0.586	0.933	-0.302	3.51	0.0916	0.459	0.0632	0.157	0.7	0.945	0.56	12.5	0.00568	0.264	0.497	10.1	0.0103	0.407
581	ENSMUSG00000005262.12	Ufd1	protein_coding	5.66	16	1	0.0706	0.279	0.609	0.961	0.191	1.99	0.19	0.714	0.159	1.41	0.264	0.659	0.0492	0.134	0.722	0.951	-0.0386	0.0825	0.78	0.953	-0.0878	0.432	0.526	0.961
582	ENSMUSG00000005267.13	Zfp287	protein_coding	2.65	11	-1	-0.318	2.15	0.174	0.746	-0.153	0.489	0.501	0.908	-0.213	0.934	0.357	0.734	-0.204	0.881	0.371	0.83	-0.0858	0.157	0.701	0.929	0.118	0.301	0.596	0.972
583	ENSMUSG00000005299.6	Letm1	protein_coding	6.2	5	-1	-0.0816	0.523	0.487	0.931	-0.0161	0.02	0.891	0.989	0.201	3.15	0.108	0.486	-0.127	1.26	0.289	0.792	-0.0211	0.0347	0.856	0.974	0.106	0.884	0.37	0.936
584	ENSMUSG00000005312.15	Ubqln1	protein_coding	6.56	13	-1	0.0976	1.08	0.324	0.866	0.0896	0.897	0.367	0.849	0.158	2.8	0.127	0.516	0.0078	0.00684	0.936	0.994	0.0856	0.824	0.386	0.811	0.0778	0.686	0.427	0.948
585	ENSMUSG00000005354.15	Txn2	protein_coding	6.75	15	-1	-0.0484	0.0575	0.815	0.987	0.184	0.819	0.388	0.858	0.0491	0.0587	0.814	0.951	0.0059	0.000848	0.977	0.997	0.0445	0.0484	0.831	0.968	0.0386	0.0366	0.852	0.997
586	ENSMUSG00000005362.14	Crbn	protein_coding	5.07	6	-1	0.0436	0.181	0.68	0.976	0.249	5.69	0.0391	0.4	0.0755	0.532	0.483	0.815	0.0875	0.713	0.419	0.849	0.0686	0.438	0.524	0.876	-0.0188	0.0338	0.858	0.997
587	ENSMUSG00000005370.3	Msh6	protein_coding	5.1	17	1	-0.247	5.17	0.0472	0.467	-0.0688	0.385	0.549	0.928	-0.121	1.23	0.295	0.686	0.25	5.18	0.047	0.504	0.386	12.3	0.00592	0.267	0.136	1.57	0.24	0.88
588	ENSMUSG00000005371.14	Fbxo11	protein_coding	5.62	17	-1	-0.0727	0.0995	0.759	0.983	-0.124	0.279	0.609	0.939	-0.523	5.01	0.0501	0.358	0.168	0.521	0.487	0.876	0.0479	0.0425	0.841	0.97	-0.12	0.27	0.615	0.978
589	ENSMUSG00000005374.13	Tbl2	protein_coding	4.43	5	1	-0.0626	0.0434	0.839	0.99	0.0355	0.0134	0.91	0.991	-0.0528	0.0299	0.866	0.965	0.136	0.2	0.664	0.932	0.327	1.16	0.308	0.761	0.191	0.404	0.54	0.966
590	ENSMUSG00000005378.17	Wbscr22	protein_coding	4.89	5	-1	-0.156	1.28	0.285	0.847	-0.14	1.01	0.338	0.832	-0.0561	0.164	0.694	0.91	-0.173	1.56	0.242	0.762	-0.183	1.73	0.218	0.685	-0.00981	0.00508	0.945	0.998
591	ENSMUSG00000005397.8	Nid1	protein_coding	0.459	13	1	-1.03	0.972	0.348	0.881	0.574	0.226	0.645	0.95	-0.418	0.0285	0.869	0.965	-2.33	1.56	0.242	0.762	2.68	5.38	0.0437	0.438	5	9.03	0.0138	0.445
592	ENSMUSG00000005410.6	Mcm5	protein_coding	6.31	8	1	-0.0599	0.124	0.732	0.981	0.0377	0.0475	0.832	0.983	0.112	0.426	0.529	0.842	0.377	4.8	0.0542	0.527	0.715	17.2	0.00215	0.212	0.338	3.93	0.0765	0.725
593	ENSMUSG00000005413.8	Hmox1	protein_coding	8.77	8	1	-0.0271	0.0425	0.841	0.99	0.00786	0.00358	0.954	0.995	0.00748	0.00324	0.956	0.989	-0.421	10.3	0.0099	0.385	-0.282	4.6	0.0586	0.48	0.139	1.13	0.314	0.915
594	ENSMUSG00000005417.17	Mprip	protein_coding	6.46	11	1	-0.0682	0.229	0.643	0.969	0.245	2.91	0.12	0.618	0.137	0.919	0.361	0.737	0.424	8.75	0.0149	0.412	0.445	9.65	0.0116	0.297	0.021	0.0218	0.886	0.998
595	ENSMUSG00000005442.13	Cic	protein_coding	8.27	7	1	0.0131	0.0129	0.912	0.994	0.103	0.787	0.397	0.862	0.0127	0.0121	0.915	0.979	0.234	4.06	0.0725	0.57	-0.0198	0.0293	0.868	0.978	-0.253	4.8	0.0543	0.66
596	ENSMUSG00000005447.12	Pafah1b3	protein_coding	4.43	7	-1	-0.0588	0.0875	0.774	0.985	-0.15	0.563	0.471	0.897	0.112	0.316	0.587	0.867	-0.184	0.851	0.379	0.831	-0.211	1.11	0.317	0.767	-0.027	0.0185	0.895	0.998
597	ENSMUSG00000005465.9	Il27ra	protein_coding	0.645	8	-1	0.343	0.598	0.458	0.922	0.784	2.79	0.127	0.632	0.102	0.0532	0.822	0.954	0.794	3	0.115	0.64	0.229	0.242	0.634	0.909	-0.565	1.64	0.231	0.872
598	ENSMUSG00000005469.10	Prkaca	protein_coding	6.29	8	1	-0.0923	1.21	0.298	0.852	0.00965	0.013	0.912	0.992	-0.0209	0.0617	0.809	0.949	0.0892	1.12	0.316	0.805	0.139	2.72	0.131	0.594	0.0499	0.354	0.566	0.969
599	ENSMUSG00000005470.8	Asf1b	protein_coding	5.08	8	1	0.141	0.401	0.542	0.944	-0.15	0.436	0.524	0.919	0.156	0.476	0.506	0.828	-0.0576	0.0655	0.803	0.971	0.127	0.32	0.585	0.894	0.185	0.686	0.428	0.948
600	ENSMUSG00000005481.18	Ddx39	protein_coding	5.96	8	1	0.0221	0.0386	0.848	0.99	0.126	1.23	0.295	0.809	0.153	1.84	0.206	0.608	0.00715	0.00399	0.951	0.994	0.0949	0.704	0.422	0.828	0.0878	0.607	0.455	0.951
601	ENSMUSG00000005483.10	Dnajb1	protein_coding	5.48	8	1	-0.0544	0.347	0.57	0.952	-0.0273	0.0855	0.776	0.977	-0.0343	0.137	0.719	0.92	0.0634	0.468	0.51	0.882	-0.023	0.0613	0.81	0.963	-0.0864	0.878	0.372	0.937
602	ENSMUSG00000005501.14	Usp40	protein_coding	4.77	1	-1	0.00416	0.000839	0.977	0.999	0.0724	0.246	0.631	0.945	-0.0682	0.222	0.648	0.894	0.179	1.52	0.247	0.764	0.173	1.42	0.262	0.724	-0.00589	0.00168	0.968	0.999
603	ENSMUSG00000005505.12	Kbtbd4	protein_coding	3.64	2	1	-0.165	0.942	0.356	0.883	0.0689	0.156	0.701	0.963	-0.0302	0.0307	0.865	0.965	-0.022	0.0162	0.901	0.989	0.188	1.18	0.303	0.757	0.21	1.52	0.247	0.882
604	ENSMUSG00000005506.16	Celf1	protein_coding	5.63	2	1	0.0483	0.042	0.842	0.99	-0.142	0.354	0.566	0.929	0.258	1.18	0.304	0.694	-0.028	0.014	0.908	0.989	-0.155	0.428	0.528	0.877	-0.127	0.291	0.602	0.974
605	ENSMUSG00000005510.9	Ndufs3	protein_coding	4.85	2	-1	-0.024	0.0261	0.875	0.994	-0.116	0.589	0.461	0.893	-0.0967	0.417	0.533	0.842	0.084	0.314	0.588	0.909	0.0414	0.0764	0.788	0.956	-0.0425	0.0821	0.781	0.993
606	ENSMUSG00000005514.14	Por	protein_coding	7.91	5	1	0.0153	0.016	0.902	0.994	-0.167	1.9	0.199	0.726	-0.0327	0.0733	0.792	0.943	-0.158	1.7	0.222	0.75	-0.141	1.36	0.272	0.734	0.017	0.0198	0.891	0.998
607	ENSMUSG00000005533.10	Igf1r	protein_coding	3.41	7	1	-0.418	1.07	0.325	0.866	0.561	1.84	0.206	0.732	0.4	0.97	0.349	0.728	0.277	0.461	0.513	0.883	0.698	2.9	0.121	0.579	0.421	1.1	0.321	0.919
608	ENSMUSG00000005534.10	Insr	protein_coding	5.05	8	-1	-0.0346	0.0327	0.86	0.992	-0.0723	0.14	0.717	0.966	-0.0631	0.108	0.749	0.928	0.186	0.941	0.356	0.823	-0.236	1.51	0.248	0.714	-0.422	4.91	0.0521	0.655
609	ENSMUSG00000005566.14	Trim28	protein_coding	7.12	7	1	-0.0402	0.055	0.82	0.988	-0.033	0.0364	0.853	0.985	0.116	0.456	0.515	0.834	0.068	0.156	0.702	0.945	0.151	0.764	0.403	0.819	0.0825	0.231	0.641	0.984
610	ENSMUSG00000005575.16	Ube2m	protein_coding	6.5	7	-1	0.0881	0.735	0.412	0.901	0.0574	0.309	0.591	0.933	0.218	4.47	0.0615	0.388	-0.0376	0.134	0.723	0.951	-0.0565	0.301	0.596	0.898	-0.0189	0.034	0.858	0.997
611	ENSMUSG00000005580.11	Adcy9	protein_coding	4.38	16	-1	-0.0663	0.138	0.719	0.978	0.0268	0.022	0.885	0.989	-0.0958	0.284	0.606	0.878	0.109	0.371	0.556	0.901	0.0361	0.0402	0.845	0.972	-0.0734	0.17	0.689	0.99
612	ENSMUSG00000005583.16	Mef2c	protein_coding	5.93	13	1	-0.00284	0.00034	0.986	0.999	-0.0975	0.394	0.545	0.926	-0.107	0.478	0.506	0.828	0.0824	0.284	0.606	0.915	-0.0956	0.382	0.551	0.883	-0.178	1.34	0.275	0.898
613	ENSMUSG00000005609.16	Ctr9	protein_coding	5.59	7	1	0.127	1.41	0.263	0.83	-0.175	2.64	0.136	0.645	-0.228	4.52	0.0604	0.385	0.175	2.67	0.134	0.663	-0.0725	0.458	0.515	0.872	-0.248	5.4	0.0434	0.632
614	ENSMUSG00000005610.17	Eif4g2	protein_coding	9.49	7	-1	0.0157	0.0176	0.897	0.994	0.074	0.389	0.547	0.927	0.265	5	0.0504	0.359	-0.119	1.02	0.338	0.815	-0.0603	0.259	0.622	0.906	0.0591	0.249	0.629	0.981
615	ENSMUSG00000005615.14	Pcyt1a	protein_coding	7.44	16	1	-0.328	16	0.0027	0.0978	-0.186	5.12	0.0481	0.442	-0.357	18.8	0.00161	0.059	-0.211	6.64	0.0283	0.459	-0.184	5.02	0.0498	0.453	0.0275	0.113	0.743	0.991
616	ENSMUSG00000005621.11	Zfp592	protein_coding	5.65	7	1	0.189	3.57	0.0893	0.597	0.225	4.96	0.0511	0.452	0.0285	0.0805	0.783	0.941	0.0869	0.748	0.408	0.844	-0.0459	0.208	0.658	0.914	-0.133	1.76	0.215	0.865
617	ENSMUSG00000005625.15	Psmd4	protein_coding	6.64	3	-1	-0.0656	0.265	0.618	0.962	0.12	0.884	0.37	0.849	0.293	5.24	0.0459	0.345	-0.151	1.4	0.265	0.774	-0.154	1.45	0.258	0.721	-0.00253	0.000395	0.985	1
618	ENSMUSG00000005656.9	Snx6	protein_coding	5.96	12	-1	0.296	2.12	0.178	0.751	-0.157	0.582	0.464	0.895	-0.16	0.611	0.453	0.796	0.246	1.44	0.259	0.77	-0.278	1.84	0.206	0.673	-0.523	6.59	0.0288	0.545
619	ENSMUSG00000005667.8	Mthfd2	protein_coding	4.23	6	-1	0.201	0.723	0.416	0.904	0.0596	0.0601	0.812	0.981	0.153	0.399	0.542	0.846	-0.169	0.49	0.5	0.878	-0.228	0.897	0.367	0.795	-0.0587	0.0607	0.811	0.996
620	ENSMUSG00000005672.12	Kit	protein_coding	1.07	5	1	-0.905	2.25	0.166	0.735	0.0519	0.00746	0.933	0.993	-0.236	0.146	0.711	0.915	0.77	1.64	0.23	0.754	0.805	1.77	0.214	0.682	0.0349	0.00342	0.955	0.999
621	ENSMUSG00000005674.9	Tomm40l	protein_coding	5.61	1	-1	-0.233	2.61	0.138	0.691	-0.0451	0.0968	0.762	0.974	0.143	0.981	0.346	0.726	0.0439	0.0927	0.767	0.963	0.0712	0.243	0.633	0.909	0.0272	0.0359	0.854	0.997
622	ENSMUSG00000005682.9	Pan2	protein_coding	4.37	10	1	-0.0214	0.0336	0.858	0.991	-0.027	0.0521	0.824	0.982	0.00307	0.000682	0.98	0.995	-0.0686	0.342	0.572	0.904	-0.0368	0.0984	0.76	0.947	0.0318	0.0746	0.791	0.993
623	ENSMUSG00000005683.8	Cs	protein_coding	7.95	10	1	0.0225	0.0706	0.796	0.986	0.0755	0.792	0.395	0.86	0.0585	0.478	0.506	0.828	0.0974	1.32	0.278	0.782	0.0923	1.19	0.302	0.757	-0.0051	0.00364	0.953	0.999
624	ENSMUSG00000005686.17	Ampd3	protein_coding	5.85	7	1	0.704	26.3	0.0005	0.034	0.671	24	0.000699	0.0373	0.997	52.7	3.33e-05	0.00427	-0.389	7.99	0.0186	0.426	-0.408	8.71	0.0151	0.325	-0.0188	0.0187	0.894	0.998
625	ENSMUSG00000005687.14	Bcas2	protein_coding	5.2	3	1	-0.0727	0.358	0.563	0.951	-0.208	2.85	0.123	0.625	-0.209	2.93	0.119	0.506	0.033	0.0731	0.793	0.967	0.0179	0.0215	0.887	0.981	-0.0151	0.0155	0.903	0.998
626	ENSMUSG00000005698.15	Ctcf	protein_coding	5.91	8	1	-0.108	0.567	0.469	0.925	0.11	0.579	0.465	0.896	0.0887	0.379	0.552	0.85	0.246	2.91	0.12	0.645	0.268	3.47	0.0932	0.544	0.0223	0.0242	0.88	0.997
627	ENSMUSG00000005699.16	Pard6a	protein_coding	2.68	8	1	-0.267	0.831	0.384	0.893	-0.288	0.942	0.356	0.843	-0.252	0.723	0.416	0.772	0.397	1.82	0.208	0.738	0.178	0.365	0.56	0.885	-0.219	0.567	0.469	0.954
628	ENSMUSG00000005718.7	Tfap4	protein_coding	1.58	16	-1	-0.416	3	0.115	0.646	-0.276	1.27	0.287	0.804	-0.766	9.88	0.0109	0.172	0.273	1.3	0.281	0.786	0.0314	0.017	0.899	0.984	-0.241	1.05	0.331	0.922
629	ENSMUSG00000005732.14	Ranbp1	protein_coding	4.7	16	-1	0.185	3.11	0.109	0.636	0.192	3.22	0.104	0.593	0.132	1.56	0.241	0.64	0.113	1.14	0.312	0.803	0.296	7.76	0.0199	0.347	0.183	3	0.115	0.782
630	ENSMUSG00000005774.12	Rfx5	protein_coding	4.68	3	1	0.569	17.3	0.00211	0.0837	0.665	22.9	0.000814	0.0415	0.39	8.02	0.0184	0.23	0.229	2.72	0.132	0.66	0.186	1.8	0.211	0.679	-0.043	0.098	0.761	0.991
631	ENSMUSG00000005779.12	Psmb4	protein_coding	7.11	3	-1	0.0214	0.0618	0.809	0.987	0.0585	0.456	0.515	0.914	0.0738	0.727	0.414	0.771	0.0429	0.246	0.631	0.923	0.106	1.5	0.25	0.715	0.0632	0.536	0.482	0.955
632	ENSMUSG00000005800.3	Mmp8	protein_coding	5.48	9	1	-0.0834	0.196	0.668	0.973	0.00418	0.000495	0.983	0.998	-0.181	0.876	0.372	0.743	-1.06	30.7	0.000281	0.17	-0.547	8.43	0.0163	0.333	0.511	7.25	0.0233	0.513
633	ENSMUSG00000005802.12	Slc30a4	protein_coding	3.28	2	-1	0.392	5.02	0.0499	0.476	0.278	2.4	0.154	0.669	0.132	0.54	0.48	0.813	-0.127	0.5	0.496	0.878	0.0532	0.0889	0.772	0.951	0.18	1.04	0.333	0.922
634	ENSMUSG00000005803.14	Sqor	protein_coding	5.53	2	1	-0.108	0.488	0.501	0.938	-0.00971	0.00389	0.952	0.994	0.137	0.782	0.398	0.759	-0.0217	0.0197	0.891	0.986	-0.0922	0.353	0.566	0.887	-0.0705	0.209	0.657	0.986
635	ENSMUSG00000005804.14	Bloc1s6	protein_coding	5.45	2	1	0.0638	0.279	0.61	0.961	0.187	2.34	0.158	0.671	-0.0593	0.236	0.638	0.89	-0.0354	0.0845	0.777	0.965	-0.135	1.23	0.294	0.75	-0.0999	0.683	0.428	0.948
636	ENSMUSG00000005813.12	Metap1	protein_coding	5.44	3	-1	0.341	11	0.00816	0.19	-0.0298	0.0822	0.78	0.977	0.382	13.6	0.00443	0.108	-0.162	2.45	0.15	0.681	-0.12	1.33	0.277	0.737	0.0428	0.173	0.687	0.99
637	ENSMUSG00000005823.8	Gpr108	protein_coding	6.34	17	-1	0.0413	0.321	0.584	0.954	0.0115	0.0247	0.878	0.988	0.0821	1.26	0.289	0.682	-0.00768	0.011	0.919	0.991	-0.0967	1.75	0.217	0.684	-0.0891	1.49	0.251	0.883
638	ENSMUSG00000005824.6	Tnfsf14	protein_coding	1.14	17	-1	0.139	0.246	0.631	0.968	0.294	1.07	0.325	0.825	0.415	2.2	0.17	0.57	-0.0805	0.081	0.782	0.965	-0.219	0.59	0.461	0.847	-0.138	0.243	0.633	0.983
639	ENSMUSG00000005846.11	Rsl1d1	protein_coding	5.69	16	-1	0.0705	0.374	0.555	0.948	-0.0118	0.0102	0.922	0.993	-0.0162	0.0193	0.892	0.972	-0.113	0.939	0.356	0.823	0.0696	0.359	0.563	0.887	0.182	2.49	0.147	0.816
640	ENSMUSG00000005871.14	Apc	protein_coding	6.11	18	1	0.0843	0.168	0.691	0.977	-0.0954	0.213	0.655	0.951	-0.43	4.32	0.0654	0.399	0.0913	0.197	0.667	0.933	-0.603	8.5	0.016	0.333	-0.694	11.3	0.00751	0.385
641	ENSMUSG00000005873.5	Reep5	protein_coding	8.03	18	-1	0.0367	0.152	0.705	0.977	-0.00135	0.000206	0.989	0.998	0.106	1.25	0.29	0.682	-0.0252	0.0717	0.795	0.967	-0.102	1.16	0.307	0.761	-0.0764	0.66	0.436	0.95
642	ENSMUSG00000005881.13	Ergic3	protein_coding	6.99	2	1	-0.0702	0.445	0.52	0.94	-0.0402	0.145	0.712	0.965	-0.176	2.78	0.128	0.517	0.0261	0.0613	0.81	0.972	-0.241	5.22	0.0463	0.443	-0.267	6.45	0.0302	0.548
643	ENSMUSG00000005882.18	Uqcc1	protein_coding	5.05	2	-1	-0.0627	0.145	0.712	0.977	0.149	0.797	0.394	0.859	0.225	1.85	0.205	0.608	0.122	0.544	0.478	0.874	0.132	0.637	0.444	0.837	0.0101	0.00376	0.952	0.999
644	ENSMUSG00000005886.14	Ncoa2	protein_coding	5.81	1	-1	0.00254	0.000262	0.987	0.999	-0.346	4.75	0.0553	0.468	0.116	0.54	0.48	0.813	0.112	0.505	0.494	0.878	0.0974	0.382	0.551	0.883	-0.0144	0.0085	0.928	0.998
645	ENSMUSG00000005893.14	Nr2c2	protein_coding	5.57	6	1	-0.535	7.98	0.0186	0.306	0.157	0.682	0.429	0.881	-0.104	0.303	0.595	0.871	0.145	0.591	0.461	0.868	-0.043	0.0517	0.825	0.967	-0.188	1	0.341	0.922
646	ENSMUSG00000005897.14	Nr2c1	protein_coding	3.79	10	1	0.0591	0.24	0.635	0.968	-0.0023	0.000347	0.986	0.998	0.163	1.78	0.212	0.614	0.0102	0.00688	0.936	0.994	0.108	0.782	0.398	0.816	0.0978	0.654	0.438	0.95
647	ENSMUSG00000005899.12	Smpd4	protein_coding	5.63	16	1	-0.123	0.67	0.433	0.91	0.0201	0.0175	0.898	0.99	0.0933	0.378	0.553	0.85	0.096	0.401	0.542	0.894	0.142	0.872	0.373	0.8	0.0456	0.0914	0.769	0.992
648	ENSMUSG00000005907.14	Pex1	protein_coding	4.11	5	1	0.0555	0.0496	0.828	0.989	0.172	0.464	0.512	0.913	-0.0923	0.136	0.72	0.92	0.244	0.95	0.353	0.823	-0.108	0.184	0.677	0.922	-0.352	2.01	0.188	0.85
649	ENSMUSG00000005936.18	Kctd20	protein_coding	6.44	17	1	0.0408	0.185	0.677	0.975	0.0615	0.415	0.535	0.923	-0.119	1.56	0.242	0.64	0.14	2.17	0.173	0.708	0.0498	0.273	0.613	0.902	-0.0903	0.908	0.364	0.933
650	ENSMUSG00000005949.9	Ctns	protein_coding	5.62	11	-1	-0.273	7.13	0.0242	0.343	-0.243	5.51	0.0417	0.412	-0.405	15.5	0.00302	0.0862	0.229	4.97	0.0509	0.51	0.112	1.19	0.302	0.757	-0.117	1.31	0.279	0.901
651	ENSMUSG00000005950.14	P2rx5	protein_coding	0.499	11	1	0.437	0.644	0.441	0.912	0.461	0.637	0.444	0.886	0.133	0.0549	0.82	0.954	0.0869	0.0229	0.883	0.986	0.0654	0.0131	0.911	0.985	-0.0215	0.0015	0.97	0.999
652	ENSMUSG00000005951.13	Shpk	protein_coding	2.52	11	1	-0.402	4.31	0.0657	0.538	-0.292	2.17	0.172	0.686	-0.774	15.3	0.00314	0.0883	0.205	1.12	0.316	0.805	0.0976	0.252	0.627	0.907	-0.107	0.315	0.587	0.971
653	ENSMUSG00000005968.14	Tuft1	protein_coding	3.24	3	-1	-0.701	17.5	0.00204	0.0824	0.224	1.78	0.212	0.741	0.513	9.2	0.0131	0.191	-0.0955	0.328	0.58	0.908	0.14	0.708	0.421	0.827	0.236	2.02	0.187	0.848
654	ENSMUSG00000005973.6	Rcn1	protein_coding	2.91	2	-1	0.204	0.57	0.468	0.925	-0.169	0.372	0.556	0.928	0.131	0.221	0.649	0.894	-0.394	2.03	0.185	0.722	-0.068	0.0614	0.809	0.963	0.326	1.42	0.261	0.889
655	ENSMUSG00000005980.15	Dnase1	protein_coding	0.89	16	1	-0.631	1.43	0.26	0.828	-0.347	0.383	0.55	0.928	0.563	1.12	0.317	0.702	-0.128	0.0568	0.817	0.973	0.401	0.558	0.473	0.855	0.529	1.03	0.334	0.922
656	ENSMUSG00000005981.11	Trap1	protein_coding	6.01	16	-1	0.109	1.39	0.267	0.832	-0.0195	0.0437	0.839	0.984	0.0299	0.103	0.755	0.93	0.0224	0.0576	0.815	0.973	0.0293	0.099	0.76	0.947	0.00696	0.00563	0.942	0.998
657	ENSMUSG00000005982.13	Naa60	protein_coding	6.45	16	1	0.241	1.21	0.298	0.852	-0.0551	0.0625	0.808	0.981	-0.337	2.37	0.156	0.549	0.247	1.26	0.288	0.792	-0.229	1.09	0.322	0.769	-0.476	4.73	0.0557	0.663
658	ENSMUSG00000005983.15	1700037C18Rik	protein_coding	1.49	16	-1	0.315	0.925	0.36	0.883	0.274	0.659	0.437	0.883	-0.0728	0.0478	0.832	0.958	0.166	0.25	0.628	0.922	0.268	0.646	0.441	0.836	0.102	0.096	0.763	0.991
659	ENSMUSG00000005986.15	Ankrd13d	protein_coding	3.23	19	-1	-1.01	23.4	0.000757	0.0445	0.0817	0.152	0.705	0.964	-0.0733	0.125	0.732	0.924	0.464	5.02	0.0499	0.51	0.6	8.36	0.0167	0.334	0.136	0.443	0.521	0.961
660	ENSMUSG00000006005.17	Tpr	protein_coding	7.44	1	1	0.208	3.68	0.0853	0.585	0.0354	0.106	0.752	0.973	-0.00394	0.00131	0.972	0.993	-0.134	1.52	0.246	0.763	-0.0947	0.759	0.405	0.819	0.0394	0.132	0.724	0.991
661	ENSMUSG00000006010.14	BC003331	protein_coding	5.35	1	-1	-0.0958	0.254	0.626	0.967	-0.0857	0.197	0.667	0.954	-0.117	0.368	0.558	0.854	0.0152	0.00628	0.938	0.994	0.0446	0.0542	0.821	0.967	0.0294	0.0239	0.88	0.997
662	ENSMUSG00000006019.15	Dhx34	protein_coding	5.12	7	-1	-0.149	1.85	0.205	0.779	-0.121	1.19	0.303	0.813	0.0391	0.126	0.73	0.924	-0.0953	0.752	0.407	0.843	0.000168	2.34e-06	0.999	1	0.0955	0.762	0.404	0.945
663	ENSMUSG00000006021.5	Kptn	protein_coding	3.06	7	1	0.181	0.875	0.372	0.888	0.234	1.39	0.267	0.791	-0.0158	0.00661	0.937	0.985	0.331	2.86	0.123	0.651	0.00163	6.92e-05	0.994	0.999	-0.33	2.92	0.12	0.785
664	ENSMUSG00000006024.13	Napa	protein_coding	7.5	7	1	-0.0153	0.0278	0.871	0.994	0.159	2.98	0.116	0.616	0.0981	1.14	0.312	0.698	-0.0632	0.473	0.508	0.881	-0.0558	0.369	0.558	0.885	0.0074	0.00651	0.937	0.998
665	ENSMUSG00000006050.11	Sra1	protein_coding	5.72	18	-1	0.0262	0.0556	0.819	0.988	-0.0123	0.012	0.915	0.992	0.252	5.11	0.0483	0.352	-0.0502	0.202	0.663	0.932	-0.0385	0.119	0.738	0.938	0.0117	0.0111	0.918	0.998
666	ENSMUSG00000006057.15	Atp5g1	protein_coding	5.93	11	-1	-0.0185	0.026	0.875	0.994	0.0172	0.0222	0.885	0.989	-0.129	1.26	0.29	0.682	0.124	1.16	0.308	0.801	0.0377	0.107	0.75	0.943	-0.0861	0.565	0.47	0.954
667	ENSMUSG00000006058.10	Snf8	protein_coding	5.45	11	1	0.0851	0.827	0.385	0.893	-0.151	2.53	0.144	0.657	0.0517	0.302	0.595	0.872	-0.083	0.779	0.399	0.84	-0.0538	0.327	0.58	0.894	0.0292	0.0972	0.762	0.991
668	ENSMUSG00000006095.12	Tbcb	protein_coding	5.97	7	-1	0.0478	0.142	0.715	0.978	0.00605	0.00226	0.963	0.995	0.095	0.559	0.472	0.81	-0.0358	0.0792	0.784	0.965	-0.156	1.5	0.25	0.716	-0.12	0.894	0.367	0.936
669	ENSMUSG00000006127.9	Inpp5k	protein_coding	6.34	11	1	-0.195	1.86	0.204	0.778	-0.231	2.57	0.141	0.653	-0.123	0.734	0.412	0.769	0.00232	0.000262	0.987	0.998	-0.0874	0.37	0.557	0.885	-0.0897	0.395	0.544	0.966
670	ENSMUSG00000006134.3	Crkl	protein_coding	5.89	16	1	0.0242	0.087	0.774	0.985	0.105	1.59	0.236	0.763	0.0386	0.219	0.651	0.895	0.021	0.0644	0.805	0.971	0.0553	0.448	0.519	0.873	0.0344	0.175	0.685	0.99
671	ENSMUSG00000006154.13	Eps8l1	protein_coding	2.35	7	1	0.352	0.587	0.462	0.923	0.651	1.93	0.196	0.723	0.254	0.295	0.6	0.875	-0.249	0.292	0.601	0.914	-0.394	0.726	0.415	0.825	-0.144	0.0994	0.759	0.991
672	ENSMUSG00000006169.19	Clint1	protein_coding	6.73	11	1	0.146	4.98	0.0508	0.478	0.169	6.54	0.0292	0.353	0.147	5.01	0.0501	0.358	0.0708	1.16	0.308	0.801	0.00868	0.0173	0.898	0.984	-0.0622	0.897	0.367	0.935
673	ENSMUSG00000006179.9	Prss16	protein_coding	1.14	13	-1	-0.513	1.75	0.216	0.791	-0.328	0.697	0.424	0.877	-0.263	0.425	0.53	0.842	-0.507	1.7	0.223	0.75	-0.148	0.148	0.708	0.931	0.359	0.87	0.374	0.937
674	ENSMUSG00000006191.17	Cdkal1	protein_coding	3.48	13	-1	0.419	3.36	0.0979	0.613	0.371	2.53	0.144	0.659	-0.112	0.242	0.634	0.889	0.516	5.03	0.0498	0.51	0.0446	0.0372	0.851	0.973	-0.472	4.28	0.0665	0.694
675	ENSMUSG00000006205.13	Htra1	protein_coding	0.879	7	1	0.0145	0.000385	0.985	0.999	0.344	0.196	0.667	0.954	0.834	1.06	0.328	0.714	-1	1.5	0.249	0.765	0.419	0.301	0.596	0.898	1.42	3.18	0.106	0.778
676	ENSMUSG00000006215.12	Zbtb17	protein_coding	5.15	4	1	0.386	7.41	0.0222	0.328	0.549	14.8	0.00348	0.108	0.517	13.2	0.00485	0.114	-0.303	4.52	0.0603	0.54	-0.216	2.29	0.162	0.623	0.0873	0.379	0.552	0.966
677	ENSMUSG00000006219.12	Fblim1	protein_coding	6.94	4	-1	-0.327	6.98	0.0254	0.352	-0.29	5.46	0.0424	0.416	0.0418	0.114	0.743	0.926	-0.242	3.82	0.0802	0.586	-0.125	1.02	0.336	0.777	0.117	0.893	0.368	0.936
678	ENSMUSG00000006241.16	Ccdc159	protein_coding	1	9	1	-0.123	0.146	0.711	0.977	-0.0741	0.0517	0.825	0.982	-0.0565	0.0307	0.865	0.965	0.0129	0.0016	0.969	0.997	-0.173	0.286	0.605	0.901	-0.186	0.341	0.573	0.969
679	ENSMUSG00000006262.15	Mob1b	protein_coding	4.99	5	1	0.0539	0.117	0.739	0.982	-0.0636	0.159	0.699	0.963	-0.107	0.452	0.517	0.835	-0.113	0.51	0.492	0.878	-0.101	0.404	0.54	0.882	0.0124	0.00616	0.939	0.998
680	ENSMUSG00000006273.14	Atp6v1b2	protein_coding	9.74	8	1	-0.00618	0.011	0.919	0.994	-0.0143	0.0588	0.813	0.981	-0.0713	1.46	0.255	0.653	-0.086	2.13	0.176	0.711	-0.14	5.63	0.0399	0.425	-0.054	0.838	0.382	0.939
681	ENSMUSG00000006276.10	Eps15l1	protein_coding	6.02	8	-1	0.0502	0.277	0.61	0.961	0.0432	0.202	0.663	0.954	0.129	1.81	0.209	0.612	0.0887	0.86	0.376	0.83	0.0271	0.0804	0.783	0.954	-0.0616	0.418	0.533	0.963
682	ENSMUSG00000006281.7	Tep1	protein_coding	7.29	14	-1	-0.0985	1.38	0.268	0.832	-0.124	2.16	0.174	0.687	-0.0939	1.25	0.29	0.683	0.105	1.57	0.24	0.761	-0.00407	0.00235	0.962	0.994	-0.109	1.7	0.222	0.866
683	ENSMUSG00000006288.7	Ttc5	protein_coding	5.02	14	-1	-0.0408	0.205	0.66	0.973	-0.173	3.58	0.0888	0.561	-0.129	2.04	0.185	0.586	0.0443	0.24	0.635	0.923	-0.00208	0.000531	0.982	0.997	-0.0464	0.266	0.617	0.978
684	ENSMUSG00000006289.14	Osgep	protein_coding	5.01	14	-1	-0.212	4.42	0.0628	0.527	0.0144	0.0198	0.891	0.989	-0.122	1.46	0.255	0.653	0.207	4.2	0.0687	0.56	0.147	2.11	0.178	0.642	-0.0599	0.358	0.563	0.969
685	ENSMUSG00000006299.13	Aamp	protein_coding	7.4	1	-1	-0.0295	0.106	0.752	0.983	0.14	2.39	0.154	0.669	0.0141	0.0243	0.879	0.968	0.0339	0.14	0.716	0.95	0.00664	0.00536	0.943	0.991	-0.0273	0.0911	0.769	0.992
686	ENSMUSG00000006301.17	Tmbim1	protein_coding	7.18	1	-1	0.168	2.33	0.159	0.723	0.0559	0.254	0.625	0.943	0.33	8.89	0.0143	0.201	-0.113	1.05	0.33	0.813	-0.124	1.25	0.29	0.747	-0.0104	0.00888	0.927	0.998
687	ENSMUSG00000006304.14	Arpc2	protein_coding	9.59	1	1	0.0496	0.544	0.478	0.928	0.0458	0.462	0.513	0.913	-0.0766	1.3	0.283	0.676	0.0666	0.98	0.346	0.82	0.111	2.73	0.131	0.593	0.0446	0.44	0.523	0.961
688	ENSMUSG00000006307.16	Kmt2b	protein_coding	6.32	7	-1	0.203	1.99	0.19	0.769	0.205	2.01	0.188	0.712	0.247	2.94	0.118	0.505	0.0997	0.477	0.506	0.88	0.162	1.25	0.29	0.747	0.0619	0.185	0.676	0.99
689	ENSMUSG00000006315.9	Tmem147	protein_coding	5.7	7	-1	0.0374	0.137	0.72	0.978	-0.0175	0.0294	0.867	0.987	-0.0638	0.395	0.544	0.846	0.0413	0.166	0.693	0.942	-0.0817	0.645	0.441	0.836	-0.123	1.48	0.253	0.883
690	ENSMUSG00000006333.14	Rps9	protein_coding	9.46	7	1	-0.00197	0.000524	0.982	0.999	-0.0074	0.00733	0.934	0.993	0.123	2.03	0.185	0.587	-0.0298	0.119	0.738	0.955	-0.0602	0.487	0.502	0.867	-0.0305	0.125	0.732	0.991
691	ENSMUSG00000006335.16	Tfpt	protein_coding	3.89	7	-1	0.292	1.19	0.302	0.855	-0.0772	0.081	0.782	0.977	-0.0691	0.0656	0.803	0.947	-0.0537	0.0396	0.846	0.979	-0.395	2.13	0.176	0.64	-0.341	1.62	0.233	0.876
692	ENSMUSG00000006344.17	Ggt5	protein_coding	0.53	10	1	-0.156	0.0563	0.817	0.987	-0.72	1.18	0.304	0.813	-1.34	3.44	0.0946	0.465	-0.466	0.496	0.498	0.878	-0.442	0.452	0.517	0.873	0.0239	0.00134	0.972	0.999
693	ENSMUSG00000006356.10	Crip2	protein_coding	0.302	12	1	-0.421	0.802	0.392	0.894	0.62	1.24	0.292	0.807	0.625	1.43	0.26	0.658	-0.264	0.223	0.647	0.927	1.76	11	0.00824	0.274	2.02	15.9	0.00277	0.296
694	ENSMUSG00000006360.11	Crip1	protein_coding	7.86	12	1	-0.0452	0.242	0.634	0.968	0.00476	0.00267	0.96	0.995	0.0456	0.247	0.631	0.888	0.313	11.6	0.00712	0.367	0.0204	0.0489	0.83	0.968	-0.293	10.2	0.0101	0.407
695	ENSMUSG00000006362.16	Cbfa2t3	protein_coding	1.92	8	-1	-1.4	8.53	0.0159	0.281	-1.45	8.97	0.014	0.243	-2.05	16.5	0.00244	0.0759	-0.882	3.54	0.0903	0.603	-0.32	0.477	0.506	0.868	0.562	1.46	0.255	0.885
696	ENSMUSG00000006373.10	Pgrmc1	protein_coding	5.82	X	1	0.0828	0.824	0.386	0.893	-0.0757	0.672	0.432	0.881	-0.118	1.66	0.227	0.629	0.117	1.64	0.231	0.754	0.167	3.32	0.0996	0.551	0.0498	0.298	0.597	0.972
697	ENSMUSG00000006378.14	Gcat	protein_coding	2.95	15	1	0.104	0.191	0.672	0.974	-0.128	0.269	0.615	0.942	-0.106	0.185	0.676	0.904	-0.077	0.0998	0.759	0.959	0.191	0.62	0.45	0.841	0.268	1.25	0.291	0.906
698	ENSMUSG00000006390.15	Elovl1	protein_coding	7.76	4	1	-0.0267	0.122	0.734	0.981	0.0373	0.237	0.638	0.948	0.0187	0.0598	0.812	0.95	0.0418	0.298	0.597	0.911	-0.0667	0.759	0.405	0.819	-0.108	2.01	0.187	0.849
699	ENSMUSG00000006392.16	Med8	protein_coding	5.48	4	1	-0.0906	0.396	0.544	0.944	-0.0469	0.104	0.754	0.973	0.185	1.63	0.232	0.632	-0.158	1.19	0.302	0.797	0.0904	0.39	0.547	0.882	0.249	2.98	0.116	0.782
700	ENSMUSG00000006395.16	Hyi	polymorphic_pseudogene	4.11	4	1	-0.269	4.9	0.0523	0.484	0.0234	0.0363	0.853	0.985	-0.0692	0.322	0.584	0.866	-0.00666	0.00298	0.958	0.996	-0.0136	0.0125	0.913	0.986	-0.00697	0.00333	0.955	0.999
701	ENSMUSG00000006398.15	Cdc20	protein_coding	4.93	4	-1	-0.211	1.55	0.242	0.814	0.144	0.684	0.428	0.881	0.0914	0.278	0.61	0.881	0.0766	0.195	0.668	0.933	0.826	22.9	0.000826	0.181	0.749	19.1	0.00154	0.266
702	ENSMUSG00000006411.12	Nectin4	protein_coding	3.74	1	1	-0.49	9.21	0.0131	0.253	-0.222	1.87	0.202	0.729	-0.156	0.945	0.355	0.732	0.043	0.0719	0.794	0.967	-0.146	0.823	0.386	0.811	-0.189	1.41	0.264	0.889
703	ENSMUSG00000006412.10	Pfdn2	protein_coding	4.47	1	1	-0.00472	0.00145	0.97	0.999	-0.0354	0.0786	0.785	0.978	0.187	2.24	0.167	0.565	-0.177	2	0.189	0.726	-0.0454	0.132	0.725	0.935	0.132	1.13	0.315	0.915
704	ENSMUSG00000006418.17	Rnf114	protein_coding	6.59	2	1	0.0137	0.0203	0.89	0.994	-0.00205	0.000448	0.984	0.998	-0.0184	0.0363	0.853	0.962	0.0866	0.806	0.391	0.837	-0.00604	0.00392	0.951	0.992	-0.0926	0.93	0.359	0.927
705	ENSMUSG00000006423.15	C330007P06Rik	protein_coding	5.15	X	-1	0.22	2.77	0.128	0.672	0.0587	0.19	0.672	0.956	-0.0691	0.267	0.617	0.883	0.142	1.13	0.313	0.804	0.112	0.709	0.42	0.827	-0.0299	0.0512	0.826	0.996
706	ENSMUSG00000006442.10	Srm	protein_coding	4.28	4	1	0.223	2.47	0.148	0.705	0.488	11.4	0.00747	0.172	0.0784	0.297	0.598	0.874	0.288	3.98	0.075	0.575	0.29	4.06	0.0727	0.51	0.00178	0.000157	0.99	1
707	ENSMUSG00000006456.10	Rbm14	protein_coding	5.43	19	-1	-0.344	1.38	0.269	0.833	0.183	0.381	0.552	0.928	-0.316	1.14	0.312	0.698	0.065	0.0483	0.831	0.976	0.0552	0.0349	0.856	0.974	-0.00979	0.00111	0.974	0.999
708	ENSMUSG00000006462.6	A530013C23Rik	lincRNA	0.358	2	1	0.0436	0.0107	0.92	0.994	0.796	3.12	0.109	0.6	-0.166	0.146	0.711	0.915	0.646	2.11	0.178	0.713	0.55	1.51	0.248	0.713	-0.0954	0.0515	0.825	0.996
709	ENSMUSG00000006463.13	Zdhhc24	protein_coding	4.1	19	1	-0.0133	0.00728	0.934	0.995	-0.076	0.229	0.643	0.949	0.0576	0.134	0.722	0.921	-0.0404	0.0663	0.802	0.97	-0.0679	0.186	0.676	0.921	-0.0274	0.0311	0.864	0.997
710	ENSMUSG00000006464.8	Bbs1	protein_coding	1.48	19	-1	0.313	1.67	0.226	0.8	0.233	0.874	0.373	0.851	-0.409	2.77	0.128	0.517	0.436	3.16	0.107	0.629	0.039	0.0248	0.878	0.98	-0.397	2.71	0.132	0.798
711	ENSMUSG00000006471.18	Ndor1	protein_coding	5.32	2	-1	-0.0444	0.166	0.693	0.977	0.0212	0.0371	0.851	0.985	-0.0296	0.0729	0.793	0.943	0.0701	0.41	0.537	0.893	0.0884	0.651	0.439	0.834	0.0183	0.0281	0.87	0.997
712	ENSMUSG00000006476.19	Nsmf	protein_coding	4.21	2	1	0.0967	0.155	0.702	0.977	0.0891	0.127	0.729	0.969	-0.0875	0.124	0.732	0.924	0.183	0.546	0.478	0.874	0.111	0.203	0.662	0.916	-0.0714	0.0849	0.777	0.993
713	ENSMUSG00000006494.11	Pdk1	protein_coding	6.39	2	1	-0.147	1.24	0.293	0.85	0.0328	0.0608	0.81	0.981	-0.281	4.45	0.0621	0.39	-0.0413	0.097	0.762	0.96	-0.214	2.59	0.139	0.607	-0.172	1.7	0.223	0.867
714	ENSMUSG00000006498.16	Ptbp1	protein_coding	8.02	10	1	-0.0191	0.0318	0.862	0.992	0.0672	0.39	0.547	0.926	-0.0948	0.779	0.399	0.76	0.188	3.08	0.111	0.634	0.228	4.52	0.0604	0.483	0.04	0.139	0.717	0.99
715	ENSMUSG00000006517.5	Mvd	protein_coding	5.2	8	-1	0.174	1.09	0.322	0.865	0.0949	0.32	0.585	0.933	0.22	1.73	0.219	0.621	-0.0235	0.0197	0.891	0.986	-0.138	0.681	0.429	0.83	-0.115	0.475	0.507	0.959
716	ENSMUSG00000006519.11	Cyba	protein_coding	9.37	8	-1	0.0807	1.28	0.285	0.847	0.0533	0.558	0.473	0.897	0.194	7.45	0.0219	0.253	0.0101	0.0202	0.89	0.986	-0.237	11.1	0.008	0.274	-0.248	12.1	0.00631	0.37
717	ENSMUSG00000006526.12	Tmem110	protein_coding	3.91	14	1	0.32	5.89	0.0365	0.418	0.464	11.8	0.00666	0.161	0.211	2.54	0.144	0.535	0.273	4.13	0.0706	0.565	0.131	0.955	0.352	0.784	-0.141	1.14	0.311	0.914
718	ENSMUSG00000006527.15	Sfmbt1	protein_coding	6.2	14	1	-0.138	1.84	0.206	0.78	-0.16	2.42	0.152	0.669	-0.195	3.63	0.0868	0.449	-0.0341	0.111	0.746	0.957	-0.0516	0.255	0.625	0.906	-0.0175	0.0296	0.867	0.997
719	ENSMUSG00000006575.14	Rundc3a	protein_coding	1.11	11	1	-0.314	0.645	0.441	0.912	-0.314	0.61	0.453	0.889	0.332	0.698	0.424	0.777	-0.0713	0.0328	0.86	0.982	0.235	0.356	0.564	0.887	0.307	0.624	0.449	0.951
720	ENSMUSG00000006576.16	Slc4a3	protein_coding	1.34	1	1	0.143	0.162	0.696	0.977	0.357	1.01	0.339	0.833	-0.12	0.114	0.743	0.926	-0.45	1.59	0.237	0.76	-0.549	2.3	0.162	0.623	-0.099	0.0768	0.788	0.993
721	ENSMUSG00000006585.3	Cdt1	protein_coding	5.93	8	1	-0.338	2.98	0.116	0.649	-0.234	1.41	0.264	0.79	-0.337	2.96	0.117	0.504	0.131	0.446	0.52	0.886	0.0162	0.00685	0.936	0.991	-0.114	0.346	0.57	0.969
722	ENSMUSG00000006589.8	Aprt	protein_coding	7.36	8	-1	-0.0808	0.898	0.367	0.885	-0.0525	0.377	0.554	0.928	0.0352	0.169	0.69	0.909	-0.0491	0.331	0.578	0.908	-0.063	0.543	0.479	0.857	-0.0139	0.0264	0.874	0.997
723	ENSMUSG00000006599.13	Gtf2h1	protein_coding	5.63	7	1	-0.0318	0.0571	0.816	0.987	0.182	1.85	0.205	0.731	-0.222	2.74	0.13	0.519	0.214	2.56	0.142	0.675	0.123	0.841	0.382	0.807	-0.0913	0.472	0.508	0.959
724	ENSMUSG00000006611.15	Hfe	protein_coding	6.31	13	-1	-0.158	2.77	0.128	0.672	-0.206	4.58	0.059	0.478	-0.0571	0.358	0.563	0.856	0.118	1.54	0.244	0.762	-0.0214	0.0501	0.828	0.968	-0.14	2.16	0.173	0.839
725	ENSMUSG00000006638.14	Abhd1	processed_transcript	0.442	5	1	0.704	1.03	0.335	0.875	-0.00389	3.13e-05	0.996	0.999	0.542	0.618	0.451	0.795	-0.386	0.306	0.593	0.91	-1.06	2.31	0.161	0.623	-0.675	0.931	0.358	0.927
726	ENSMUSG00000006641.12	Slc5a6	protein_coding	3.56	5	-1	0.0712	0.0576	0.815	0.987	-0.285	0.887	0.369	0.849	-0.574	3.63	0.0868	0.449	0.26	0.761	0.404	0.842	0.0132	0.00195	0.966	0.994	-0.247	0.7	0.423	0.947
727	ENSMUSG00000006651.8	Aplp1	protein_coding	1.51	7	-1	-0.499	1.73	0.219	0.794	-0.567	2.17	0.172	0.686	0.133	0.12	0.737	0.924	-0.981	6.54	0.0292	0.459	-0.635	2.81	0.126	0.587	0.346	0.838	0.382	0.939
728	ENSMUSG00000006673.14	Qrich1	protein_coding	6.58	9	1	0.0714	0.63	0.447	0.914	0.143	2.51	0.145	0.66	0.0669	0.548	0.477	0.811	0.118	1.71	0.221	0.75	0.0747	0.683	0.428	0.83	-0.0436	0.235	0.639	0.984
729	ENSMUSG00000006676.16	Usp19	protein_coding	7.38	9	1	-0.0923	0.277	0.61	0.961	-0.0838	0.227	0.645	0.95	0.131	0.56	0.472	0.81	-0.0773	0.194	0.67	0.934	-0.0216	0.0151	0.905	0.985	0.0557	0.101	0.757	0.991
730	ENSMUSG00000006678.6	Pola1	protein_coding	3.75	X	-1	0.11	0.508	0.493	0.936	-0.199	1.53	0.246	0.774	-0.372	5.58	0.0406	0.325	0.527	11.1	0.00797	0.376	0.592	14	0.00408	0.242	0.0648	0.176	0.684	0.99
731	ENSMUSG00000006699.17	Cdc42	protein_coding	9.44	4	-1	0.0368	0.211	0.656	0.973	0.00304	0.00144	0.971	0.997	-0.105	1.71	0.222	0.625	0.03	0.14	0.717	0.95	-0.01	0.0156	0.903	0.984	-0.04	0.249	0.629	0.981
732	ENSMUSG00000006705.12	Pknox1	protein_coding	4.45	17	1	0.0882	0.446	0.52	0.94	0.299	4.94	0.0514	0.452	0.18	1.83	0.207	0.609	0.0855	0.409	0.538	0.893	0.232	3.02	0.114	0.57	0.147	1.23	0.294	0.909
733	ENSMUSG00000006715.11	Gmnn	protein_coding	5.21	13	-1	-0.0559	0.239	0.636	0.968	-0.217	3.48	0.0927	0.569	-0.102	0.772	0.401	0.761	0.00898	0.00605	0.94	0.994	0.0997	0.748	0.408	0.822	0.0907	0.629	0.447	0.951
734	ENSMUSG00000006717.7	Acot13	protein_coding	4.51	13	-1	-0.269	3.3	0.1	0.621	-0.344	5.31	0.0448	0.424	-0.125	0.713	0.419	0.774	-0.201	1.85	0.205	0.736	-0.185	1.56	0.241	0.707	0.0161	0.012	0.915	0.998
735	ENSMUSG00000006728.12	Cdk4	protein_coding	6.67	10	1	-0.0583	0.389	0.547	0.945	-0.139	2.2	0.17	0.684	-0.0386	0.169	0.69	0.909	-0.168	3.2	0.105	0.627	-0.0741	0.626	0.448	0.84	0.0935	1	0.341	0.922
736	ENSMUSG00000006731.10	B4galnt1	protein_coding	6.77	10	1	-0.0119	0.0153	0.904	0.994	0.0085	0.00774	0.932	0.993	-0.00691	0.00512	0.944	0.987	-0.11	1.3	0.281	0.786	-0.107	1.23	0.293	0.75	0.0029	0.00091	0.977	0.999
737	ENSMUSG00000006732.14	Mettl1	protein_coding	3.55	10	1	0.0736	0.165	0.694	0.977	0.295	2.59	0.14	0.652	0.169	0.861	0.376	0.746	-0.0905	0.245	0.631	0.923	-0.00633	0.0012	0.973	0.996	0.0842	0.216	0.653	0.986
738	ENSMUSG00000006736.9	Tspan31	protein_coding	6.55	10	-1	-0.16	4.07	0.0722	0.556	-0.0109	0.0186	0.894	0.989	-0.0316	0.159	0.699	0.911	0.0817	1.06	0.328	0.812	0.0365	0.212	0.656	0.914	-0.0452	0.328	0.58	0.97
739	ENSMUSG00000006740.13	Kif5b	protein_coding	7.06	18	-1	0.252	11.7	0.00692	0.171	-0.0999	1.83	0.208	0.734	-0.0387	0.275	0.612	0.881	0.0445	0.364	0.56	0.902	-0.1	1.85	0.205	0.672	-0.145	3.87	0.0786	0.728
740	ENSMUSG00000006763.14	Saal1	protein_coding	3.2	7	-1	-0.109	0.337	0.575	0.953	0.0527	0.0725	0.793	0.979	0.029	0.0233	0.882	0.969	0.332	2.99	0.116	0.641	0.409	4.54	0.0599	0.483	0.077	0.168	0.691	0.99
741	ENSMUSG00000006782.16	Cnp	protein_coding	5.67	11	1	-0.167	1.02	0.338	0.877	-0.165	0.976	0.347	0.836	0.399	5.75	0.0383	0.317	-0.204	1.51	0.249	0.764	-0.195	1.38	0.268	0.729	0.00829	0.00251	0.961	0.999
742	ENSMUSG00000006800.13	Sulf2	protein_coding	6.07	2	-1	-0.153	0.817	0.388	0.893	-0.26	2.27	0.164	0.677	0.186	1.19	0.301	0.691	0.458	7.13	0.0242	0.447	0.782	20.7	0.00117	0.181	0.324	3.65	0.0861	0.744
743	ENSMUSG00000006818.4	Sod2	protein_coding	6.85	17	1	1.16	122	8.88e-07	0.000535	1.05	99.8	2.14e-06	0.00074	1.18	127	7.36e-07	0.000279	0.0279	0.0712	0.795	0.968	-0.345	10.8	0.00861	0.274	-0.372	12.8	0.00538	0.35
744	ENSMUSG00000006850.7	Tmco6	protein_coding	2.89	18	1	-0.277	3.72	0.0837	0.579	0.0201	0.0189	0.893	0.989	0.0712	0.243	0.633	0.889	-0.042	0.0845	0.778	0.965	0.0838	0.337	0.575	0.891	0.126	0.777	0.399	0.944
745	ENSMUSG00000006906.10	Stambp	protein_coding	4.52	6	-1	-0.0895	0.33	0.579	0.954	-0.238	2.21	0.169	0.683	-0.0651	0.17	0.689	0.909	0.122	0.598	0.458	0.866	0.274	3.01	0.114	0.57	0.152	0.952	0.353	0.927
746	ENSMUSG00000006920.14	Ezh1	protein_coding	6.04	11	-1	-0.0406	0.229	0.643	0.969	-0.267	9.76	0.0113	0.211	-0.142	2.78	0.127	0.517	-0.0844	0.983	0.346	0.82	-0.173	4.12	0.0708	0.506	-0.0886	1.09	0.321	0.919
747	ENSMUSG00000006932.17	Ctnnb1	protein_coding	9.39	9	1	0.249	7.77	0.0199	0.314	0.123	1.89	0.2	0.726	0.00188	0.000443	0.984	0.996	-0.0386	0.187	0.675	0.936	-0.212	5.62	0.0401	0.426	-0.173	3.76	0.0822	0.736
748	ENSMUSG00000006941.5	Eif1b	protein_coding	4.91	9	1	0.0896	0.724	0.415	0.904	-0.0725	0.458	0.515	0.914	-0.0723	0.464	0.512	0.832	0.109	1.05	0.331	0.813	0.143	1.81	0.21	0.677	0.0341	0.105	0.753	0.991
749	ENSMUSG00000006998.15	Psmd2	protein_coding	8.52	16	1	0.0376	0.295	0.599	0.959	0.0639	0.852	0.379	0.854	0.0147	0.0448	0.837	0.96	0.00274	0.00157	0.969	0.997	-0.00522	0.00569	0.941	0.991	-0.00796	0.0133	0.911	0.998
750	ENSMUSG00000007029.16	Vars	protein_coding	5.74	17	1	0.136	1.18	0.303	0.856	0.676	28.4	0.000378	0.0252	0.0824	0.43	0.527	0.841	0.384	9.26	0.0129	0.398	0.531	17.7	0.00195	0.206	0.148	1.39	0.266	0.893
751	ENSMUSG00000007033.4	Hspa1l	protein_coding	0.437	17	1	-0.184	0.108	0.749	0.983	-0.0132	0.000534	0.982	0.998	0.86	2.15	0.174	0.574	-0.865	2.2	0.17	0.707	-0.0938	0.0277	0.871	0.978	0.771	1.8	0.21	0.864
752	ENSMUSG00000007035.15	Msh5	protein_coding	0.505	17	-1	0.607	1.36	0.271	0.836	-1.86	10.2	0.0102	0.202	-0.496	0.879	0.371	0.743	0.31	0.32	0.585	0.909	-0.433	0.606	0.455	0.844	-0.743	2.1	0.179	0.841
753	ENSMUSG00000007036.15	Abhd16a	protein_coding	5.96	17	1	-0.0179	0.0201	0.89	0.994	0.132	1.09	0.322	0.824	0.0916	0.525	0.486	0.815	-0.015	0.0141	0.908	0.989	-0.0452	0.127	0.729	0.936	-0.0302	0.0573	0.816	0.996
754	ENSMUSG00000007038.5	Neu1	protein_coding	7.09	17	1	-0.0132	0.0171	0.899	0.994	-0.221	4.81	0.054	0.462	-0.101	0.998	0.342	0.723	-0.106	1.12	0.317	0.806	-0.346	11.8	0.0068	0.272	-0.24	5.67	0.0394	0.613
755	ENSMUSG00000007039.12	Ddah2	protein_coding	2.11	17	1	0.135	0.161	0.697	0.977	0.647	3.63	0.0871	0.558	0.455	1.79	0.211	0.614	-0.0644	0.0361	0.853	0.98	-0.475	1.97	0.192	0.659	-0.411	1.48	0.252	0.883
756	ENSMUSG00000007041.9	Clic1	protein_coding	9.05	17	1	0.079	1.35	0.273	0.839	0.0594	0.761	0.404	0.866	0.145	4.54	0.06	0.385	0.013	0.0367	0.852	0.98	0.0113	0.0273	0.872	0.978	-0.00179	0.00069	0.98	0.999
757	ENSMUSG00000007050.17	Lsm2	protein_coding	3.9	17	1	0.0552	0.11	0.747	0.983	0.0477	0.0789	0.785	0.978	-0.134	0.631	0.446	0.791	0.165	0.959	0.351	0.823	0.198	1.39	0.267	0.729	0.0333	0.0401	0.845	0.997
758	ENSMUSG00000007080.14	Pole	protein_coding	4.62	5	1	-0.037	0.0253	0.877	0.994	0.399	2.75	0.13	0.634	-0.0151	0.00408	0.95	0.987	0.397	2.79	0.127	0.654	0.784	10.9	0.00843	0.274	0.387	2.74	0.13	0.795
759	ENSMUSG00000007207.10	Stx1a	protein_coding	0.915	5	1	0.258	0.38	0.552	0.947	-0.0617	0.0205	0.889	0.989	-0.194	0.205	0.661	0.899	-0.266	0.392	0.546	0.896	-0.0496	0.0136	0.91	0.985	0.216	0.265	0.618	0.978
760	ENSMUSG00000007216.6	Zfp775	protein_coding	2.7	6	1	0.0809	0.0789	0.785	0.985	0.126	0.186	0.676	0.957	0.388	1.78	0.213	0.615	-0.49	2.84	0.124	0.651	-0.168	0.336	0.575	0.891	0.322	1.26	0.289	0.903
761	ENSMUSG00000007338.9	Mrpl49	protein_coding	4.88	19	-1	-0.0676	0.34	0.573	0.952	-0.159	1.82	0.209	0.736	-0.0117	0.0101	0.922	0.98	0.056	0.23	0.642	0.925	0.128	1.2	0.3	0.754	0.0719	0.386	0.549	0.966
762	ENSMUSG00000007379.15	Dennd2c	protein_coding	2.72	3	1	0.247	1.84	0.206	0.78	0.252	1.79	0.211	0.74	0.0971	0.274	0.613	0.882	0.188	1.02	0.337	0.815	0.289	2.42	0.152	0.616	0.1	0.301	0.595	0.972
763	ENSMUSG00000007411.16	Mark3	protein_coding	5.45	12	1	-0.0511	0.286	0.605	0.959	-0.107	1.22	0.297	0.81	0.107	1.23	0.295	0.686	-0.237	6.03	0.0348	0.47	0.0376	0.153	0.705	0.93	0.274	8.2	0.0174	0.461
764	ENSMUSG00000007415.15	Gatad1	protein_coding	5.39	5	-1	0.0237	0.0467	0.833	0.989	0.108	0.953	0.353	0.841	-0.173	2.47	0.148	0.54	0.306	7.68	0.0204	0.431	0.16	2.1	0.179	0.643	-0.146	1.78	0.213	0.864
765	ENSMUSG00000007458.14	M6pr	protein_coding	9.12	6	1	0.218	12.4	0.0058	0.16	0.223	13	0.00506	0.134	0.0884	2.04	0.184	0.585	0.108	3.02	0.114	0.638	-0.0287	0.215	0.653	0.913	-0.136	4.86	0.053	0.656
766	ENSMUSG00000007476.18	Lrrc8a	protein_coding	5	2	1	-0.0422	0.176	0.684	0.977	0.124	1.48	0.252	0.78	0.0748	0.546	0.477	0.812	-0.0386	0.146	0.711	0.948	0.0483	0.228	0.643	0.911	0.0869	0.75	0.408	0.946
767	ENSMUSG00000007564.14	Ppp2r1a	protein_coding	8.19	17	1	0.0682	0.83	0.385	0.893	0.096	1.64	0.23	0.758	0.0448	0.357	0.564	0.856	0.008	0.0114	0.917	0.991	0.00836	0.0125	0.913	0.986	0.000361	2.33e-05	0.996	1
768	ENSMUSG00000007570.15	Fance	protein_coding	4.22	17	1	-0.184	1.88	0.201	0.775	0.25	3.41	0.0958	0.573	0.00153	0.000127	0.991	0.998	-0.0681	0.255	0.625	0.92	0.17	1.59	0.237	0.705	0.238	3.15	0.107	0.778
769	ENSMUSG00000007589.8	Tinf2	protein_coding	4.42	14	-1	-0.179	3.05	0.112	0.64	-0.328	9.9	0.0109	0.207	-0.104	1.02	0.338	0.72	-0.00933	0.00822	0.93	0.993	0.0424	0.17	0.689	0.925	0.0518	0.257	0.623	0.98
770	ENSMUSG00000007603.8	Dus3l	protein_coding	5.13	17	1	-0.0734	0.666	0.434	0.91	0.00341	0.00141	0.971	0.997	0.12	1.76	0.215	0.617	-0.17	3.56	0.0897	0.603	-0.0908	1.01	0.339	0.777	0.0797	0.785	0.397	0.943
771	ENSMUSG00000007610.15	Gtpbp3	protein_coding	4.38	8	1	-0.0774	0.265	0.618	0.962	-0.111	0.53	0.484	0.899	0.0323	0.0457	0.835	0.96	-0.163	1.16	0.308	0.801	-0.0224	0.022	0.885	0.981	0.14	0.875	0.372	0.937
772	ENSMUSG00000007613.15	Tgfbr1	protein_coding	7.62	4	1	0.0366	0.0721	0.794	0.986	0.107	0.607	0.454	0.889	-0.0872	0.405	0.539	0.845	0.226	2.73	0.131	0.66	0.172	1.57	0.239	0.706	-0.0545	0.16	0.698	0.99
773	ENSMUSG00000007617.18	Homer1	protein_coding	3.25	13	1	-0.0549	0.0473	0.832	0.989	0.0117	0.00203	0.965	0.995	-0.403	2.42	0.152	0.545	0.0492	0.0369	0.852	0.98	0.0675	0.07	0.797	0.958	0.0183	0.00527	0.944	0.998
774	ENSMUSG00000007646.13	Rad51c	protein_coding	1.14	11	-1	-0.0446	0.0126	0.913	0.994	-0.777	3.21	0.105	0.594	-0.928	4.91	0.052	0.365	0.228	0.304	0.594	0.91	0.465	1.28	0.286	0.744	0.236	0.35	0.568	0.969
775	ENSMUSG00000007655.16	Cav1	protein_coding	4.5	6	1	1.12	7.59	0.021	0.322	1.32	9.97	0.0107	0.205	1.01	6.29	0.0318	0.291	0.626	2.28	0.163	0.698	0.118	0.0804	0.783	0.954	-0.508	1.57	0.24	0.88
776	ENSMUSG00000007656.13	Arpp19	protein_coding	5.47	9	1	0.264	3.29	0.101	0.622	-0.109	0.554	0.475	0.898	-0.198	1.84	0.206	0.608	0.0385	0.0694	0.798	0.969	-0.0441	0.0908	0.77	0.951	-0.0825	0.323	0.583	0.971
777	ENSMUSG00000007659.18	Bcl2l1	protein_coding	5.37	2	-1	0.2	3.89	0.0779	0.57	0.0553	0.293	0.601	0.935	0.412	16.4	0.0025	0.0769	-0.142	1.93	0.196	0.731	-0.0916	0.808	0.391	0.813	0.05	0.243	0.633	0.983
778	ENSMUSG00000007670.9	Khsrp	protein_coding	6.43	17	-1	0.0106	0.0167	0.9	0.994	0.0467	0.318	0.586	0.933	0.117	2	0.189	0.591	-0.0198	0.0572	0.816	0.973	0.109	1.76	0.216	0.682	0.129	2.47	0.149	0.818
779	ENSMUSG00000007682.6	Dio2	protein_coding	3.09	12	-1	0.316	2.13	0.176	0.75	0.125	0.339	0.574	0.931	0.182	0.684	0.428	0.78	-0.801	13.7	0.00439	0.348	-0.899	17.1	0.0022	0.212	-0.0977	0.202	0.663	0.987
780	ENSMUSG00000007721.6	Ccdc124	protein_coding	5.68	8	-1	0.0519	0.157	0.701	0.977	-0.156	1.4	0.264	0.79	0.143	1.19	0.303	0.692	-0.267	4.13	0.0707	0.565	-0.23	3.06	0.112	0.566	0.0371	0.0802	0.783	0.993
781	ENSMUSG00000007739.10	Cct4	protein_coding	7.2	11	1	-0.0095	0.011	0.919	0.994	-0.0313	0.117	0.739	0.972	-0.0691	0.573	0.467	0.807	0.0349	0.147	0.71	0.948	0.154	2.85	0.123	0.583	0.119	1.71	0.221	0.866
782	ENSMUSG00000007777.9	0610009B22Rik	protein_coding	3.76	11	-1	0.118	0.809	0.39	0.894	-0.247	3.36	0.0978	0.578	-0.148	1.23	0.294	0.686	-0.0141	0.0113	0.917	0.991	-0.0887	0.444	0.521	0.874	-0.0746	0.321	0.584	0.971
783	ENSMUSG00000007812.16	Zfp655	protein_coding	5.08	5	1	-0.178	1.65	0.23	0.802	-0.0463	0.109	0.748	0.973	-0.212	2.28	0.163	0.559	-0.0519	0.139	0.717	0.95	-0.0252	0.0328	0.86	0.976	0.0267	0.0374	0.851	0.997
784	ENSMUSG00000007815.13	Rhoa	protein_coding	9.02	9	1	0.0589	0.545	0.478	0.928	0.0791	0.979	0.347	0.836	-0.0791	0.98	0.346	0.726	0.168	4.44	0.0623	0.54	0.131	2.68	0.134	0.6	-0.0375	0.221	0.648	0.986
785	ENSMUSG00000007817.14	Zmiz1	protein_coding	8.49	14	1	0.106	1.45	0.257	0.827	-0.0912	1.07	0.327	0.826	0.291	10.8	0.00851	0.152	-0.209	5.62	0.0402	0.486	-0.223	6.37	0.031	0.404	-0.0136	0.0238	0.881	0.997
786	ENSMUSG00000007827.10	Ankrd26	protein_coding	3.63	6	-1	0.309	2.57	0.141	0.695	0.438	5.01	0.0501	0.449	-0.151	0.588	0.462	0.802	0.513	6.96	0.0255	0.448	0.373	3.7	0.0845	0.534	-0.14	0.527	0.485	0.955
787	ENSMUSG00000007833.15	Aldh16a1	protein_coding	6.03	7	-1	0.0286	0.0199	0.891	0.994	-0.12	0.345	0.571	0.93	-0.321	2.49	0.147	0.538	0.131	0.416	0.534	0.891	-0.208	1.05	0.331	0.774	-0.339	2.8	0.126	0.792
788	ENSMUSG00000007836.6	Hnrnpa0	protein_coding	6.16	13	-1	-0.115	0.838	0.382	0.892	0.094	0.547	0.477	0.898	-0.00188	0.000221	0.988	0.998	0.0353	0.0778	0.786	0.966	0.129	1.03	0.334	0.775	0.0934	0.551	0.476	0.955
789	ENSMUSG00000007837.11	Prrg2	protein_coding	4.68	7	-1	0.128	0.697	0.424	0.907	-0.227	2.19	0.171	0.684	-0.148	0.919	0.361	0.737	-0.443	8.39	0.0165	0.421	-0.598	15.2	0.00319	0.227	-0.155	1.03	0.336	0.922
790	ENSMUSG00000007850.16	Hnrnph1	protein_coding	7.58	11	1	-0.0792	0.308	0.591	0.955	-0.154	1.15	0.31	0.815	0.136	0.901	0.366	0.74	-0.0296	0.0427	0.841	0.978	0.231	2.61	0.138	0.606	0.261	3.34	0.0988	0.766
791	ENSMUSG00000007867.9	Ift43	protein_coding	2.7	12	1	-0.022	0.0106	0.92	0.994	0.402	3.36	0.098	0.578	0.372	2.93	0.119	0.506	0.00611	0.000785	0.978	0.997	0.205	0.883	0.37	0.798	0.199	0.86	0.376	0.937
792	ENSMUSG00000007872.3	Id3	protein_coding	7.7	4	1	-0.191	1.55	0.243	0.814	-0.151	0.959	0.351	0.839	-0.13	0.712	0.419	0.774	0.127	0.687	0.427	0.854	0.265	2.97	0.116	0.572	0.138	0.808	0.391	0.941
793	ENSMUSG00000007880.16	Arid1a	protein_coding	7.06	4	-1	0.306	6.39	0.0308	0.387	0.0916	0.566	0.47	0.897	0.0931	0.588	0.462	0.802	0.152	1.57	0.24	0.762	0.129	1.13	0.313	0.765	-0.023	0.0362	0.853	0.997
794	ENSMUSG00000007891.16	Ctsd	protein_coding	13.9	7	-1	-0.0888	0.848	0.379	0.892	-0.0376	0.152	0.705	0.964	-0.0439	0.208	0.659	0.899	-0.0844	0.768	0.402	0.841	-0.178	3.4	0.0959	0.545	-0.0934	0.94	0.356	0.927
795	ENSMUSG00000007892.8	Rplp1	protein_coding	9.92	9	-1	-0.0226	0.099	0.76	0.983	-0.0846	1.38	0.268	0.791	-0.018	0.063	0.807	0.948	-0.0657	0.836	0.383	0.833	-0.0927	1.66	0.227	0.694	-0.027	0.141	0.715	0.99
796	ENSMUSG00000007950.9	Abhd8	protein_coding	4.1	8	-1	-0.148	0.858	0.377	0.89	-0.196	1.48	0.252	0.78	-0.202	1.58	0.239	0.637	-0.155	0.94	0.356	0.823	-0.0973	0.369	0.558	0.885	0.058	0.133	0.723	0.991
797	ENSMUSG00000007987.12	Ift22	protein_coding	4.9	5	1	0.0649	0.363	0.561	0.95	0.292	7.17	0.0239	0.325	0.108	1	0.341	0.722	0.127	1.38	0.269	0.778	0.0231	0.0454	0.836	0.97	-0.104	0.936	0.357	0.927
798	ENSMUSG00000008035.12	Mid1ip1	protein_coding	5.99	X	1	0.124	0.38	0.552	0.947	0.287	2.02	0.187	0.711	0.431	4.54	0.06	0.385	0.0933	0.212	0.655	0.929	-0.0484	0.057	0.816	0.966	-0.142	0.491	0.5	0.958
799	ENSMUSG00000008036.11	Ap2s1	protein_coding	7.75	7	1	-0.0707	1.09	0.323	0.866	-0.102	2.26	0.165	0.677	0.0574	0.713	0.419	0.774	-0.113	2.75	0.13	0.657	-0.0942	1.92	0.197	0.664	0.0184	0.0733	0.792	0.994
800	ENSMUSG00000008090.14	Fgfrl1	protein_coding	1.78	5	1	-0.466	1.35	0.274	0.839	-0.552	1.83	0.207	0.734	0.219	0.274	0.613	0.882	-0.943	5.37	0.0439	0.498	-0.347	0.74	0.411	0.823	0.596	2.2	0.17	0.839
801	ENSMUSG00000008140.17	Emc10	protein_coding	6.52	7	-1	-0.129	1.57	0.24	0.812	0.0036	0.00121	0.973	0.997	0.036	0.122	0.734	0.924	-0.0341	0.109	0.748	0.957	-0.0617	0.358	0.563	0.887	-0.0277	0.0725	0.793	0.994
802	ENSMUSG00000008167.14	Fbxw9	protein_coding	4.16	8	1	0.469	5.48	0.0422	0.446	0.0174	0.00737	0.933	0.993	0.134	0.443	0.521	0.837	-0.221	1.2	0.301	0.797	-0.515	6.48	0.0298	0.401	-0.294	2.17	0.173	0.839
803	ENSMUSG00000008200.14	Fnbp4	protein_coding	5.99	2	1	-0.037	0.065	0.804	0.986	-0.0623	0.181	0.68	0.959	-0.132	0.819	0.388	0.753	0.168	1.33	0.277	0.782	0.0126	0.00751	0.933	0.99	-0.155	1.15	0.311	0.914
804	ENSMUSG00000008206.16	Cers4	protein_coding	2.3	8	1	-0.663	1.76	0.215	0.791	-0.596	1.33	0.277	0.797	0.198	0.154	0.703	0.912	-0.122	0.0573	0.816	0.973	0.368	0.529	0.484	0.858	0.49	0.961	0.351	0.926
805	ENSMUSG00000008226.14	Scrn3	protein_coding	3.56	2	1	-0.132	0.484	0.503	0.938	-0.381	3.85	0.0793	0.536	-0.279	2.09	0.18	0.579	0.0371	0.038	0.85	0.98	0.0277	0.021	0.888	0.982	-0.00947	0.00251	0.961	0.999
806	ENSMUSG00000008301.11	Phax	protein_coding	4.93	18	1	0.0472	0.121	0.735	0.981	-0.231	2.82	0.125	0.629	0.137	1.01	0.339	0.722	-0.118	0.754	0.406	0.843	-0.101	0.548	0.477	0.856	0.0174	0.0165	0.9	0.998
807	ENSMUSG00000008305.18	Tle1	protein_coding	4.59	4	-1	-0.37	3.46	0.0936	0.605	-0.0927	0.208	0.659	0.953	0.0806	0.163	0.696	0.91	0.482	5.75	0.0384	0.483	0.405	4.06	0.0725	0.51	-0.0769	0.15	0.707	0.99
808	ENSMUSG00000008318.10	Relt	protein_coding	2.5	7	-1	-0.945	6.81	0.0268	0.361	-0.14	0.15	0.707	0.964	0.203	0.308	0.591	0.87	-0.404	1.27	0.286	0.79	-0.0616	0.0297	0.867	0.978	0.343	0.93	0.359	0.927
809	ENSMUSG00000008333.12	Snrpb2	protein_coding	5.14	2	1	0.196	0.376	0.554	0.948	-0.0979	0.0909	0.769	0.975	-0.286	0.772	0.401	0.761	-0.113	0.123	0.734	0.954	-0.0941	0.0849	0.777	0.953	0.019	0.00351	0.954	0.999
810	ENSMUSG00000008348.9	Ubc	protein_coding	10.4	5	-1	-0.133	1.8	0.211	0.786	-0.125	1.59	0.237	0.764	-0.091	0.839	0.382	0.75	0.0455	0.21	0.657	0.93	0.194	3.81	0.0804	0.526	0.149	2.24	0.167	0.838
811	ENSMUSG00000008373.16	Prpf31	protein_coding	6.33	7	1	0.0136	0.0242	0.879	0.994	0.069	0.615	0.452	0.888	0.126	2.08	0.181	0.581	0.0547	0.39	0.547	0.896	0.114	1.69	0.224	0.692	0.0592	0.462	0.513	0.96
812	ENSMUSG00000008384.8	Sertad1	protein_coding	5.85	7	1	-0.0634	0.582	0.464	0.924	0.0919	1.21	0.299	0.811	0.0139	0.028	0.871	0.965	-0.0137	0.0271	0.873	0.983	-0.0733	0.773	0.401	0.817	-0.0596	0.516	0.49	0.956
813	ENSMUSG00000008393.8	Carhsp1	protein_coding	5.63	16	-1	-0.0878	0.952	0.353	0.883	-0.0306	0.114	0.743	0.972	-0.0834	0.849	0.379	0.749	0.0257	0.0812	0.782	0.965	0.0302	0.111	0.746	0.941	0.00442	0.00242	0.962	0.999
814	ENSMUSG00000008398.15	Elk3	protein_coding	6.51	10	-1	0.438	17.5	0.00203	0.0823	0.254	5.81	0.0376	0.392	0.397	14.3	0.00388	0.0985	0.0601	0.326	0.581	0.908	0.0544	0.267	0.617	0.903	-0.00574	0.00301	0.957	0.999
815	ENSMUSG00000008429.8	Herpud2	protein_coding	5.56	9	-1	-0.191	4.19	0.069	0.547	-0.19	4.07	0.0722	0.518	-0.255	7.4	0.0223	0.255	-0.00957	0.0105	0.921	0.992	-0.049	0.275	0.612	0.902	-0.0395	0.18	0.681	0.99
816	ENSMUSG00000008435.15	Rdh13	protein_coding	4.83	7	-1	0.201	4.97	0.0508	0.478	0.086	0.904	0.365	0.849	0.183	4.04	0.0733	0.418	-0.299	10.9	0.00835	0.379	-0.264	8.55	0.0158	0.333	0.0346	0.147	0.709	0.99
817	ENSMUSG00000008450.8	Nutf2	protein_coding	2.57	8	1	0.049	0.0266	0.874	0.994	-0.00302	0.0001	0.992	0.998	0.241	0.624	0.449	0.793	-0.543	3.18	0.106	0.628	-0.401	1.77	0.214	0.682	0.141	0.219	0.65	0.986
818	ENSMUSG00000008475.13	Arpc5	protein_coding	8.89	1	1	0.101	1.1	0.321	0.865	0.00127	0.000174	0.99	0.998	0.0352	0.133	0.723	0.921	-0.0709	0.541	0.479	0.874	-0.0264	0.075	0.79	0.956	0.0445	0.214	0.654	0.986
819	ENSMUSG00000008496.19	Pou2f2	protein_coding	5.72	7	-1	0.852	25.9	0.000531	0.0349	0.666	15.6	0.00294	0.0965	0.911	29.2	0.000339	0.0207	-0.189	1.25	0.29	0.792	-0.175	1.08	0.325	0.77	0.0139	0.0069	0.936	0.998
820	ENSMUSG00000008540.11	Mgst1	protein_coding	6.36	6	1	-0.0265	0.0313	0.863	0.992	-0.0789	0.278	0.61	0.939	-0.078	0.272	0.614	0.882	-0.159	1.13	0.314	0.804	-0.489	10.7	0.00894	0.274	-0.331	4.9	0.0522	0.655
821	ENSMUSG00000008604.11	Ubqln4	protein_coding	5.69	3	1	-0.0249	0.0197	0.891	0.994	0.433	5.82	0.0373	0.392	0.35	3.85	0.0793	0.434	0.0103	0.00336	0.955	0.995	-0.0414	0.054	0.821	0.967	-0.0518	0.0852	0.777	0.993
822	ENSMUSG00000008668.14	Rps18	protein_coding	8.82	17	-1	0.0297	0.118	0.738	0.982	-0.0132	0.0234	0.881	0.988	0.0126	0.0211	0.887	0.97	-0.0355	0.169	0.69	0.941	-0.00531	0.00378	0.952	0.992	0.0302	0.122	0.734	0.991
823	ENSMUSG00000008682.13	Rpl10	protein_coding	7.9	X	1	0.193	0.424	0.53	0.942	-0.529	3.13	0.109	0.6	-0.0916	0.0947	0.765	0.933	0.0403	0.0184	0.895	0.987	0.15	0.255	0.625	0.906	0.11	0.137	0.719	0.99
824	ENSMUSG00000008683.16	Rps15a	protein_coding	8.26	7	-1	0.0217	0.057	0.816	0.987	0.0715	0.617	0.451	0.888	0.00747	0.00675	0.936	0.985	0.07	0.594	0.459	0.867	-0.00402	0.00196	0.966	0.994	-0.0741	0.666	0.434	0.949
825	ENSMUSG00000008690.15	Ncaph2	protein_coding	6.88	15	1	-0.114	1.14	0.312	0.859	-0.0604	0.318	0.586	0.933	-0.0197	0.034	0.857	0.963	0.00495	0.00215	0.964	0.996	0.0604	0.32	0.584	0.894	0.0554	0.271	0.614	0.978
826	ENSMUSG00000008730.17	Hipk1	protein_coding	7.42	3	-1	0.0496	0.147	0.71	0.977	0.641	24.2	0.000673	0.0364	0.061	0.222	0.648	0.894	0.309	5.67	0.0394	0.483	0.194	2.23	0.167	0.629	-0.115	0.794	0.394	0.941
827	ENSMUSG00000008734.9	Gprc5b	protein_coding	3.91	7	-1	0.347	3.02	0.114	0.644	0.259	1.68	0.225	0.751	0.436	4.66	0.0573	0.38	-0.569	8.04	0.0183	0.425	-0.391	3.79	0.0813	0.527	0.179	0.795	0.394	0.941
828	ENSMUSG00000008763.16	Man1a2	protein_coding	5.98	3	-1	0.178	1.1	0.32	0.864	0.108	0.403	0.54	0.925	0.119	0.482	0.504	0.827	-0.232	1.86	0.204	0.735	-0.252	2.19	0.171	0.633	-0.0197	0.0136	0.91	0.998
829	ENSMUSG00000008822.15	Acyp1	protein_coding	2.61	12	-1	0.144	0.483	0.504	0.938	-0.218	1.08	0.324	0.824	0.15	0.526	0.485	0.815	-0.143	0.476	0.506	0.88	-0.276	1.75	0.216	0.683	-0.132	0.411	0.536	0.964
830	ENSMUSG00000008845.9	Cd163	protein_coding	2.55	6	1	-0.528	8.54	0.0158	0.281	0.304	2.44	0.151	0.668	-0.093	0.26	0.622	0.885	1.11	34.1	0.000189	0.144	1.37	52.2	3.46e-05	0.0839	0.262	2.14	0.175	0.84
831	ENSMUSG00000008855.17	Hdac5	protein_coding	7.2	11	-1	-0.269	6.17	0.0331	0.4	-0.168	2.37	0.156	0.669	-0.103	0.901	0.366	0.74	-0.134	1.53	0.245	0.762	-0.0961	0.785	0.397	0.815	0.0382	0.125	0.732	0.991
832	ENSMUSG00000008859.8	Rala	protein_coding	6.18	13	-1	0.287	5.44	0.0428	0.446	0.228	3.37	0.0974	0.576	0.157	1.62	0.233	0.633	0.0142	0.0133	0.911	0.989	-0.0973	0.618	0.451	0.841	-0.111	0.822	0.387	0.94
833	ENSMUSG00000008892.12	Vdac3	protein_coding	6.43	8	-1	0.0802	1.36	0.271	0.836	0.135	3.77	0.082	0.544	0.0396	0.327	0.581	0.865	-0.0708	1.05	0.332	0.814	0.0665	0.924	0.36	0.79	0.137	3.97	0.0754	0.721
834	ENSMUSG00000008958.14	Vps72	protein_coding	5.26	3	1	-0.101	1.24	0.293	0.85	-0.0944	1.06	0.329	0.827	0.193	4.48	0.0614	0.388	-0.112	1.51	0.249	0.764	-0.0302	0.109	0.748	0.942	0.082	0.813	0.389	0.941
835	ENSMUSG00000008976.16	Gabpa	protein_coding	5.53	16	1	0.0187	0.0222	0.885	0.994	-0.00812	0.00411	0.95	0.994	-0.104	0.675	0.431	0.782	0.0564	0.199	0.665	0.932	0.0585	0.215	0.653	0.913	0.0021	0.00028	0.987	1
836	ENSMUSG00000009013.5	Dynll1	protein_coding	6.77	5	-1	0.131	2.83	0.124	0.665	-0.0628	0.642	0.442	0.885	0.000424	2.95e-05	0.996	0.999	-0.069	0.779	0.399	0.84	-0.177	5.11	0.0482	0.449	-0.108	1.92	0.198	0.858
837	ENSMUSG00000009030.14	Pdcl	protein_coding	5.36	2	-1	-0.0877	0.346	0.57	0.952	-0.0333	0.0487	0.83	0.982	0.344	5.23	0.0462	0.345	-0.184	1.5	0.249	0.765	0.00555	0.00137	0.971	0.995	0.189	1.62	0.234	0.876
838	ENSMUSG00000009035.13	Tmem184b	protein_coding	7.15	15	-1	-0.0331	0.109	0.749	0.983	-0.000651	4.17e-05	0.995	0.999	0.00813	0.00652	0.937	0.985	-0.0763	0.575	0.467	0.87	-0.0849	0.712	0.419	0.827	-0.00866	0.00744	0.933	0.998
839	ENSMUSG00000009073.16	Nf2	protein_coding	6.85	11	-1	-0.287	2.52	0.144	0.699	-0.0433	0.0571	0.816	0.981	-0.348	3.68	0.0851	0.445	0.154	0.724	0.415	0.848	0.0522	0.0832	0.779	0.953	-0.102	0.318	0.586	0.971
840	ENSMUSG00000009076.10	Zmat5	protein_coding	4.27	11	1	-0.191	3.61	0.0877	0.593	0.0785	0.603	0.456	0.89	0.142	1.97	0.192	0.595	-0.0617	0.375	0.555	0.9	0.00628	0.00389	0.952	0.992	0.068	0.461	0.513	0.96
841	ENSMUSG00000009079.16	Ewsr1	protein_coding	8.18	11	-1	-0.384	11.2	0.00788	0.185	0.148	1.65	0.229	0.755	0.284	6.07	0.0343	0.3	-0.0976	0.72	0.417	0.848	-0.0871	0.574	0.467	0.851	0.0104	0.00821	0.93	0.998
842	ENSMUSG00000009090.17	Ap1b1	protein_coding	7.64	11	1	-0.251	1.59	0.237	0.81	-0.303	2.29	0.162	0.675	-0.0116	0.00338	0.955	0.989	0.18	0.815	0.389	0.836	-0.0222	0.0124	0.914	0.986	-0.202	1.03	0.334	0.922
843	ENSMUSG00000009112.4	Bcl2l13	protein_coding	5.58	6	1	0.0254	0.016	0.902	0.994	-0.0362	0.0318	0.862	0.986	0.346	2.94	0.119	0.506	0.0336	0.0277	0.871	0.983	-0.0857	0.18	0.681	0.923	-0.119	0.353	0.566	0.969
844	ENSMUSG00000009207.15	Lnpk	protein_coding	3.32	2	-1	0.0913	0.317	0.586	0.954	0.137	0.679	0.43	0.881	-0.124	0.554	0.474	0.81	0.0162	0.00959	0.924	0.992	0.215	1.71	0.222	0.689	0.199	1.49	0.251	0.883
845	ENSMUSG00000009291.13	Pttg1ip	protein_coding	7.23	10	1	-0.267	3.35	0.0982	0.614	-0.235	2.58	0.14	0.652	0.0341	0.0546	0.82	0.954	-0.114	0.608	0.454	0.865	-0.204	1.95	0.194	0.661	-0.09	0.383	0.55	0.966
846	ENSMUSG00000009292.18	Trpm2	protein_coding	2.64	10	-1	0.331	0.652	0.439	0.912	0.27	0.418	0.533	0.922	0.115	0.078	0.786	0.941	0.292	0.496	0.498	0.878	-0.284	0.472	0.508	0.87	-0.576	1.96	0.193	0.855
847	ENSMUSG00000009293.17	Ube2g2	protein_coding	6.47	10	1	-0.116	1.91	0.198	0.774	0.214	6.38	0.0309	0.359	0.155	3.37	0.0974	0.469	-0.00304	0.0013	0.972	0.997	0.181	4.61	0.0583	0.479	0.184	4.81	0.0541	0.66
848	ENSMUSG00000009376.15	Met	protein_coding	2.98	6	1	0.0472	0.0161	0.902	0.994	1.22	10.1	0.0103	0.202	1.31	11.5	0.00724	0.14	-0.46	1.39	0.266	0.775	0.953	6.07	0.0343	0.408	1.41	13.4	0.00466	0.338
849	ENSMUSG00000009406.13	Elk1	protein_coding	4.61	X	-1	-0.0724	0.42	0.532	0.943	0.0183	0.0261	0.875	0.988	0.293	6.91	0.026	0.269	0.129	1.33	0.277	0.782	-0.00437	0.00151	0.97	0.995	-0.134	1.44	0.258	0.886
850	ENSMUSG00000009418.15	Nav1	protein_coding	7.01	1	-1	-0.0568	0.226	0.645	0.969	0.00122	0.000103	0.992	0.998	0.0536	0.2	0.664	0.899	0.0308	0.066	0.803	0.97	0.00557	0.00216	0.964	0.994	-0.0252	0.0445	0.837	0.997
851	ENSMUSG00000009470.17	Tnpo1	protein_coding	6.94	13	-1	0.148	1.83	0.207	0.781	-0.1	0.829	0.385	0.858	-0.24	4.77	0.0548	0.374	0.141	1.65	0.229	0.754	-0.0583	0.283	0.607	0.901	-0.199	3.32	0.0997	0.767
852	ENSMUSG00000009535.13	Rnmt	protein_coding	5.08	18	1	0.0633	0.353	0.566	0.952	0.137	1.6	0.236	0.763	-0.074	0.473	0.508	0.829	-0.0143	0.0175	0.897	0.988	-0.00822	0.00583	0.941	0.991	0.00603	0.00321	0.956	0.999
853	ENSMUSG00000009549.14	Srp14	protein_coding	6.48	2	-1	-0.00931	0.0168	0.9	0.994	0.0134	0.0344	0.857	0.986	0.0117	0.0264	0.874	0.966	0.0888	1.52	0.247	0.764	0.0327	0.206	0.66	0.915	-0.0561	0.611	0.453	0.951
854	ENSMUSG00000009555.16	Cdk9	protein_coding	6.83	2	-1	-0.199	4.22	0.0681	0.544	0.00102	0.00011	0.992	0.998	-0.089	0.837	0.383	0.751	-0.0864	0.792	0.395	0.84	-0.109	1.26	0.289	0.746	-0.0226	0.0545	0.82	0.996
855	ENSMUSG00000009563.16	Tor2a	protein_coding	5.64	2	1	0.127	0.272	0.614	0.962	0.446	3.28	0.101	0.588	-0.144	0.344	0.571	0.861	0.614	6.24	0.0324	0.465	-0.0627	0.0652	0.804	0.961	-0.676	7.63	0.0207	0.49
856	ENSMUSG00000009566.12	Fpgs	protein_coding	3.44	2	-1	-0.0353	0.0428	0.84	0.99	-0.0255	0.0214	0.887	0.989	-0.0603	0.119	0.737	0.924	-0.299	2.96	0.117	0.641	0.0107	0.00385	0.952	0.992	0.31	3.24	0.103	0.778
857	ENSMUSG00000009569.14	Mkl2	protein_coding	6.11	16	1	-0.0381	0.0963	0.763	0.983	-0.148	1.44	0.259	0.786	-0.139	1.25	0.29	0.682	-0.242	3.84	0.0795	0.584	-0.142	1.32	0.278	0.737	0.1	0.664	0.435	0.949
858	ENSMUSG00000009575.14	Cbx5	protein_coding	5.63	15	-1	0.114	0.546	0.478	0.928	-0.176	1.25	0.291	0.806	0.0859	0.302	0.595	0.872	0.117	0.562	0.471	0.872	0.247	2.5	0.146	0.611	0.13	0.705	0.422	0.947
859	ENSMUSG00000009585.17	Apobec3	protein_coding	5.82	15	1	0.601	25.4	0.000566	0.0362	0.557	21.4	0.00104	0.0493	0.723	36.4	0.000147	0.0119	-0.00494	0.00168	0.968	0.997	0.11	0.839	0.382	0.807	0.115	0.93	0.358	0.927
860	ENSMUSG00000009621.18	Vav2	protein_coding	5.31	2	-1	0.0413	0.0224	0.884	0.994	-0.125	0.199	0.665	0.954	0.946	11.3	0.00754	0.143	-0.293	1.11	0.319	0.806	0.935	11.1	0.00791	0.274	1.23	19.2	0.00149	0.261
861	ENSMUSG00000009630.10	Ppp2cb	protein_coding	5.51	8	1	0.131	1.96	0.193	0.771	-0.0122	0.0165	0.901	0.99	-0.128	1.85	0.204	0.608	0.0442	0.22	0.65	0.928	0.0222	0.0554	0.819	0.966	-0.022	0.0551	0.819	0.996
862	ENSMUSG00000009640.11	Dmap1	protein_coding	4.34	4	-1	0.0218	0.0402	0.845	0.99	-0.0434	0.155	0.703	0.963	0.0276	0.0633	0.807	0.948	-0.0264	0.0582	0.814	0.973	0.131	1.43	0.261	0.724	0.157	2.1	0.18	0.841
863	ENSMUSG00000009647.13	Mcu	protein_coding	4.05	10	-1	0.0359	0.0374	0.851	0.991	-0.0964	0.256	0.625	0.943	0.0377	0.0396	0.846	0.961	-0.235	1.54	0.244	0.762	0.0511	0.0738	0.792	0.957	0.286	2.34	0.158	0.829
864	ENSMUSG00000009654.4	Oit3	protein_coding	4.03	10	-1	-0.12	0.256	0.624	0.965	0.0974	0.168	0.691	0.961	0.227	0.913	0.363	0.738	-0.338	2.02	0.187	0.723	-0.36	2.26	0.164	0.627	-0.0214	0.0082	0.93	0.998
865	ENSMUSG00000009681.10	Bcr	protein_coding	2.38	10	1	0.201	0.483	0.504	0.938	-0.582	3.84	0.0796	0.537	-0.53	3.11	0.11	0.489	-0.407	1.87	0.202	0.734	-0.122	0.171	0.688	0.925	0.285	0.946	0.355	0.927
866	ENSMUSG00000009687.14	Fxyd5	protein_coding	9.5	7	-1	-0.141	3.23	0.104	0.628	-0.0248	0.0994	0.759	0.973	-0.0412	0.274	0.613	0.882	0.0481	0.373	0.555	0.901	0.0284	0.13	0.726	0.935	-0.0197	0.0628	0.807	0.996
867	ENSMUSG00000009733.8	Tfcp2	protein_coding	2.73	15	-1	-0.241	0.999	0.342	0.88	-0.0365	0.0211	0.888	0.989	-0.0857	0.122	0.735	0.924	0.244	0.973	0.348	0.821	0.505	4.2	0.0687	0.503	0.261	1.17	0.306	0.911
868	ENSMUSG00000009739.16	Pou6f1	protein_coding	4.14	15	-1	-0.108	0.826	0.386	0.893	-0.407	11.4	0.00744	0.172	-0.0902	0.577	0.466	0.806	0.105	0.785	0.397	0.84	-0.173	2.11	0.178	0.642	-0.278	5.58	0.0406	0.616
869	ENSMUSG00000009741.15	Ubp1	protein_coding	6.38	9	1	0.116	1.88	0.201	0.775	-0.0736	0.752	0.407	0.867	0.0267	0.0994	0.759	0.931	-0.00759	0.00805	0.93	0.993	-0.00329	0.00151	0.97	0.995	0.0043	0.00261	0.96	0.999
870	ENSMUSG00000009772.15	Nuak2	protein_coding	5.33	1	1	-0.0509	0.264	0.619	0.963	0.00244	0.000595	0.981	0.998	0.161	2.62	0.138	0.528	-0.0599	0.362	0.561	0.902	-0.0727	0.532	0.483	0.858	-0.0127	0.0166	0.9	0.998
871	ENSMUSG00000009828.15	Ick	protein_coding	3.23	9	1	-0.168	1.18	0.303	0.856	0.142	0.798	0.393	0.859	-0.0225	0.0206	0.889	0.971	0.283	3.26	0.102	0.624	0.339	4.68	0.0568	0.476	0.0557	0.13	0.726	0.991
872	ENSMUSG00000009863.14	Sdhb	protein_coding	7.03	4	1	-0.0828	1.61	0.234	0.809	-0.0882	1.81	0.209	0.737	-0.0392	0.36	0.562	0.855	0.0375	0.329	0.579	0.908	0.0101	0.024	0.88	0.98	-0.0274	0.176	0.684	0.99
873	ENSMUSG00000009894.15	Snap47	protein_coding	4.78	11	-1	-0.222	4	0.0746	0.563	-0.303	7.32	0.0228	0.315	-0.193	2.98	0.116	0.501	-0.0302	0.0739	0.792	0.967	-0.211	3.6	0.088	0.536	-0.181	2.67	0.134	0.798
874	ENSMUSG00000009905.5	Kdsr	protein_coding	3.98	1	-1	-0.531	3.96	0.0758	0.566	0.114	0.178	0.682	0.959	-0.206	0.576	0.466	0.806	-0.512	3.64	0.0866	0.602	-0.119	0.198	0.666	0.918	0.393	2.2	0.17	0.839
875	ENSMUSG00000009907.17	Vps4b	protein_coding	7.2	1	-1	0.0983	1.79	0.212	0.788	0.0635	0.738	0.411	0.869	0.131	3.13	0.108	0.487	0.0253	0.118	0.739	0.956	0.0795	1.16	0.308	0.761	0.0542	0.543	0.479	0.955
876	ENSMUSG00000009927.9	Rps25	protein_coding	8.88	9	1	-0.038	0.23	0.642	0.969	-0.0267	0.114	0.743	0.972	3.44e-05	1.88e-07	1	1	0.0833	1.11	0.319	0.806	0.0493	0.388	0.548	0.882	-0.0339	0.184	0.677	0.99
877	ENSMUSG00000009995.17	Taz	protein_coding	5.78	X	1	0.00954	0.00801	0.931	0.995	-0.0313	0.0851	0.777	0.977	-0.106	0.984	0.346	0.725	0.255	5.67	0.0394	0.483	0.0782	0.534	0.482	0.858	-0.176	2.75	0.129	0.795
878	ENSMUSG00000010021.13	Kif19a	protein_coding	1.28	11	1	-0.049	0.0143	0.907	0.994	-0.761	3.12	0.109	0.6	0.0213	0.00255	0.961	0.991	-0.361	0.746	0.409	0.845	-0.196	0.223	0.647	0.912	0.165	0.162	0.696	0.99
879	ENSMUSG00000010025.19	Aldh3a2	protein_coding	6.46	11	-1	-0.0289	0.0465	0.834	0.989	0.0912	0.456	0.515	0.914	0.104	0.595	0.459	0.8	-0.0552	0.168	0.691	0.941	0.098	0.53	0.484	0.858	0.153	1.31	0.281	0.902
880	ENSMUSG00000010045.2	Tmem115	protein_coding	5.81	9	1	0.0267	0.092	0.768	0.984	-0.0138	0.0243	0.879	0.988	0.000575	4.24e-05	0.995	0.999	-0.0938	1.13	0.314	0.804	-0.177	4.03	0.0737	0.512	-0.0835	0.9	0.366	0.935
881	ENSMUSG00000010047.12	Hyal2	protein_coding	5.02	9	1	0.081	0.147	0.709	0.977	0.133	0.392	0.546	0.926	-0.02	0.009	0.926	0.982	-0.0624	0.0871	0.774	0.965	-0.238	1.26	0.288	0.745	-0.176	0.697	0.424	0.947
882	ENSMUSG00000010048.10	Ifrd2	protein_coding	3.16	9	1	-0.0257	0.00701	0.935	0.995	0.0423	0.0185	0.895	0.989	0.0702	0.0516	0.825	0.955	-0.203	0.43	0.527	0.89	-0.197	0.403	0.54	0.882	0.00657	0.000456	0.983	1
883	ENSMUSG00000010051.15	Hyal1	protein_coding	4.29	9	1	0.0228	0.0272	0.872	0.994	0.0359	0.0687	0.799	0.979	0.0256	0.0336	0.858	0.963	-0.572	17.3	0.00212	0.286	-0.916	43.8	7.06e-05	0.107	-0.344	6.21	0.0326	0.561
884	ENSMUSG00000010054.4	Tusc2	protein_coding	4.84	9	1	-0.151	0.359	0.563	0.951	0.275	1.15	0.309	0.815	0.0685	0.0724	0.793	0.944	-0.208	0.673	0.432	0.855	-0.287	1.27	0.287	0.745	-0.0785	0.0968	0.762	0.991
885	ENSMUSG00000010057.8	Nprl2	protein_coding	3.93	9	1	-0.153	1.17	0.306	0.858	-0.089	0.377	0.554	0.928	0.0461	0.103	0.755	0.93	0.135	0.885	0.37	0.829	0.194	1.84	0.206	0.673	0.0591	0.174	0.686	0.99
886	ENSMUSG00000010067.13	Rassf1	protein_coding	5.4	9	1	0.0211	0.0541	0.821	0.988	-0.0475	0.271	0.614	0.941	0.0522	0.329	0.579	0.864	-0.104	1.32	0.279	0.783	-0.14	2.38	0.155	0.617	-0.0361	0.159	0.699	0.99
887	ENSMUSG00000010095.13	Slc3a2	protein_coding	8.31	19	-1	-0.0259	0.0198	0.891	0.994	-0.142	0.59	0.461	0.893	-0.0308	0.028	0.871	0.965	-0.0536	0.0848	0.777	0.965	-0.098	0.283	0.607	0.901	-0.0444	0.0582	0.814	0.996
888	ENSMUSG00000010097.13	Nxf1	protein_coding	7.08	19	1	-0.202	2.1	0.18	0.756	0.217	2.38	0.155	0.669	0.327	5.44	0.0428	0.332	0.0471	0.113	0.744	0.956	0.0571	0.167	0.692	0.926	0.01	0.00516	0.944	0.998
889	ENSMUSG00000010110.17	Stx5a	protein_coding	6.2	19	1	-0.269	7.62	0.0208	0.321	-0.0172	0.0306	0.865	0.987	-0.122	1.55	0.242	0.64	0.226	5.34	0.0443	0.498	0.238	5.94	0.0359	0.414	0.0123	0.0161	0.902	0.998
890	ENSMUSG00000010142.12	Tnfrsf13b	protein_coding	5.52	11	1	0.0308	0.0472	0.833	0.989	0.222	2.39	0.154	0.669	-0.199	1.95	0.194	0.598	0.109	0.582	0.464	0.869	0.0772	0.293	0.601	0.9	-0.0317	0.05	0.828	0.996
891	ENSMUSG00000010205.11	Raver1	protein_coding	6.32	9	-1	0.144	2.78	0.128	0.671	0.167	3.71	0.084	0.548	0.34	15.5	0.00301	0.0861	-0.0615	0.504	0.494	0.878	0.0396	0.209	0.658	0.914	0.101	1.37	0.269	0.895
892	ENSMUSG00000010277.7	2610507B11Rik	protein_coding	9.07	11	1	-0.0219	0.105	0.753	0.983	0.052	0.589	0.461	0.893	-0.0127	0.035	0.856	0.962	0.0926	1.87	0.202	0.734	0.0406	0.36	0.562	0.887	-0.0519	0.59	0.461	0.953
893	ENSMUSG00000010290.7	AI597479	protein_coding	4.12	1	1	-0.0284	0.0483	0.831	0.989	-0.0498	0.142	0.715	0.965	-0.155	1.41	0.264	0.659	0.158	1.46	0.256	0.769	0.108	0.676	0.431	0.83	-0.0502	0.152	0.705	0.99
894	ENSMUSG00000010307.7	Tmem86a	protein_coding	6.85	7	1	-0.486	30.6	0.000285	0.0234	-0.296	11.3	0.00756	0.173	-0.392	20	0.0013	0.0517	0.232	7	0.0252	0.447	-0.0615	0.494	0.499	0.866	-0.293	11.3	0.00766	0.386
895	ENSMUSG00000010358.13	Ifi35	protein_coding	5.11	11	1	-0.0795	0.199	0.665	0.973	0.0577	0.104	0.754	0.973	0.0569	0.102	0.757	0.931	-0.006	0.00113	0.974	0.997	-0.0999	0.312	0.589	0.895	-0.0939	0.279	0.609	0.977
896	ENSMUSG00000010362.9	Rdm1	protein_coding	2.36	11	1	-0.402	2.89	0.121	0.66	-0.754	9.41	0.0124	0.225	-0.302	1.56	0.241	0.639	-0.264	1.21	0.297	0.795	0.195	0.665	0.435	0.832	0.459	3.77	0.0821	0.736
897	ENSMUSG00000010376.14	Nedd8	protein_coding	6.84	14	-1	0.0144	0.018	0.896	0.994	-0.00344	0.00102	0.975	0.997	0.202	3.54	0.0904	0.456	-0.0614	0.327	0.581	0.908	-0.0615	0.328	0.58	0.893	-0.000134	1.57e-06	0.999	1
898	ENSMUSG00000010392.8	Gosr1	protein_coding	5.76	11	-1	0.205	0.697	0.424	0.907	0.0081	0.00107	0.975	0.997	-0.0877	0.127	0.729	0.923	0.0227	0.00848	0.929	0.993	-0.368	2.23	0.167	0.629	-0.391	2.54	0.143	0.813
899	ENSMUSG00000010406.11	Mrpl52	protein_coding	4.91	14	1	0.479	11.5	0.0072	0.176	0.297	4.4	0.0635	0.494	0.736	27.1	0.00045	0.0252	-0.234	2.7	0.132	0.66	-0.277	3.79	0.0811	0.527	-0.0438	0.0957	0.764	0.991
900	ENSMUSG00000010453.12	Kansl3	protein_coding	6.14	1	-1	-0.425	9.41	0.0124	0.246	-0.164	1.38	0.269	0.791	-0.182	1.7	0.222	0.625	0.528	14.3	0.00381	0.339	0.502	13	0.00513	0.26	-0.0259	0.0351	0.855	0.997
901	ENSMUSG00000010461.15	Eya4	protein_coding	3.16	10	-1	0.0172	0.00301	0.957	0.997	-0.0476	0.0227	0.883	0.988	-0.291	0.813	0.389	0.755	-0.403	1.64	0.231	0.754	-0.45	2.04	0.185	0.649	-0.0467	0.0222	0.885	0.998
902	ENSMUSG00000010517.7	Faf1	protein_coding	4.93	4	1	-0.0103	0.00465	0.947	0.996	0.179	1.37	0.27	0.792	-0.382	6.26	0.0321	0.291	0.257	2.85	0.123	0.651	0.316	4.32	0.0653	0.495	0.0594	0.155	0.702	0.99
903	ENSMUSG00000010538.14	Tsacc	protein_coding	0.759	3	-1	0.21	0.472	0.508	0.938	0.629	3.77	0.082	0.544	-0.398	1.61	0.234	0.633	0.657	4.24	0.0677	0.558	0.435	1.84	0.206	0.673	-0.222	0.527	0.485	0.955
904	ENSMUSG00000010554.14	Mettl16	protein_coding	4.06	11	1	0.209	1.32	0.278	0.844	0.219	1.39	0.266	0.791	-0.0092	0.00247	0.961	0.991	-0.0991	0.288	0.604	0.914	-0.0882	0.229	0.643	0.911	0.0109	0.00354	0.954	0.999
905	ENSMUSG00000010607.8	Pigyl	protein_coding	3.66	9	1	-0.202	1.71	0.221	0.795	-0.245	2.45	0.15	0.665	-0.174	1.26	0.288	0.682	-0.0229	0.0219	0.885	0.986	-0.0678	0.192	0.671	0.92	-0.045	0.0859	0.776	0.993
906	ENSMUSG00000010608.15	Rbm25	protein_coding	6.62	12	1	0.174	2.39	0.154	0.712	-0.0306	0.073	0.793	0.979	-0.104	0.854	0.378	0.748	0.127	1.28	0.286	0.79	-0.0531	0.222	0.648	0.913	-0.181	2.58	0.14	0.805
907	ENSMUSG00000010609.15	Psen2	protein_coding	6.63	1	-1	-0.122	1.53	0.246	0.819	-0.0788	0.631	0.446	0.887	-0.077	0.604	0.456	0.798	0.158	2.56	0.142	0.675	0.0398	0.162	0.696	0.927	-0.119	1.44	0.258	0.886
908	ENSMUSG00000010660.3	Plcd1	protein_coding	1.38	9	-1	-0.206	0.665	0.434	0.91	1.11	17.6	0.00201	0.0767	0.56	4.75	0.0553	0.375	0.482	3.36	0.0977	0.615	0.814	9.64	0.0117	0.297	0.332	1.72	0.221	0.866
909	ENSMUSG00000010663.4	Fads1	protein_coding	6.87	19	1	-0.0539	0.399	0.543	0.944	-0.0882	1.05	0.33	0.827	-0.084	0.963	0.35	0.729	0.0728	0.724	0.416	0.848	0.0561	0.43	0.527	0.877	-0.0167	0.0383	0.849	0.997
910	ENSMUSG00000010721.15	Lmbr1	protein_coding	2.21	5	-1	-0.432	3.43	0.0948	0.606	0.41	2.91	0.12	0.618	-0.547	5.25	0.0459	0.345	0.694	8.45	0.0162	0.421	0.531	4.98	0.0507	0.455	-0.164	0.491	0.5	0.958
911	ENSMUSG00000010751.15	Tnfrsf22	protein_coding	3.14	7	-1	-0.157	0.357	0.564	0.951	-0.331	1.55	0.242	0.769	0.142	0.287	0.604	0.877	-0.272	1.07	0.326	0.811	-0.431	2.67	0.135	0.601	-0.159	0.373	0.555	0.966
912	ENSMUSG00000010755.17	Cars	protein_coding	5.08	7	-1	0.0586	0.0973	0.762	0.983	-0.0707	0.138	0.719	0.967	-0.152	0.636	0.444	0.79	0.0319	0.0284	0.87	0.983	0.176	0.862	0.376	0.803	0.144	0.585	0.463	0.953
913	ENSMUSG00000010911.12	Apip	protein_coding	3.83	2	1	-0.366	3.04	0.113	0.641	0.113	0.28	0.609	0.939	-0.236	1.24	0.293	0.685	0.239	1.27	0.288	0.791	0.375	3.13	0.109	0.561	0.136	0.423	0.53	0.962
914	ENSMUSG00000010914.10	Pdhx	protein_coding	4.55	2	-1	0.123	0.392	0.546	0.944	0.219	1.2	0.3	0.811	0.139	0.495	0.498	0.824	0.0915	0.213	0.655	0.929	0.0343	0.0299	0.866	0.978	-0.0572	0.0848	0.777	0.993
915	ENSMUSG00000010936.11	Vac14	protein_coding	6.53	8	1	-0.00854	0.00893	0.927	0.995	-0.0265	0.0853	0.776	0.977	-0.0697	0.591	0.46	0.801	0.0365	0.163	0.695	0.943	-0.0495	0.299	0.597	0.899	-0.086	0.909	0.364	0.933
916	ENSMUSG00000011008.13	Mcoln2	protein_coding	5.61	3	1	0.741	34.4	0.000183	0.0176	0.914	52.1	3.49e-05	0.0045	0.429	11.6	0.0071	0.139	-0.0489	0.149	0.708	0.947	-0.237	3.49	0.0924	0.543	-0.188	2.22	0.168	0.839
917	ENSMUSG00000011096.17	Akt1s1	protein_coding	5.4	7	1	-0.235	1.23	0.295	0.85	0.174	0.664	0.435	0.883	-0.0131	0.00383	0.952	0.988	-0.152	0.514	0.49	0.877	0.0617	0.0845	0.777	0.953	0.214	1.02	0.337	0.922
918	ENSMUSG00000011114.18	Tbrg1	protein_coding	6.04	9	-1	-0.0183	0.0408	0.844	0.99	0.03	0.108	0.749	0.973	0.0792	0.761	0.404	0.765	-0.00278	0.000938	0.976	0.997	0.0715	0.621	0.45	0.841	0.0743	0.676	0.431	0.948
919	ENSMUSG00000011148.14	Adssl1	protein_coding	7.45	12	1	-0.0179	0.0348	0.856	0.991	0.0346	0.13	0.726	0.968	0.0114	0.0141	0.908	0.977	-0.0653	0.463	0.512	0.883	0.045	0.221	0.649	0.913	0.11	1.33	0.277	0.9
920	ENSMUSG00000011158.8	Brf1	protein_coding	5.15	12	-1	-0.054	0.165	0.694	0.977	0.157	1.36	0.272	0.794	-0.0271	0.0411	0.844	0.961	0.231	2.98	0.116	0.641	0.322	5.78	0.038	0.42	0.0911	0.471	0.509	0.959
921	ENSMUSG00000011179.8	Odc1	protein_coding	6.76	12	1	0.641	14.4	0.00373	0.119	0.605	12.7	0.00546	0.142	0.474	7.85	0.0194	0.237	-0.0429	0.0641	0.805	0.972	0.0924	0.297	0.598	0.899	0.135	0.643	0.442	0.95
922	ENSMUSG00000011254.16	Thg1l	protein_coding	3.37	11	-1	-0.0587	0.0937	0.766	0.984	0.165	0.712	0.419	0.875	0.253	1.7	0.223	0.626	-0.214	1.22	0.297	0.795	-0.0932	0.23	0.642	0.911	0.121	0.397	0.543	0.966
923	ENSMUSG00000011256.16	Adam19	protein_coding	4.19	11	1	0.0294	0.0151	0.905	0.994	-0.187	0.654	0.438	0.883	0.0567	0.0536	0.822	0.954	-1.77	53.9	3.02e-05	0.0611	-1.38	33.5	0.000202	0.162	0.393	2.68	0.134	0.798
924	ENSMUSG00000011257.19	Pabpc4	protein_coding	5.43	4	1	0.161	1.33	0.277	0.843	0.134	0.901	0.366	0.849	-0.0352	0.0625	0.808	0.948	0.115	0.67	0.433	0.855	0.0934	0.44	0.523	0.875	-0.0218	0.0244	0.879	0.997
925	ENSMUSG00000011306.7	Sugp1	protein_coding	4.98	8	1	0.0326	0.101	0.757	0.983	-0.019	0.0334	0.859	0.986	0.148	2.05	0.184	0.584	0.104	1.02	0.338	0.815	0.127	1.51	0.248	0.714	0.0229	0.05	0.828	0.996
926	ENSMUSG00000011382.8	Dhdh	protein_coding	4.6	7	-1	-0.145	1.97	0.192	0.77	-0.14	1.79	0.212	0.74	-0.137	1.73	0.219	0.621	0.0597	0.33	0.579	0.908	-0.163	2.45	0.15	0.614	-0.223	4.66	0.0573	0.668
927	ENSMUSG00000011427.16	Zfp790	protein_coding	3.86	7	1	0.111	0.432	0.526	0.942	-0.105	0.377	0.553	0.928	-0.064	0.141	0.715	0.918	0.32	3.55	0.09	0.603	0.107	0.397	0.543	0.882	-0.213	1.6	0.235	0.876
928	ENSMUSG00000011658.15	Fuz	protein_coding	3.68	7	1	-0.117	0.464	0.512	0.938	-0.533	9.22	0.0131	0.232	0.0339	0.0388	0.848	0.961	0.00161	8.63e-05	0.993	0.998	-0.182	1.1	0.319	0.768	-0.184	1.15	0.309	0.913
929	ENSMUSG00000011752.6	Pgam1	protein_coding	9.35	19	1	0.0177	0.0308	0.864	0.992	-0.0568	0.316	0.587	0.933	-0.192	3.59	0.0885	0.452	-0.159	2.46	0.149	0.68	-0.122	1.46	0.255	0.72	0.0364	0.13	0.726	0.991
930	ENSMUSG00000011831.16	Evi5	protein_coding	5.04	5	-1	-0.32	1.7	0.223	0.797	-0.73	8.49	0.0161	0.26	-0.262	1.11	0.317	0.703	-0.0833	0.113	0.744	0.956	-0.0597	0.058	0.815	0.965	0.0237	0.00926	0.925	0.998
931	ENSMUSG00000011832.15	Evi5l	protein_coding	4.28	8	1	-0.159	0.902	0.365	0.885	-0.251	2.17	0.173	0.686	0.227	1.81	0.21	0.613	-0.242	2.03	0.186	0.723	-0.056	0.109	0.748	0.942	0.186	1.23	0.294	0.909
932	ENSMUSG00000011837.4	Snapc2	protein_coding	4.26	8	1	0.092	0.254	0.626	0.967	-0.123	0.443	0.521	0.917	0.0839	0.209	0.658	0.899	-0.0181	0.00965	0.924	0.992	-0.209	1.29	0.284	0.742	-0.191	1.09	0.322	0.919
933	ENSMUSG00000011877.13	Git1	protein_coding	6.33	11	1	0.0172	0.0209	0.888	0.994	0.0309	0.0668	0.801	0.98	0.0404	0.114	0.742	0.926	-0.0956	0.642	0.442	0.86	-0.00181	0.000231	0.988	0.999	0.0938	0.622	0.449	0.951
934	ENSMUSG00000011884.13	Gltp	protein_coding	7.96	5	-1	-0.11	1.4	0.266	0.831	-0.00121	0.000167	0.99	0.998	-0.00719	0.00593	0.94	0.986	0.0768	0.676	0.431	0.854	0.0194	0.0433	0.84	0.97	-0.0574	0.379	0.553	0.966
935	ENSMUSG00000011958.17	Bnip2	protein_coding	7.31	9	1	0.128	3	0.115	0.646	0.0697	0.885	0.37	0.849	0.266	13	0.00514	0.117	-0.00596	0.0065	0.937	0.994	-0.0615	0.692	0.426	0.829	-0.0555	0.567	0.47	0.954
936	ENSMUSG00000011960.12	Ccnt1	protein_coding	5.5	15	-1	0.14	1.14	0.311	0.859	0.242	3.31	0.0999	0.585	0.0935	0.5	0.496	0.823	0.139	1.1	0.32	0.808	-0.0216	0.0268	0.873	0.978	-0.16	1.49	0.251	0.883
937	ENSMUSG00000012017.3	Scarf2	protein_coding	0.28	16	1	-0.617	2.89	0.121	0.659	-0.37	0.926	0.36	0.845	-0.191	0.258	0.623	0.886	-0.182	0.239	0.636	0.923	0.373	1.04	0.334	0.775	0.556	2.38	0.155	0.828
938	ENSMUSG00000012076.8	Brms1l	protein_coding	3.53	12	1	-0.344	1.88	0.201	0.775	-0.574	5	0.0503	0.45	0.105	0.17	0.689	0.909	-0.221	0.761	0.404	0.842	-0.0651	0.066	0.803	0.961	0.156	0.386	0.549	0.966
939	ENSMUSG00000012114.16	Med15	protein_coding	7.21	16	-1	-0.0244	0.0983	0.761	0.983	0.04	0.261	0.621	0.943	-0.0301	0.149	0.708	0.914	0.105	1.79	0.211	0.74	0.0727	0.864	0.375	0.803	-0.032	0.169	0.69	0.99
940	ENSMUSG00000012117.13	Dhdds	protein_coding	5.73	4	-1	-0.0332	0.0747	0.79	0.986	-0.0156	0.0161	0.902	0.99	0.121	0.973	0.348	0.727	0.0392	0.103	0.756	0.959	0.231	3.56	0.0895	0.539	0.192	2.48	0.147	0.817
941	ENSMUSG00000012126.16	Ubxn11	protein_coding	1.61	4	1	0.386	1.5	0.249	0.822	1.19	13.6	0.00448	0.124	0.918	8.32	0.0168	0.22	0.207	0.414	0.535	0.891	0.178	0.309	0.591	0.896	-0.0287	0.00828	0.929	0.998
942	ENSMUSG00000012296.16	Tjap1	protein_coding	4.66	17	-1	0.342	1.97	0.191	0.769	0.202	0.665	0.435	0.883	0.435	3.16	0.107	0.485	-0.111	0.203	0.663	0.931	-0.0823	0.111	0.746	0.942	0.029	0.014	0.908	0.998
943	ENSMUSG00000012405.16	Rpl15	protein_coding	7.29	14	-1	0.00179	0.000408	0.984	0.999	-0.208	5.49	0.0421	0.414	0.203	5.23	0.0463	0.345	-0.275	9.6	0.0118	0.398	-0.316	12.7	0.00546	0.261	-0.0414	0.219	0.65	0.986
944	ENSMUSG00000012422.14	Tmem167	protein_coding	5.65	13	1	0.045	0.0648	0.804	0.986	0.189	1.11	0.318	0.82	-0.115	0.415	0.535	0.843	0.217	1.48	0.253	0.766	0.158	0.782	0.398	0.816	-0.0594	0.113	0.744	0.991
945	ENSMUSG00000012429.9	Mplkip	protein_coding	3.52	13	1	-0.0829	0.177	0.683	0.976	-0.274	1.85	0.205	0.73	-0.25	1.57	0.239	0.637	-0.083	0.175	0.685	0.94	0.0727	0.134	0.722	0.934	0.156	0.626	0.448	0.951
946	ENSMUSG00000012443.3	Kif11	protein_coding	4.3	19	1	0.0525	0.109	0.749	0.983	-0.0626	0.143	0.714	0.965	-0.104	0.395	0.544	0.846	-0.00545	0.0011	0.974	0.997	0.654	16.1	0.00267	0.223	0.659	16.7	0.00237	0.287
947	ENSMUSG00000012483.4	Rpa3	protein_coding	1.97	6	-1	-0.0895	0.159	0.699	0.977	-0.349	2.28	0.163	0.676	-0.118	0.266	0.617	0.883	-0.174	0.589	0.461	0.868	-0.0244	0.0116	0.916	0.986	0.15	0.447	0.52	0.961
948	ENSMUSG00000012519.14	Mlkl	protein_coding	4.46	8	-1	-0.216	1.43	0.26	0.828	0.107	0.345	0.571	0.93	-0.185	1.04	0.334	0.718	0.125	0.471	0.509	0.881	0.243	1.79	0.212	0.679	0.119	0.435	0.525	0.961
949	ENSMUSG00000012535.14	Tnpo3	protein_coding	6.58	6	-1	0.0197	0.0488	0.83	0.989	0.0928	1.06	0.328	0.826	0.124	1.9	0.199	0.603	0.0536	0.357	0.564	0.903	0.135	2.27	0.164	0.625	0.0817	0.836	0.383	0.939
950	ENSMUSG00000012609.19	Ttll5	protein_coding	3.48	12	1	-0.285	0.425	0.53	0.942	0.348	0.596	0.459	0.892	0.12	0.0741	0.791	0.943	0.2	0.2	0.665	0.932	0.402	0.808	0.391	0.813	0.202	0.216	0.653	0.986
951	ENSMUSG00000012640.16	Zfp715	protein_coding	4.76	7	-1	0.0123	0.0114	0.917	0.994	0.118	1.01	0.339	0.832	-0.539	21.2	0.00107	0.0451	0.227	3.82	0.0804	0.586	0.0716	0.38	0.552	0.883	-0.155	1.83	0.207	0.864
952	ENSMUSG00000012819.15	Cdh23	protein_coding	0.399	10	-1	1.43	4.99	0.0506	0.477	1.54	5.53	0.0414	0.411	-0.931	2.12	0.177	0.577	2	9.34	0.0127	0.398	0.624	0.918	0.362	0.79	-1.38	4.75	0.0553	0.662
953	ENSMUSG00000012848.15	Rps5	protein_coding	8.94	7	1	0.0013	0.000389	0.985	0.999	-0.0244	0.137	0.719	0.967	0.0129	0.0384	0.849	0.961	0.072	1.19	0.302	0.797	0.00877	0.0177	0.897	0.984	-0.0632	0.921	0.361	0.929
954	ENSMUSG00000013033.16	Adgrl1	protein_coding	0.673	8	1	-1.24	1.94	0.195	0.772	-1.31	1.91	0.198	0.725	-0.225	0.0623	0.808	0.948	0.101	0.0126	0.913	0.99	0.903	1.01	0.34	0.777	0.802	0.839	0.382	0.939
955	ENSMUSG00000013076.17	Amotl1	protein_coding	2.03	9	-1	-0.598	1.75	0.216	0.791	0.142	0.0963	0.763	0.974	1.34	7.85	0.0194	0.237	-1.31	7.64	0.0207	0.433	0.162	0.125	0.731	0.937	1.47	9.86	0.011	0.412
956	ENSMUSG00000013089.15	Etv5	protein_coding	4.83	16	-1	-0.307	4.27	0.0666	0.54	-0.292	3.71	0.0841	0.548	0.537	12.8	0.00529	0.12	-0.204	1.85	0.205	0.737	0.501	11.1	0.00793	0.274	0.705	22.5	0.000876	0.221
957	ENSMUSG00000013150.15	Gfod2	protein_coding	1.75	8	-1	-0.0171	0.00185	0.967	0.998	-0.129	0.1	0.758	0.973	0.275	0.44	0.523	0.838	-0.511	1.57	0.24	0.762	0.154	0.146	0.711	0.932	0.665	2.72	0.131	0.796
958	ENSMUSG00000013155.10	Enkd1	protein_coding	2.37	8	-1	-0.388	2.3	0.161	0.727	-0.199	0.577	0.466	0.896	0.00532	0.000426	0.984	0.996	0.0391	0.0229	0.883	0.986	0.304	1.39	0.266	0.729	0.265	1.08	0.324	0.919
959	ENSMUSG00000013160.7	Atp6v0d1	protein_coding	7.72	8	-1	-0.082	1.57	0.24	0.812	-0.0497	0.574	0.467	0.896	-0.0492	0.562	0.472	0.809	-0.0667	1.04	0.334	0.814	-0.0285	0.189	0.673	0.921	0.0382	0.341	0.573	0.969
960	ENSMUSG00000013236.17	Ptprs	protein_coding	5.77	17	-1	0.177	1.36	0.272	0.836	0.117	0.578	0.465	0.896	0.36	5.54	0.0413	0.327	0.191	1.55	0.243	0.762	0.388	6.37	0.031	0.404	0.197	1.67	0.226	0.871
961	ENSMUSG00000013275.9	Slc41a1	protein_coding	4.41	1	1	-0.107	0.0942	0.765	0.984	-0.451	1.59	0.238	0.764	0.27	0.579	0.465	0.805	0.000279	6.32e-07	0.999	1	0.473	1.79	0.212	0.679	0.473	1.83	0.207	0.864
962	ENSMUSG00000013367.5	Iglon5	protein_coding	0.187	7	-1	0.696	3.42	0.0954	0.607	1.72	18.6	0.00167	0.0688	1.05	7.18	0.0238	0.264	-0.186	0.192	0.74	0.956	0.155	0.137	0.719	0.933	0.341	0.729	0.414	0.947
963	ENSMUSG00000013419.7	Zfp651	protein_coding	1.5	9	1	-0.165	0.368	0.558	0.949	0.3	1.15	0.31	0.815	-0.614	4.68	0.0568	0.379	0.227	0.674	0.432	0.855	0.429	2.41	0.153	0.616	0.202	0.547	0.477	0.955
964	ENSMUSG00000013465.19	Nelfb	protein_coding	5.95	2	-1	-0.0808	0.35	0.568	0.952	0.38	7.57	0.0211	0.302	-0.0936	0.466	0.511	0.831	0.454	10.9	0.00839	0.379	0.426	9.58	0.0118	0.299	-0.0285	0.0437	0.839	0.997
965	ENSMUSG00000013495.15	Tmem175	protein_coding	5.15	5	1	-0.0862	0.751	0.407	0.898	-0.0325	0.104	0.754	0.973	-0.162	2.64	0.136	0.525	0.3	8.97	0.014	0.407	0.156	2.42	0.152	0.616	-0.144	2.11	0.178	0.841
966	ENSMUSG00000013539.13	Tango2	protein_coding	3.68	16	-1	-0.0477	0.115	0.741	0.982	-0.0538	0.142	0.714	0.965	0.186	1.71	0.221	0.623	-0.0554	0.153	0.704	0.945	-0.00251	0.000315	0.986	0.999	0.0529	0.142	0.714	0.99
967	ENSMUSG00000013593.12	Ndufs2	protein_coding	7.16	1	-1	0.0536	0.428	0.528	0.942	0.0829	1.01	0.339	0.832	0.0332	0.164	0.695	0.91	0.126	2.34	0.158	0.693	0.0653	0.632	0.446	0.838	-0.0603	0.542	0.479	0.955
968	ENSMUSG00000013622.15	Atraid	protein_coding	5.85	5	1	-0.145	0.495	0.498	0.937	-0.101	0.233	0.64	0.949	-0.112	0.29	0.602	0.876	0.284	1.87	0.203	0.734	0.183	0.78	0.399	0.816	-0.1	0.237	0.637	0.984
969	ENSMUSG00000013629.16	Cad	protein_coding	4.95	5	1	0.0861	0.0308	0.864	0.992	0.125	0.0619	0.809	0.981	-0.531	1.14	0.311	0.698	0.199	0.158	0.7	0.945	0.241	0.233	0.64	0.91	0.0419	0.00726	0.934	0.998
970	ENSMUSG00000013646.17	Sh3bp5l	protein_coding	5.01	11	1	-0.109	0.685	0.428	0.908	0.431	10.4	0.00958	0.196	0.189	2.01	0.188	0.59	0.436	10.7	0.00882	0.38	0.484	13.2	0.0049	0.254	0.0475	0.129	0.727	0.991
971	ENSMUSG00000013662.5	Atad1	protein_coding	5.86	19	-1	0.0886	0.705	0.421	0.905	0.0522	0.239	0.636	0.947	-0.18	2.85	0.123	0.512	0.101	0.904	0.365	0.827	0.0538	0.256	0.624	0.906	-0.0473	0.2	0.664	0.987
972	ENSMUSG00000013663.7	Pten	protein_coding	5.95	19	1	-0.221	1.98	0.191	0.769	0.0978	0.376	0.554	0.928	-0.237	2.22	0.168	0.567	0.0586	0.137	0.719	0.951	0.0471	0.0885	0.772	0.951	-0.0115	0.00535	0.943	0.998
973	ENSMUSG00000013698.12	Pea15a	protein_coding	8.73	1	-1	0.0626	0.669	0.433	0.91	0.109	2.02	0.187	0.71	0.141	3.38	0.0969	0.469	0.042	0.301	0.596	0.91	-0.0582	0.578	0.465	0.85	-0.1	1.72	0.221	0.866
974	ENSMUSG00000013701.12	Timm23	protein_coding	5.91	14	-1	0.0137	0.01	0.922	0.994	-0.0478	0.12	0.736	0.971	0.166	1.46	0.255	0.653	-0.13	0.888	0.369	0.828	-0.21	2.34	0.158	0.622	-0.0808	0.349	0.569	0.969
975	ENSMUSG00000013707.3	Tnfaip8l2	protein_coding	6.7	3	-1	-0.344	13.6	0.00446	0.133	-0.435	21.5	0.00102	0.0491	-0.396	18	0.00186	0.0644	0.121	1.69	0.224	0.751	-0.0255	0.0752	0.79	0.956	-0.146	2.49	0.147	0.817
976	ENSMUSG00000013736.16	Trnt1	protein_coding	4.88	6	1	0.134	1.65	0.229	0.802	0.27	6.49	0.0298	0.356	0.146	1.91	0.199	0.603	0.167	2.52	0.145	0.678	-0.0381	0.131	0.725	0.935	-0.205	3.86	0.079	0.728
977	ENSMUSG00000013787.15	Ehmt2	protein_coding	7.43	17	1	-0.00923	0.0149	0.905	0.994	-0.0823	1.18	0.304	0.813	0.0176	0.0544	0.82	0.954	0.0878	1.35	0.274	0.782	-0.0352	0.216	0.652	0.913	-0.123	2.66	0.135	0.798
978	ENSMUSG00000013822.7	Elof1	protein_coding	5.61	9	-1	-0.0409	0.16	0.698	0.977	-0.096	0.87	0.374	0.852	0.143	1.96	0.193	0.597	-0.0503	0.241	0.635	0.923	-0.0593	0.334	0.577	0.892	-0.00898	0.00774	0.932	0.998
979	ENSMUSG00000013833.15	Med16	protein_coding	5.55	10	-1	-0.0505	0.128	0.728	0.98	-0.3	4.44	0.0623	0.49	-0.0834	0.348	0.569	0.86	-0.0364	0.0662	0.802	0.97	-0.127	0.809	0.39	0.813	-0.091	0.418	0.533	0.963
980	ENSMUSG00000013846.9	St3gal1	protein_coding	7.49	15	-1	1.19	190	1.16e-07	0.000124	1.27	216	6.48e-08	9.82e-05	1.32	232	4.61e-08	6.39e-05	0.00178	0.000431	0.984	0.997	-0.288	11.2	0.00777	0.274	-0.29	11.4	0.00736	0.385
981	ENSMUSG00000013858.14	Tmem259	protein_coding	7.1	10	-1	-0.0471	0.328	0.58	0.954	-0.0644	0.609	0.454	0.889	-0.0553	0.452	0.517	0.835	0.103	1.56	0.241	0.762	-0.0738	0.802	0.392	0.813	-0.177	4.63	0.0579	0.668
982	ENSMUSG00000013878.18	Rnf170	protein_coding	4.14	8	1	0.122	0.671	0.433	0.91	-0.0616	0.162	0.696	0.962	-0.324	4.58	0.059	0.384	0.354	5.49	0.0421	0.49	0.0283	0.035	0.855	0.974	-0.326	4.77	0.0549	0.661
983	ENSMUSG00000013973.12	Dedd	protein_coding	4.93	1	1	0.369	2.16	0.173	0.745	-0.48	3.54	0.0903	0.565	0.761	9.03	0.0138	0.196	-0.657	6.7	0.0278	0.457	-0.752	8.75	0.0149	0.323	-0.0948	0.143	0.713	0.99
984	ENSMUSG00000013997.10	Nit1	protein_coding	4.75	1	-1	-0.229	5.57	0.0408	0.439	-0.0696	0.497	0.498	0.907	0.0634	0.42	0.532	0.842	0.0311	0.101	0.757	0.959	0.173	3.15	0.107	0.559	0.142	2.16	0.173	0.839
985	ENSMUSG00000014039.17	Prdm15	protein_coding	3.71	16	-1	-0.274	0.394	0.545	0.944	0.409	0.847	0.38	0.855	0.372	0.695	0.425	0.778	-0.0768	0.03	0.866	0.983	-0.476	1.16	0.309	0.761	-0.399	0.825	0.386	0.94
986	ENSMUSG00000014074.17	Rnf168	protein_coding	4.68	16	1	-0.162	2.28	0.163	0.731	-0.109	0.99	0.344	0.836	-0.103	0.898	0.366	0.74	0.00519	0.00229	0.963	0.996	0.0626	0.333	0.577	0.892	0.0574	0.286	0.605	0.975
987	ENSMUSG00000014075.15	Tctex1d2	protein_coding	3.73	16	1	-0.029	0.0497	0.828	0.989	-0.102	0.598	0.458	0.891	0.00668	0.00256	0.961	0.991	-0.256	3.84	0.0797	0.584	-0.199	2.32	0.16	0.623	0.0572	0.194	0.669	0.988
988	ENSMUSG00000014077.13	Chp1	protein_coding	7	2	1	0.126	1.89	0.201	0.775	-0.142	2.36	0.157	0.67	0.04	0.188	0.674	0.903	0.0173	0.0355	0.854	0.98	-0.089	0.935	0.357	0.788	-0.106	1.34	0.274	0.898
989	ENSMUSG00000014158.12	Trpv4	protein_coding	3.12	5	-1	-0.292	2.04	0.185	0.765	0.227	1.18	0.304	0.813	0.0469	0.0518	0.825	0.955	0.108	0.275	0.612	0.916	0.3	2.12	0.177	0.641	0.192	0.889	0.369	0.936
990	ENSMUSG00000014164.15	Klhl3	protein_coding	0.79	13	-1	-0.48	1.16	0.309	0.859	-0.0077	0.000254	0.988	0.998	-0.418	0.787	0.397	0.758	0.367	0.61	0.453	0.865	0.805	2.99	0.116	0.572	0.438	0.962	0.351	0.926
991	ENSMUSG00000014177.10	Tvp23b	protein_coding	3.97	11	1	-0.161	0.504	0.494	0.937	-0.103	0.197	0.667	0.954	0.0563	0.0602	0.811	0.95	0.0591	0.0665	0.802	0.97	0.151	0.433	0.526	0.876	0.0917	0.164	0.695	0.99
992	ENSMUSG00000014195.15	Dnajc7	protein_coding	6.64	11	-1	-0.016	0.0338	0.858	0.991	-0.0533	0.367	0.558	0.929	0.0482	0.304	0.594	0.871	0.234	7.14	0.0241	0.447	0.188	4.63	0.058	0.478	-0.0456	0.274	0.612	0.978
993	ENSMUSG00000014226.10	Cacybp	protein_coding	5.38	1	-1	0.203	4.71	0.0561	0.5	-0.0473	0.25	0.629	0.944	-0.106	1.26	0.289	0.682	0.0583	0.383	0.55	0.898	-0.0416	0.195	0.668	0.92	-0.0999	1.14	0.312	0.914
994	ENSMUSG00000014232.14	Cluap1	protein_coding	2.85	16	1	-0.337	1.55	0.243	0.814	-0.101	0.131	0.725	0.968	-0.402	2.14	0.176	0.575	0.416	2.28	0.163	0.698	0.45	2.68	0.134	0.6	0.0342	0.0161	0.902	0.998
995	ENSMUSG00000014243.5	Zswim7	protein_coding	2.69	11	-1	0.113	0.476	0.507	0.938	0.367	4.79	0.0544	0.464	0.244	2.16	0.173	0.574	0.064	0.146	0.71	0.948	0.229	1.88	0.201	0.668	0.165	1.01	0.34	0.922
996	ENSMUSG00000014245.8	Pigl	protein_coding	2.44	11	1	-0.276	1.69	0.224	0.798	0.0712	0.107	0.75	0.973	-0.115	0.281	0.608	0.879	-0.0529	0.0602	0.811	0.972	0.164	0.582	0.464	0.849	0.217	1.04	0.333	0.922
997	ENSMUSG00000014294.4	Ndufa2	protein_coding	6.27	18	-1	0.0496	0.231	0.642	0.969	-0.0553	0.284	0.606	0.938	0.131	1.61	0.234	0.633	-0.0636	0.378	0.553	0.899	-0.0779	0.565	0.47	0.853	-0.0142	0.019	0.893	0.998
998	ENSMUSG00000014301.12	Pam16	protein_coding	0.395	16	-1	-0.306	0.45	0.518	0.939	-1.22	5.86	0.0369	0.391	-0.173	0.141	0.715	0.918	-0.13	0.0794	0.784	0.965	-0.155	0.113	0.744	0.941	-0.0249	0.00308	0.957	0.999
999	ENSMUSG00000014303.13	Glis2	protein_coding	0.38	16	1	0.577	0.691	0.426	0.907	0.707	0.697	0.424	0.877	0.0927	0.0131	0.911	0.978	-0.243	0.0879	0.773	0.965	0.599	0.612	0.453	0.843	0.843	1.26	0.289	0.903
1000	ENSMUSG00000014313.14	Cox6c	protein_coding	6.58	15	-1	-0.0303	0.192	0.671	0.974	-0.0426	0.376	0.554	0.928	-0.0596	0.737	0.411	0.769	-0.0137	0.0393	0.847	0.979	-0.0167	0.0581	0.815	0.965	-0.00298	0.00185	0.967	0.999
1001	ENSMUSG00000014349.7	Ube2z	protein_coding	6.97	11	-1	0.182	6.12	0.0337	0.404	0.156	4.42	0.0629	0.492	0.144	3.79	0.0812	0.438	0.00341	0.00213	0.964	0.996	-0.0664	0.805	0.392	0.813	-0.0698	0.896	0.367	0.935
1002	ENSMUSG00000014353.14	Tmem87b	protein_coding	5.93	2	1	-0.307	9.04	0.0137	0.26	-0.228	4.92	0.0518	0.455	-0.572	30.9	0.000275	0.0181	-0.00373	0.00134	0.972	0.997	-0.156	2.33	0.159	0.622	-0.152	2.24	0.166	0.837
1003	ENSMUSG00000014355.10	Anapc1	protein_coding	6.94	2	-1	0.0767	0.307	0.592	0.955	0.0603	0.187	0.675	0.957	0.0585	0.177	0.683	0.907	0.0298	0.0461	0.835	0.978	-0.00283	0.000415	0.984	0.998	-0.0326	0.0556	0.819	0.996
1004	ENSMUSG00000014361.5	Mertk	protein_coding	5.76	2	1	-0.572	29.1	0.000347	0.0265	-0.35	10.9	0.00846	0.183	-0.549	26.9	0.00046	0.0252	0.194	3.41	0.0958	0.614	-0.181	2.95	0.118	0.575	-0.375	12.8	0.00535	0.35
1005	ENSMUSG00000014402.15	Tsg101	protein_coding	6.15	7	-1	0.00136	0.000113	0.992	0.999	0.0738	0.324	0.582	0.933	0.0617	0.228	0.644	0.892	0.0344	0.0711	0.795	0.968	0.098	0.576	0.466	0.85	0.0635	0.244	0.632	0.983
1006	ENSMUSG00000014418.16	Hps5	protein_coding	5.51	7	-1	-0.0419	0.145	0.711	0.977	-0.336	9.05	0.0137	0.24	-0.174	2.47	0.148	0.54	-0.0406	0.135	0.721	0.951	-0.223	4.07	0.0723	0.509	-0.183	2.77	0.128	0.795
1007	ENSMUSG00000014426.8	Map3k4	protein_coding	5.03	17	-1	0.0968	0.403	0.54	0.944	0.0311	0.0404	0.845	0.985	0.00452	0.000865	0.977	0.994	0.055	0.128	0.728	0.953	0.129	0.705	0.422	0.828	0.0742	0.236	0.638	0.984
1008	ENSMUSG00000014444.17	Piezo1	protein_coding	8.89	8	-1	-0.0657	0.181	0.68	0.976	-0.139	0.809	0.39	0.859	0.0119	0.00594	0.94	0.986	-0.147	0.909	0.364	0.827	-0.0842	0.296	0.599	0.899	0.0632	0.168	0.691	0.99
1009	ENSMUSG00000014470.4	Rnf166	protein_coding	5.63	8	-1	-0.293	5.58	0.0407	0.439	-0.214	2.92	0.12	0.618	-0.00357	0.000826	0.978	0.994	0.026	0.0437	0.839	0.978	-0.0479	0.148	0.709	0.931	-0.0739	0.356	0.564	0.969
1010	ENSMUSG00000014496.7	Ankrd28	protein_coding	7.06	14	-1	0.368	11.2	0.00789	0.185	0.316	8.11	0.0179	0.279	0.177	2.57	0.141	0.533	0.0317	0.0821	0.781	0.965	0.0503	0.206	0.66	0.915	0.0185	0.0282	0.87	0.997
1011	ENSMUSG00000014498.9	Ankrd52	protein_coding	6.9	10	1	0.0999	0.778	0.399	0.896	-0.194	2.92	0.12	0.618	-0.147	1.67	0.226	0.627	-0.112	0.971	0.348	0.821	-0.184	2.61	0.139	0.606	-0.0715	0.398	0.543	0.966
1012	ENSMUSG00000014503.14	Pkd2l2	protein_coding	2.04	18	1	0.0701	0.065	0.804	0.986	0.277	0.935	0.357	0.844	-0.103	0.132	0.724	0.921	0.269	0.902	0.365	0.827	0.428	2.3	0.162	0.623	0.159	0.333	0.577	0.969
1013	ENSMUSG00000014504.16	Srp19	protein_coding	4.82	18	1	0.133	1.16	0.308	0.859	-0.0312	0.0628	0.807	0.981	0.154	1.53	0.245	0.643	-0.146	1.4	0.266	0.774	-0.177	2.04	0.185	0.649	-0.031	0.0631	0.807	0.996
1014	ENSMUSG00000014543.14	Klra17	protein_coding	0.564	6	-1	-0.303	0.631	0.446	0.913	-0.281	0.176	0.702	0.963	1.43	4.29	0.0661	0.402	-1.13	2.6	0.146	0.679	4.01	63	1.57e-05	0.0476	5.15	91.2	3.18e-06	0.0385
1015	ENSMUSG00000014547.10	Wdfy2	protein_coding	7.24	14	1	-0.115	2.65	0.136	0.687	0.0497	0.491	0.5	0.908	-0.0831	1.39	0.267	0.661	0.246	12.2	0.00617	0.363	0.0479	0.46	0.514	0.872	-0.198	7.95	0.0188	0.473
1016	ENSMUSG00000014550.14	Rbsn	protein_coding	5.42	6	-1	0.0649	0.174	0.686	0.977	-0.0361	0.0527	0.823	0.982	0.236	2.28	0.163	0.559	-0.0931	0.355	0.565	0.903	-0.218	1.93	0.196	0.663	-0.125	0.643	0.442	0.95
1017	ENSMUSG00000014551.8	Mrps25	protein_coding	4.37	6	-1	0.0213	0.0353	0.855	0.991	-0.0703	0.372	0.556	0.928	0.0383	0.112	0.745	0.927	-0.114	0.993	0.343	0.818	0.0361	0.0995	0.759	0.947	0.15	1.75	0.216	0.866
1018	ENSMUSG00000014554.13	Dguok	protein_coding	3.96	6	-1	-0.211	0.545	0.478	0.928	0.498	2.95	0.118	0.617	-0.725	6.35	0.0312	0.289	0.489	2.9	0.12	0.647	0.334	1.35	0.274	0.735	-0.155	0.297	0.598	0.972
1019	ENSMUSG00000014592.20	Camta1	protein_coding	2.21	4	-1	-0.126	0.102	0.756	0.983	0.398	0.954	0.353	0.841	-0.922	5.23	0.0463	0.345	0.43	1.16	0.308	0.801	0.499	1.55	0.243	0.708	0.0692	0.0314	0.863	0.997
1020	ENSMUSG00000014599.10	Csf1	protein_coding	4	3	-1	0.248	0.292	0.601	0.959	1.16	5.93	0.036	0.386	1.63	10.4	0.00947	0.161	-1.33	6.93	0.0258	0.448	0.878	3.41	0.0956	0.545	2.21	19.4	0.00146	0.261
1021	ENSMUSG00000014601.13	Strip1	protein_coding	5.55	3	-1	0.194	1.95	0.194	0.772	0.215	2.35	0.157	0.67	0.273	3.83	0.08	0.436	0.0353	0.0638	0.806	0.972	-0.0487	0.121	0.735	0.938	-0.0841	0.364	0.56	0.968
1022	ENSMUSG00000014606.14	Slc25a11	protein_coding	7.12	11	-1	0.05	0.581	0.464	0.924	-0.0354	0.288	0.603	0.937	0.0031	0.00222	0.963	0.991	0.0237	0.13	0.726	0.952	-0.0397	0.364	0.56	0.885	-0.0635	0.936	0.357	0.927
1023	ENSMUSG00000014633.15	Cmc2	protein_coding	3.01	8	-1	-0.0911	0.285	0.605	0.96	-0.0376	0.0461	0.835	0.983	0.014	0.00654	0.937	0.985	-0.106	0.37	0.557	0.901	0.377	4.73	0.0558	0.475	0.482	7.92	0.019	0.473
1024	ENSMUSG00000014668.15	Chfr	protein_coding	5.95	5	1	-0.00758	0.00353	0.954	0.996	0.0313	0.0594	0.813	0.981	-0.0252	0.0386	0.848	0.961	0.171	1.79	0.212	0.741	0.0352	0.0755	0.789	0.956	-0.136	1.14	0.312	0.914
1025	ENSMUSG00000014686.8	Ceacam16	protein_coding	1.51	7	-1	0.232	0.462	0.513	0.938	-0.902	6.42	0.0305	0.359	-0.0642	0.034	0.858	0.963	-0.363	1.08	0.324	0.81	-0.363	1.08	0.323	0.769	0.000404	1.34e-06	0.999	1
1026	ENSMUSG00000014748.13	Tex261	protein_coding	7.34	6	-1	0.0342	0.0714	0.795	0.986	0.0273	0.045	0.836	0.984	0.0134	0.011	0.919	0.979	0.207	2.6	0.139	0.671	-0.0668	0.271	0.615	0.902	-0.274	4.57	0.0593	0.671
1027	ENSMUSG00000014763.7	Fam120b	protein_coding	4.96	17	1	0.0244	0.0475	0.832	0.989	-0.00123	0.000116	0.992	0.998	-0.0368	0.106	0.751	0.929	0.0897	0.63	0.446	0.862	0.0829	0.538	0.481	0.858	-0.00678	0.00367	0.953	0.999
1028	ENSMUSG00000014767.16	Tbp	protein_coding	4.37	17	1	0.165	1.34	0.275	0.841	0.0348	0.0568	0.817	0.981	-0.0849	0.346	0.57	0.861	0.251	3.02	0.114	0.638	0.252	3.03	0.113	0.567	0.000716	2.51e-05	0.996	1
1029	ENSMUSG00000014769.9	Psmb1	protein_coding	7.06	17	-1	0.0837	1.48	0.252	0.823	0.0288	0.174	0.686	0.959	-0.0567	0.677	0.431	0.782	0.0507	0.541	0.48	0.874	0.0134	0.0377	0.85	0.973	-0.0373	0.294	0.6	0.973
1030	ENSMUSG00000014771.12	Pdcd2	protein_coding	3.35	17	-1	0.205	0.921	0.361	0.883	-0.278	1.63	0.232	0.76	-0.448	4.23	0.0678	0.405	-0.146	0.46	0.514	0.884	-0.293	1.84	0.206	0.673	-0.147	0.474	0.508	0.959
1031	ENSMUSG00000014778.10	Fhod1	protein_coding	5.59	8	-1	0.495	30.5	0.000289	0.0234	0.515	32.6	0.000226	0.0175	0.578	41.1	9.09e-05	0.00855	-0.312	11.9	0.00657	0.365	-0.106	1.37	0.27	0.732	0.206	5.26	0.0457	0.638
1032	ENSMUSG00000014786.8	Slc9a5	protein_coding	2.44	8	1	-0.048	0.0404	0.845	0.99	0.667	7.44	0.022	0.309	0.0181	0.00563	0.942	0.987	0.293	1.44	0.259	0.77	0.366	2.25	0.165	0.627	0.0733	0.0946	0.765	0.992
1033	ENSMUSG00000014791.10	Elmo3	protein_coding	1.31	8	1	-0.0107	0.00139	0.971	0.999	-0.394	1.75	0.216	0.744	0.289	1.01	0.34	0.722	0.0281	0.0094	0.925	0.993	0.0849	0.0855	0.776	0.953	0.0567	0.0392	0.847	0.997
1034	ENSMUSG00000014837.15	4931428F04Rik	protein_coding	2.08	8	-1	0.788	11	0.00822	0.19	1.04	18.2	0.00179	0.0712	0.586	6	0.0351	0.303	0.275	1.26	0.29	0.792	0.367	2.22	0.168	0.63	0.0921	0.147	0.71	0.99
1035	ENSMUSG00000014846.12	Tppp3	protein_coding	0.611	8	-1	-0.0445	0.00776	0.932	0.995	-0.514	0.935	0.357	0.844	-0.54	1.08	0.324	0.71	0.0624	0.015	0.905	0.989	-0.107	0.044	0.838	0.97	-0.17	0.115	0.742	0.991
1036	ENSMUSG00000014850.15	Msh3	protein_coding	3.81	13	-1	-0.486	9.14	0.0133	0.255	-0.485	8.67	0.0152	0.253	-0.414	6.38	0.0308	0.288	-0.0684	0.178	0.683	0.939	0.174	1.16	0.307	0.761	0.243	2.31	0.161	0.829
1037	ENSMUSG00000014856.12	Tmem208	protein_coding	5.3	8	1	-0.0518	0.281	0.608	0.961	-0.0383	0.151	0.706	0.964	-0.00365	0.00138	0.971	0.993	-0.0484	0.243	0.633	0.923	-0.0741	0.569	0.469	0.853	-0.0257	0.0694	0.798	0.995
1038	ENSMUSG00000014859.9	E2f4	protein_coding	5.63	8	1	0.0649	0.592	0.46	0.923	0.119	1.98	0.191	0.715	0.119	1.97	0.191	0.594	-0.00817	0.0093	0.925	0.993	-0.0188	0.049	0.829	0.968	-0.0106	0.0158	0.903	0.998
1039	ENSMUSG00000014867.9	Surf4	protein_coding	8.43	2	-1	0.149	1.65	0.229	0.802	0.236	4.13	0.0706	0.512	0.153	1.74	0.217	0.62	0.0187	0.026	0.875	0.984	-0.0258	0.0492	0.829	0.968	-0.0445	0.147	0.71	0.99
1040	ENSMUSG00000014873.15	Surf2	protein_coding	4.24	2	1	0.0166	0.0126	0.913	0.994	-0.248	2.73	0.13	0.634	0.107	0.523	0.487	0.816	0.00199	0.000181	0.99	0.998	-0.0687	0.213	0.654	0.913	-0.0707	0.23	0.642	0.984
1041	ENSMUSG00000014905.4	Dnajb9	protein_coding	4.41	12	-1	0.0153	0.00758	0.932	0.995	-0.214	1.43	0.261	0.788	-0.428	5.7	0.039	0.319	-0.0855	0.233	0.64	0.924	-0.027	0.0233	0.882	0.981	0.0585	0.111	0.746	0.991
1042	ENSMUSG00000014907.10	Naf1	protein_coding	3.11	8	1	0.315	1.23	0.295	0.85	-0.276	0.9	0.366	0.849	0.249	0.736	0.412	0.769	-0.197	0.463	0.512	0.883	0.0271	0.00885	0.927	0.987	0.224	0.618	0.451	0.951
1043	ENSMUSG00000014956.15	Ppp1cb	protein_coding	6.1	5	1	0.294	2.53	0.144	0.698	-0.101	0.291	0.602	0.936	-0.249	1.78	0.213	0.615	-0.0398	0.0459	0.835	0.978	0.0915	0.243	0.633	0.909	0.131	0.505	0.494	0.957
1044	ENSMUSG00000014959.12	Gorasp2	protein_coding	6.75	2	1	-0.0321	0.136	0.72	0.978	0.0397	0.206	0.66	0.953	0.0543	0.388	0.548	0.848	-0.0323	0.137	0.719	0.951	0.0296	0.115	0.742	0.94	0.0619	0.508	0.493	0.957
1045	ENSMUSG00000014980.14	Tsen15	protein_coding	3.31	1	-1	-0.236	0.838	0.382	0.892	-0.741	7.66	0.0205	0.299	0.089	0.116	0.741	0.926	-0.329	1.57	0.24	0.762	-0.0976	0.139	0.718	0.933	0.231	0.805	0.392	0.941
1046	ENSMUSG00000015002.17	Efr3a	protein_coding	6.44	15	1	0.122	0.454	0.516	0.939	0.12	0.428	0.528	0.92	0.172	0.882	0.371	0.743	-0.187	1.05	0.33	0.812	-0.0547	0.0898	0.771	0.951	0.133	0.534	0.482	0.955
1047	ENSMUSG00000015013.9	Trappc2l	protein_coding	5.24	8	1	-0.0314	0.0675	0.801	0.986	-0.0459	0.141	0.715	0.965	0.204	2.83	0.125	0.514	-0.0517	0.182	0.679	0.937	-0.146	1.43	0.26	0.723	-0.0938	0.604	0.456	0.952
1048	ENSMUSG00000015016.8	Acsf3	protein_coding	3.62	8	1	-0.243	3.4	0.0962	0.608	0.0834	0.386	0.549	0.928	0.0818	0.374	0.555	0.851	-0.0629	0.221	0.648	0.928	0.209	2.46	0.149	0.614	0.271	4.24	0.0676	0.694
1049	ENSMUSG00000015023.7	Ddx19a	protein_coding	5.87	8	-1	-0.0125	0.01	0.922	0.994	-0.00678	0.0029	0.958	0.995	-0.0612	0.238	0.636	0.89	0.0542	0.187	0.675	0.936	0.155	1.53	0.245	0.71	0.101	0.658	0.437	0.95
1050	ENSMUSG00000015027.11	Galns	protein_coding	6.64	8	-1	-0.0727	0.646	0.441	0.912	-0.179	3.83	0.0798	0.538	-0.0202	0.0496	0.828	0.957	0.0255	0.0788	0.785	0.965	0.0611	0.453	0.517	0.873	0.0356	0.155	0.702	0.99
1051	ENSMUSG00000015053.14	Gata2	protein_coding	1.03	6	1	0.682	2.07	0.182	0.761	0.753	2.25	0.166	0.678	0.935	3.59	0.0887	0.452	-0.669	1.67	0.227	0.752	-0.0137	0.000722	0.979	0.997	0.655	1.79	0.212	0.864
1052	ENSMUSG00000015083.11	C8g	protein_coding	0.81	2	-1	-0.35	1.21	0.298	0.852	0.545	2.64	0.137	0.646	-0.0683	0.0437	0.839	0.96	0.367	1.22	0.296	0.794	0.751	5.15	0.0476	0.447	0.384	1.46	0.255	0.885
1053	ENSMUSG00000015087.14	Rabl6	protein_coding	6.35	2	-1	0.0879	0.157	0.7	0.977	-0.178	0.636	0.444	0.886	-0.00211	8.99e-05	0.993	0.998	-0.0193	0.00753	0.933	0.994	-0.0652	0.0862	0.775	0.952	-0.046	0.0432	0.84	0.997
1054	ENSMUSG00000015092.9	Edf1	protein_coding	6.78	2	1	-0.0286	0.0482	0.831	0.989	0.0631	0.233	0.64	0.949	0.236	3.26	0.102	0.478	-0.134	1.06	0.329	0.812	-0.0503	0.148	0.708	0.931	0.0839	0.415	0.535	0.964
1055	ENSMUSG00000015094.16	Npdc1	protein_coding	1.99	2	1	-0.204	0.251	0.628	0.968	-0.115	0.0779	0.786	0.978	0.189	0.202	0.663	0.899	-0.673	2.62	0.138	0.669	-0.159	0.151	0.706	0.93	0.514	1.55	0.242	0.881
1056	ENSMUSG00000015095.12	Fbxw5	protein_coding	5.7	2	1	0.0209	0.0271	0.873	0.994	-0.0329	0.0659	0.803	0.98	-0.00595	0.00218	0.964	0.991	0.0157	0.0152	0.904	0.989	-0.0186	0.0212	0.887	0.982	-0.0343	0.0731	0.793	0.994
1057	ENSMUSG00000015112.15	Slc25a13	protein_coding	5.66	6	-1	-0.11	1.69	0.223	0.797	-0.111	1.67	0.227	0.754	-0.129	2.29	0.162	0.558	0.027	0.101	0.758	0.959	0.116	1.87	0.202	0.668	0.0895	1.12	0.315	0.915
1058	ENSMUSG00000015120.15	Ube2i	protein_coding	7.09	17	-1	-0.0246	0.0714	0.795	0.986	0.0625	0.456	0.516	0.914	0.242	6.9	0.026	0.269	-0.0188	0.0416	0.843	0.978	-0.0172	0.0346	0.856	0.974	0.00165	0.000323	0.986	1
1059	ENSMUSG00000015126.9	Tsr3	protein_coding	3.7	17	1	-0.00367	0.000973	0.976	0.999	0.0106	0.00798	0.931	0.993	-0.116	0.942	0.356	0.732	-0.161	1.85	0.205	0.737	-0.0939	0.629	0.447	0.839	0.0671	0.326	0.581	0.97
1060	ENSMUSG00000015127.14	Unkl	protein_coding	3.79	17	1	0.239	3.53	0.0907	0.599	-0.328	6.48	0.0299	0.357	0.0876	0.469	0.509	0.831	-0.289	5.1	0.0485	0.507	-0.466	13.2	0.00488	0.254	-0.177	1.94	0.195	0.857
1061	ENSMUSG00000015133.17	Lrrk1	protein_coding	5.95	7	-1	-0.159	0.744	0.409	0.9	-0.103	0.304	0.594	0.934	0.325	3.08	0.111	0.492	0.259	1.95	0.194	0.73	0.355	3.65	0.0861	0.534	0.0957	0.27	0.615	0.978
1062	ENSMUSG00000015143.15	Actn1	protein_coding	7.77	12	-1	0.0614	0.181	0.68	0.976	-0.0292	0.0405	0.845	0.985	0.127	0.775	0.4	0.761	0.162	1.26	0.29	0.792	0.291	4.04	0.0732	0.511	0.129	0.797	0.394	0.941
1063	ENSMUSG00000015149.14	Sirt2	protein_coding	7.34	7	1	-0.0164	0.0528	0.823	0.989	0.0375	0.277	0.611	0.939	0.0235	0.108	0.749	0.928	-0.0789	1.22	0.295	0.794	-0.125	3.08	0.111	0.564	-0.0462	0.421	0.532	0.963
1064	ENSMUSG00000015165.16	Hnrnpl	protein_coding	7.37	7	1	-0.0625	0.249	0.629	0.968	0.094	0.559	0.473	0.897	0.156	1.55	0.242	0.64	0.225	3.22	0.104	0.627	0.193	2.36	0.156	0.619	-0.032	0.0656	0.803	0.996
1065	ENSMUSG00000015176.10	Nolc1	protein_coding	5.41	19	1	0.157	2.13	0.177	0.75	0.207	3.63	0.087	0.558	0.147	1.83	0.207	0.608	-0.13	1.44	0.259	0.77	0.235	4.71	0.0561	0.475	0.365	11.5	0.00729	0.385
1066	ENSMUSG00000015189.12	Casd1	protein_coding	4.61	6	1	0.197	0.45	0.518	0.939	-0.0779	0.067	0.801	0.98	-0.191	0.415	0.535	0.843	0.39	1.72	0.22	0.75	0.426	2.04	0.184	0.649	0.0363	0.0153	0.904	0.998
1067	ENSMUSG00000015202.13	Cnksr3	protein_coding	2.83	10	-1	-0.576	8.7	0.0151	0.275	-0.113	0.337	0.575	0.931	-0.109	0.314	0.588	0.868	-0.134	0.477	0.506	0.88	-0.111	0.329	0.579	0.893	0.0226	0.0139	0.909	0.998
1068	ENSMUSG00000015214.14	Mtmr1	protein_coding	4.84	X	1	0.0522	0.122	0.735	0.981	0.309	4.13	0.0705	0.512	0.0231	0.0233	0.882	0.969	0.305	4.04	0.0731	0.57	0.201	1.76	0.216	0.682	-0.104	0.479	0.505	0.959
1069	ENSMUSG00000015217.11	Hmgb3	protein_coding	3.72	X	1	-0.0717	0.109	0.748	0.983	0.121	0.291	0.602	0.936	-0.0379	0.0288	0.869	0.965	0.117	0.277	0.61	0.916	0.596	7.21	0.0236	0.37	0.478	4.77	0.0548	0.661
1070	ENSMUSG00000015243.4	Abca1	protein_coding	9.05	4	-1	0.28	4.12	0.0708	0.552	0.402	8.46	0.0162	0.261	0.276	4.02	0.0738	0.42	0.36	6.8	0.0269	0.455	-0.181	1.71	0.221	0.688	-0.54	15.3	0.00312	0.313
1071	ENSMUSG00000015247.10	Nipsnap3b	protein_coding	5.61	4	1	0.0961	0.726	0.415	0.904	-0.0466	0.169	0.69	0.961	0.0512	0.204	0.661	0.899	-0.131	1.35	0.274	0.782	-0.302	7.11	0.0244	0.373	-0.171	2.3	0.161	0.83
1072	ENSMUSG00000015289.4	Lage3	protein_coding	4.26	X	-1	-0.122	1.01	0.339	0.878	-0.0308	0.0628	0.807	0.981	0.0582	0.23	0.642	0.891	0.0426	0.122	0.734	0.954	0.0282	0.0535	0.822	0.967	-0.0144	0.0142	0.908	0.998
1073	ENSMUSG00000015290.15	Ubl4a	protein_coding	4.97	X	-1	0.274	3.9	0.0775	0.569	0.151	1.16	0.308	0.815	0.122	0.767	0.403	0.763	-0.0146	0.0109	0.919	0.991	-0.126	0.82	0.387	0.812	-0.112	0.651	0.439	0.95
1074	ENSMUSG00000015291.10	Gdi1	protein_coding	6.37	X	1	0.0867	0.976	0.347	0.881	0.0555	0.394	0.545	0.926	0.00276	0.000985	0.976	0.994	0.294	11.2	0.00785	0.373	0.007	0.00631	0.938	0.991	-0.287	10.7	0.00872	0.394
1075	ENSMUSG00000015305.6	Sash1	protein_coding	8.26	10	-1	0.0875	1.25	0.291	0.85	0.301	14.8	0.00348	0.108	0.27	11.9	0.00661	0.136	0.13	2.76	0.129	0.657	-0.116	2.18	0.172	0.634	-0.246	9.86	0.011	0.412
1076	ENSMUSG00000015312.9	Gadd45b	protein_coding	5.92	10	1	1.29	102	1.98e-06	0.000735	1.16	81.7	5.15e-06	0.00136	1.2	86.7	3.98e-06	0.000847	-0.533	17.3	0.00212	0.286	-0.498	15.1	0.00325	0.227	0.0347	0.0732	0.792	0.994
1077	ENSMUSG00000015314.10	Slamf6	protein_coding	0.413	1	1	0.297	0.397	0.544	0.944	-0.0597	0.0138	0.909	0.991	-1.12	5.55	0.0411	0.326	1.11	5.28	0.0453	0.498	0.286	0.33	0.579	0.893	-0.828	3.18	0.106	0.778
1078	ENSMUSG00000015335.16	Zdhhc12	protein_coding	4.64	2	-1	0.0225	0.046	0.835	0.989	0.00941	0.00793	0.931	0.993	-0.0639	0.366	0.559	0.854	-0.193	3.38	0.0971	0.615	-0.23	4.78	0.0547	0.471	-0.0369	0.124	0.732	0.991
1079	ENSMUSG00000015337.5	Endog	protein_coding	2.63	2	1	-0.139	0.338	0.574	0.953	0.282	1.34	0.274	0.797	-0.239	0.975	0.348	0.727	0.104	0.184	0.677	0.936	0.174	0.517	0.489	0.86	0.0702	0.0867	0.775	0.993
1080	ENSMUSG00000015340.10	Cybb	protein_coding	9.26	X	-1	0.637	40.7	9.48e-05	0.0105	0.476	22.8	0.000832	0.0419	0.42	17.8	0.00192	0.0652	0.346	12.1	0.00628	0.365	-0.146	2.14	0.175	0.64	-0.492	24.4	0.000657	0.209
1081	ENSMUSG00000015341.17	Golga7	protein_coding	6.84	8	-1	0.0487	0.266	0.618	0.962	-0.102	1.15	0.309	0.815	-0.112	1.39	0.266	0.661	-0.099	1.09	0.321	0.808	-0.188	3.96	0.0759	0.517	-0.0894	0.896	0.367	0.935
1082	ENSMUSG00000015342.6	Xk	protein_coding	1.59	X	1	0.374	1.91	0.199	0.774	0.0419	0.0229	0.883	0.988	-0.133	0.22	0.65	0.894	-0.481	3	0.115	0.64	-0.243	0.779	0.399	0.816	0.238	0.747	0.408	0.946
1083	ENSMUSG00000015355.13	Cd48	protein_coding	6.96	1	1	-0.00418	0.0016	0.969	0.999	-0.0676	0.415	0.534	0.923	-0.127	1.47	0.255	0.653	0.0966	0.854	0.378	0.831	-0.0451	0.185	0.676	0.922	-0.142	1.85	0.205	0.864
1084	ENSMUSG00000015357.10	Clpx	protein_coding	4.93	9	1	-0.127	0.835	0.383	0.893	-0.049	0.121	0.736	0.971	-0.387	7.59	0.021	0.248	0.0723	0.267	0.617	0.918	0.169	1.45	0.257	0.721	0.0963	0.483	0.504	0.959
1085	ENSMUSG00000015363.13	Trabd	protein_coding	5.78	15	1	-0.109	1.23	0.295	0.85	0.0198	0.0401	0.845	0.985	0.086	0.76	0.404	0.765	-0.198	4.05	0.073	0.57	-0.0641	0.422	0.531	0.878	0.134	1.87	0.203	0.864
1086	ENSMUSG00000015377.9	Dennd6b	protein_coding	1.98	15	-1	-0.0957	0.162	0.696	0.977	-0.0645	0.0711	0.795	0.979	0.135	0.319	0.585	0.867	0.0363	0.023	0.883	0.986	-0.102	0.18	0.68	0.923	-0.138	0.341	0.573	0.969
1087	ENSMUSG00000015396.4	Cd83	protein_coding	6.3	13	1	1.47	188	1.23e-07	0.000124	1.34	152	3.24e-07	0.000245	1.69	246	3.49e-08	6.04e-05	0.373	12	0.00645	0.365	0.324	9.01	0.0138	0.313	-0.0493	0.215	0.653	0.986
1088	ENSMUSG00000015461.15	Atf6b	protein_coding	6.37	17	1	0.0771	0.944	0.355	0.883	0.0522	0.43	0.527	0.92	0.079	0.99	0.344	0.724	-0.0726	0.836	0.383	0.833	-0.226	8.1	0.018	0.338	-0.154	3.76	0.0822	0.736
1089	ENSMUSG00000015467.14	Egfl8	protein_coding	0.384	17	-1	0.192	0.177	0.683	0.976	0.0395	0.00722	0.934	0.993	-0.786	2.85	0.123	0.512	0.448	0.949	0.354	0.823	-0.144	0.0945	0.765	0.948	-0.592	1.66	0.228	0.871
1090	ENSMUSG00000015468.14	Notch4	protein_coding	1.81	17	1	-0.298	0.123	0.734	0.981	0.0807	0.00828	0.929	0.993	0.545	0.366	0.559	0.854	-0.297	0.116	0.74	0.956	0.209	0.0574	0.816	0.966	0.505	0.348	0.569	0.969
1091	ENSMUSG00000015474.16	Ppt2	protein_coding	6.47	17	-1	0.14	2.68	0.134	0.681	0.106	1.53	0.245	0.773	0.116	1.84	0.205	0.608	-0.0118	0.0189	0.893	0.986	-0.106	1.53	0.245	0.71	-0.0944	1.22	0.295	0.91
1092	ENSMUSG00000015478.13	Rnf5	protein_coding	5.71	17	-1	-0.0423	0.18	0.681	0.976	-0.0367	0.134	0.723	0.968	-0.0516	0.266	0.618	0.883	0.0177	0.0314	0.863	0.983	-0.102	1.04	0.333	0.775	-0.12	1.45	0.258	0.886
1093	ENSMUSG00000015488.14	Cacfd1	protein_coding	5.15	2	1	0.152	0.776	0.4	0.896	0.00116	4.39e-05	0.995	0.999	-0.0977	0.318	0.586	0.867	0.233	1.81	0.209	0.739	-0.0459	0.0703	0.796	0.958	-0.279	2.63	0.137	0.803
1094	ENSMUSG00000015501.10	Hivep2	protein_coding	4.4	10	1	0.982	35	0.000171	0.0167	1.36	64.2	1.46e-05	0.00248	1.72	103	1.86e-06	0.000541	-0.207	1.47	0.255	0.767	0.169	0.992	0.344	0.78	0.376	4.96	0.051	0.654
1095	ENSMUSG00000015522.18	Arnt	protein_coding	6	3	1	0.0773	0.267	0.617	0.962	0.35	5.39	0.0436	0.419	-0.111	0.541	0.479	0.813	0.236	2.47	0.148	0.679	0.216	2.07	0.182	0.648	-0.0201	0.018	0.896	0.998
1096	ENSMUSG00000015536.14	Mocs2	protein_coding	5.31	13	1	0.039	0.131	0.725	0.979	0.0706	0.422	0.531	0.921	0.0686	0.403	0.541	0.845	0.034	0.0992	0.76	0.959	-0.0658	0.369	0.557	0.885	-0.0998	0.863	0.376	0.937
1097	ENSMUSG00000015542.17	Nat9	protein_coding	3.92	11	-1	-0.332	8.29	0.017	0.293	-0.124	1.14	0.312	0.816	-0.0703	0.365	0.56	0.854	-0.134	1.34	0.275	0.782	-0.0854	0.548	0.477	0.856	0.0482	0.176	0.684	0.99
1098	ENSMUSG00000015568.16	Lpl	protein_coding	12.4	8	1	0.0817	1.21	0.298	0.852	0.113	2.32	0.16	0.673	0.0799	1.15	0.309	0.696	-0.0197	0.0701	0.797	0.969	0.0173	0.0543	0.821	0.967	0.037	0.248	0.63	0.981
1099	ENSMUSG00000015575.14	Atp6v0e	protein_coding	7.52	17	1	0.0359	0.171	0.688	0.977	-0.00922	0.0112	0.918	0.992	-0.106	1.49	0.251	0.649	-0.0113	0.017	0.899	0.988	-0.183	4.42	0.0629	0.49	-0.172	3.91	0.0774	0.726
1100	ENSMUSG00000015597.16	Zfp318	protein_coding	4.88	17	1	0.0291	0.032	0.862	0.992	0.0623	0.143	0.714	0.965	-0.000654	1.58e-05	0.997	0.999	0.324	3.91	0.0774	0.583	0.245	2.24	0.167	0.629	-0.0789	0.235	0.639	0.984
1101	ENSMUSG00000015605.5	Srf	protein_coding	5.68	17	-1	0.181	3.09	0.11	0.637	0.121	1.35	0.273	0.795	0.187	3.27	0.102	0.477	-0.124	1.44	0.259	0.77	-0.0465	0.202	0.663	0.916	0.0776	0.568	0.469	0.954
1102	ENSMUSG00000015656.17	Hspa8	protein_coding	11	9	1	0.0748	1.17	0.305	0.858	0.0267	0.15	0.707	0.964	0.0144	0.0433	0.84	0.96	0.026	0.141	0.715	0.95	-0.168	5.88	0.0366	0.417	-0.194	7.85	0.0194	0.476
1103	ENSMUSG00000015659.12	Serac1	protein_coding	2.96	17	-1	-0.327	1.67	0.227	0.8	-0.167	0.429	0.528	0.92	-0.216	0.706	0.421	0.776	0.0107	0.0018	0.967	0.997	-0.115	0.208	0.659	0.915	-0.126	0.252	0.627	0.98
1104	ENSMUSG00000015668.13	Pdzd11	protein_coding	4.93	X	-1	-0.0661	0.507	0.493	0.936	0.146	2.41	0.153	0.669	0.0508	0.293	0.601	0.876	-0.0401	0.183	0.678	0.937	0.167	3.19	0.106	0.558	0.207	4.98	0.0507	0.654
1105	ENSMUSG00000015671.11	Psma2	protein_coding	6.75	13	1	0.0792	0.827	0.385	0.893	0.0879	1	0.341	0.834	0.000111	1.6e-06	0.999	1	0.0788	0.813	0.389	0.836	0.0601	0.472	0.508	0.87	-0.0188	0.0465	0.834	0.996
1106	ENSMUSG00000015672.4	Mrpl32	protein_coding	4.03	13	-1	0.0938	0.28	0.609	0.961	0.00747	0.00171	0.968	0.996	-0.275	2.34	0.158	0.553	0.126	0.492	0.5	0.878	0.1	0.313	0.589	0.895	-0.0253	0.0203	0.89	0.998
1107	ENSMUSG00000015697.14	Setdb1	protein_coding	6.02	3	-1	0.0144	0.0328	0.86	0.992	0.0408	0.257	0.624	0.943	-0.127	2.51	0.146	0.537	0.181	5.11	0.0482	0.506	0.187	5.42	0.0431	0.435	0.00536	0.00452	0.948	0.998
1108	ENSMUSG00000015702.13	Anxa9	protein_coding	2.61	3	-1	-0.139	0.714	0.418	0.904	-0.0418	0.064	0.806	0.98	0.126	0.578	0.465	0.805	-0.245	2.23	0.168	0.706	-0.198	1.45	0.257	0.721	0.047	0.0827	0.78	0.993
1109	ENSMUSG00000015711.8	Prune1	protein_coding	5.45	3	-1	-0.267	10.8	0.0085	0.194	-0.175	4.59	0.0588	0.478	-0.264	10.6	0.00914	0.157	0.0865	1.14	0.312	0.803	-0.00714	0.00773	0.932	0.989	-0.0936	1.35	0.273	0.898
1110	ENSMUSG00000015714.11	Cers2	protein_coding	8.15	3	1	-0.0371	0.21	0.657	0.973	0.0479	0.349	0.568	0.929	-0.0995	1.51	0.248	0.646	0.0511	0.399	0.542	0.895	-0.0325	0.161	0.697	0.928	-0.0836	1.07	0.326	0.919
1111	ENSMUSG00000015733.13	Capza2	protein_coding	8.33	6	1	0.215	1.19	0.302	0.855	0.125	0.401	0.541	0.925	-0.362	3.38	0.0972	0.469	0.352	3.19	0.105	0.627	0.13	0.436	0.525	0.876	-0.222	1.28	0.286	0.903
1112	ENSMUSG00000015745.9	Plekho1	protein_coding	7.82	3	-1	-0.0913	1.83	0.207	0.782	-0.108	2.56	0.142	0.654	-0.0326	0.233	0.64	0.891	-0.31	21	0.0011	0.21	-0.241	12.7	0.00545	0.261	0.0692	1.05	0.33	0.922
1113	ENSMUSG00000015747.5	Vps45	protein_coding	4.45	3	-1	-0.421	1.48	0.253	0.823	0.098	0.0778	0.786	0.978	-0.128	0.132	0.724	0.921	-0.0751	0.0461	0.834	0.978	0.348	0.994	0.343	0.78	0.423	1.48	0.252	0.883
1114	ENSMUSG00000015748.13	Prpf3	protein_coding	4.99	3	-1	-0.0244	0.0513	0.826	0.989	0.0164	0.0226	0.884	0.988	-0.228	4.39	0.0635	0.393	0.0267	0.0604	0.811	0.972	0.107	0.968	0.349	0.782	0.0801	0.551	0.476	0.955
1115	ENSMUSG00000015749.12	Anp32e	protein_coding	6.26	3	1	0.105	0.834	0.383	0.893	-0.0754	0.419	0.533	0.922	-0.0218	0.035	0.855	0.962	-0.184	2.5	0.146	0.679	0.205	3.15	0.108	0.559	0.389	11.3	0.00755	0.385
1116	ENSMUSG00000015750.15	Aph1a	protein_coding	7.36	3	1	-0.174	2.74	0.13	0.674	-0.0848	0.65	0.44	0.883	0.0414	0.156	0.701	0.911	-0.212	4.07	0.0724	0.57	-0.276	6.92	0.0259	0.384	-0.0645	0.38	0.552	0.966
1117	ENSMUSG00000015755.16	Tab2	protein_coding	7.3	10	-1	0.0357	0.139	0.718	0.978	0.17	3.12	0.109	0.6	-0.0209	0.0474	0.832	0.958	0.245	6.48	0.0298	0.461	0.0663	0.476	0.507	0.869	-0.178	3.47	0.0933	0.756
1118	ENSMUSG00000015757.10	Ppil4	protein_coding	5.18	10	1	0.0628	0.188	0.674	0.974	0.0562	0.146	0.711	0.965	-0.2	1.86	0.204	0.607	0.0427	0.0851	0.777	0.965	0.148	1.03	0.335	0.776	0.106	0.533	0.483	0.955
1119	ENSMUSG00000015759.10	Cnih1	protein_coding	5.95	14	-1	0.00137	0.000151	0.99	0.999	-0.0717	0.402	0.541	0.925	-0.161	2.04	0.184	0.585	0.054	0.231	0.642	0.925	0.18	2.55	0.142	0.609	0.126	1.27	0.288	0.903
1120	ENSMUSG00000015766.14	Eps8	protein_coding	4.49	6	-1	-0.307	2.28	0.163	0.731	-0.231	1.26	0.289	0.805	-0.382	3.48	0.0926	0.461	-0.0806	0.156	0.702	0.945	-0.181	0.782	0.398	0.816	-0.1	0.244	0.632	0.983
1121	ENSMUSG00000015776.12	Med22	protein_coding	6.32	2	-1	0.00372	0.00111	0.974	0.999	0.0519	0.213	0.655	0.951	-0.000273	5.96e-06	0.998	1	0.145	1.68	0.225	0.751	-0.0984	0.769	0.402	0.818	-0.244	4.77	0.0549	0.661
1122	ENSMUSG00000015790.16	Surf1	protein_coding	5.05	2	-1	-0.24	5.05	0.0493	0.475	-0.0343	0.101	0.758	0.973	-0.0142	0.0176	0.897	0.973	0.0983	0.841	0.382	0.833	0.205	3.65	0.0863	0.534	0.107	1	0.341	0.922
1123	ENSMUSG00000015804.14	Med28	protein_coding	5.39	5	1	-0.0385	0.167	0.692	0.977	-0.0195	0.0422	0.841	0.984	0.0458	0.237	0.638	0.89	-0.00422	0.002	0.965	0.996	-0.141	2.23	0.167	0.629	-0.137	2.13	0.177	0.84
1124	ENSMUSG00000015806.12	Qdpr	protein_coding	6.07	5	-1	-0.101	0.7	0.423	0.907	-0.0023	0.000358	0.985	0.998	-0.136	1.26	0.289	0.682	0.149	1.52	0.247	0.764	0.00428	0.00125	0.973	0.996	-0.145	1.45	0.258	0.886
1125	ENSMUSG00000015837.15	Sqstm1	protein_coding	10	11	-1	0.697	53.5	3.13e-05	0.00481	0.534	31.5	0.000258	0.0189	0.692	52.7	3.34e-05	0.00427	-0.158	2.78	0.128	0.655	-0.176	3.43	0.0949	0.545	-0.0177	0.0345	0.856	0.997
1126	ENSMUSG00000015839.6	Nfe2l2	protein_coding	7.95	2	-1	0.495	51.4	3.68e-05	0.00525	0.473	46.6	5.52e-05	0.00644	0.571	68.1	1.13e-05	0.00198	0.159	5.26	0.0457	0.499	0.0958	1.92	0.197	0.665	-0.0628	0.829	0.385	0.939
1127	ENSMUSG00000015846.14	Rxra	protein_coding	6.14	2	1	-0.592	36.7	0.000143	0.0144	-0.312	10	0.0105	0.204	-0.247	6.38	0.0309	0.288	0.086	0.775	0.4	0.841	0.15	2.35	0.158	0.62	0.0638	0.431	0.527	0.961
1128	ENSMUSG00000015850.11	Adamtsl4	protein_coding	0.663	3	-1	-0.669	0.743	0.41	0.9	0.233	0.0791	0.785	0.978	0.196	0.0603	0.811	0.95	-0.132	0.0254	0.877	0.984	1.02	1.59	0.237	0.705	1.15	2.19	0.171	0.839
1129	ENSMUSG00000015852.13	Fcrls	protein_coding	7.11	3	-1	-0.0254	0.00523	0.944	0.995	-0.0894	0.0643	0.805	0.98	-0.0598	0.0287	0.869	0.965	-0.23	0.424	0.53	0.89	-0.106	0.0913	0.769	0.951	0.123	0.123	0.734	0.991
1130	ENSMUSG00000015854.7	Cd5l	protein_coding	8.12	3	1	-0.00472	0.000153	0.99	0.999	-0.00601	0.000248	0.988	0.998	-0.0197	0.00265	0.96	0.991	-0.655	2.92	0.119	0.644	-0.605	2.5	0.146	0.611	0.0502	0.0173	0.898	0.998
1131	ENSMUSG00000015869.16	Prpsap1	protein_coding	5.07	11	-1	-0.0991	0.649	0.44	0.912	0.0833	0.448	0.519	0.917	-0.163	1.73	0.219	0.622	-0.113	0.838	0.382	0.833	0.0527	0.182	0.679	0.922	0.166	1.83	0.207	0.864
1132	ENSMUSG00000015880.13	Ncapg	protein_coding	3.94	5	1	0.0589	0.0399	0.846	0.99	0.0375	0.0147	0.906	0.991	-0.392	1.62	0.233	0.633	0.426	1.94	0.194	0.731	0.975	10.3	0.00991	0.28	0.549	3.37	0.0972	0.762
1133	ENSMUSG00000015882.17	Lcorl	protein_coding	3.77	5	-1	-0.359	2.18	0.172	0.745	0.132	0.279	0.609	0.939	-0.101	0.167	0.691	0.909	-0.205	0.686	0.428	0.854	-0.0988	0.16	0.698	0.928	0.106	0.189	0.673	0.99
1134	ENSMUSG00000015889.8	Lta4h	protein_coding	6.14	10	1	-0.0892	0.262	0.621	0.964	0.192	1.19	0.303	0.813	0.216	1.52	0.247	0.646	0.0531	0.0916	0.769	0.964	0.42	5.71	0.0388	0.421	0.367	4.4	0.0633	0.687
1135	ENSMUSG00000015932.8	Dstn	protein_coding	7.12	2	1	0.0813	0.47	0.509	0.938	-0.0469	0.155	0.703	0.963	-0.108	0.813	0.389	0.755	-0.0639	0.288	0.604	0.914	0.145	1.49	0.251	0.717	0.209	3.11	0.11	0.778
1136	ENSMUSG00000015937.15	H2afy	protein_coding	6.94	13	-1	-0.0802	0.15	0.707	0.977	0.182	0.758	0.405	0.867	0.392	3.54	0.0903	0.456	0.18	0.752	0.407	0.843	0.228	1.2	0.3	0.754	0.0475	0.0526	0.823	0.996
1137	ENSMUSG00000015942.9	Gtf2ird2	protein_coding	3.98	5	1	-0.161	0.604	0.456	0.92	-0.39	3.38	0.097	0.576	0.228	1.2	0.3	0.691	0.00878	0.00175	0.967	0.997	0.126	0.362	0.561	0.886	0.117	0.322	0.583	0.971
1138	ENSMUSG00000015943.11	Bola1	protein_coding	3.19	3	-1	-0.365	5.49	0.0421	0.446	-0.259	2.72	0.131	0.635	-0.168	1.15	0.309	0.696	-0.198	1.61	0.234	0.757	-0.106	0.468	0.51	0.87	0.0913	0.349	0.568	0.969
1139	ENSMUSG00000015944.9	Gatsl2	protein_coding	6.28	5	1	0.0525	0.0868	0.775	0.985	-0.0091	0.00258	0.961	0.995	0.0521	0.0852	0.777	0.938	-0.163	0.827	0.385	0.834	-0.187	1.1	0.321	0.768	-0.0246	0.0192	0.893	0.998
1140	ENSMUSG00000015947.10	Fcgr1	protein_coding	7.14	3	-1	-0.244	1.71	0.221	0.795	-0.136	0.529	0.484	0.899	-0.0993	0.283	0.607	0.878	0.0543	0.0848	0.777	0.965	-0.163	0.763	0.404	0.819	-0.218	1.36	0.271	0.897
1141	ENSMUSG00000015950.13	Ncf1	protein_coding	8.99	5	-1	0.161	2.98	0.116	0.648	0.167	3.19	0.105	0.595	0.216	5.38	0.0437	0.335	0.113	1.47	0.255	0.767	0.093	0.994	0.343	0.78	-0.0199	0.0458	0.835	0.996
1142	ENSMUSG00000015961.8	Adss	protein_coding	6.88	1	-1	0.132	1.36	0.272	0.836	0.14	1.51	0.248	0.775	-0.0066	0.00335	0.955	0.989	-0.197	2.98	0.116	0.641	0.00858	0.00568	0.941	0.991	0.205	3.27	0.102	0.773
1143	ENSMUSG00000015968.17	Cacna1d	protein_coding	4.24	14	-1	-0.312	2.49	0.146	0.702	0.374	3.43	0.0947	0.572	0.238	1.43	0.26	0.657	0.227	1.29	0.283	0.787	0.663	11	0.00824	0.274	0.436	4.92	0.0519	0.655
1144	ENSMUSG00000015971.5	Actr8	protein_coding	5.07	14	1	0.095	0.586	0.462	0.923	-0.105	0.698	0.424	0.877	0.318	6.45	0.0301	0.286	-0.265	4.46	0.0619	0.54	-0.0311	0.0619	0.809	0.963	0.233	3.53	0.0909	0.749
1145	ENSMUSG00000015980.14	Lrrc27	protein_coding	4.55	7	1	-0.172	1.07	0.326	0.866	0.0167	0.00997	0.923	0.993	0.299	3.1	0.11	0.49	-0.658	15.4	0.00307	0.315	-0.171	1.05	0.33	0.773	0.488	8.52	0.0159	0.449
1146	ENSMUSG00000015994.10	Fnta	protein_coding	5.72	8	-1	-0.099	1.01	0.34	0.879	-0.206	4.26	0.067	0.503	-0.395	15.8	0.00279	0.0827	0.201	4.12	0.071	0.565	0.118	1.4	0.264	0.726	-0.0837	0.722	0.416	0.947
1147	ENSMUSG00000016018.4	Skiv2l2	protein_coding	5.71	13	-1	0.132	0.828	0.385	0.893	0.104	0.492	0.5	0.908	-0.0198	0.0182	0.895	0.973	0.178	1.46	0.255	0.767	0.306	4.34	0.0648	0.492	0.128	0.778	0.399	0.944
1148	ENSMUSG00000016024.9	Lbp	protein_coding	1.67	2	1	0.304	1.4	0.264	0.831	-1.48	32.4	0.000232	0.0177	0.0363	0.0184	0.895	0.973	-1.3	24.5	0.000643	0.188	-1.47	32	0.00024	0.162	-0.177	0.471	0.509	0.959
1149	ENSMUSG00000016087.13	Fli1	protein_coding	5.55	9	-1	-0.197	2.94	0.118	0.653	0.104	0.796	0.394	0.859	-0.124	1.16	0.308	0.696	0.436	14.2	0.0039	0.339	0.289	6.25	0.0323	0.404	-0.147	1.65	0.229	0.871
1150	ENSMUSG00000016181.9	Diexf	protein_coding	4.1	1	-1	-0.0573	0.155	0.703	0.977	0.368	6.1	0.0339	0.379	0.469	10.1	0.0104	0.169	-0.0934	0.4	0.542	0.894	0.169	1.3	0.281	0.739	0.262	3.22	0.104	0.778
1151	ENSMUSG00000016206.6	H2-M3	protein_coding	5.15	17	1	0.0859	0.583	0.464	0.924	0.0155	0.0186	0.894	0.989	0.147	1.7	0.222	0.625	-0.0917	0.659	0.436	0.858	-0.218	3.73	0.0833	0.532	-0.127	1.27	0.287	0.903
1152	ENSMUSG00000016239.11	Lonrf3	protein_coding	5.55	X	1	-0.0717	0.2	0.665	0.973	-0.0304	0.0355	0.855	0.986	-0.222	1.89	0.201	0.604	-0.122	0.581	0.464	0.869	-0.105	0.424	0.53	0.877	0.0179	0.0124	0.913	0.998
1153	ENSMUSG00000016252.7	Atp5e	protein_coding	6.62	2	-1	0.002	0.000249	0.988	0.999	-0.083	0.423	0.531	0.921	0.182	2.04	0.184	0.585	-0.0574	0.204	0.662	0.931	-0.0302	0.0565	0.817	0.966	0.0272	0.0461	0.835	0.996
1154	ENSMUSG00000016253.12	Nelfcd	protein_coding	5.36	2	1	0.0702	0.584	0.463	0.924	-0.208	4.98	0.0506	0.451	0.159	2.97	0.117	0.503	-0.164	3.16	0.107	0.629	-0.0924	1	0.342	0.778	0.0719	0.614	0.452	0.951
1155	ENSMUSG00000016256.10	Ctsz	protein_coding	10.3	2	-1	0.0866	1.31	0.28	0.845	0.0309	0.167	0.692	0.961	0.139	3.36	0.0979	0.47	-0.152	4.02	0.0739	0.573	-0.351	21.4	0.00103	0.181	-0.199	6.93	0.0258	0.53
1156	ENSMUSG00000016257.15	Prelid3b	protein_coding	5.37	2	-1	0.215	4.61	0.0583	0.507	0.275	7.37	0.0225	0.314	0.314	9.72	0.0114	0.176	0.0289	0.0819	0.781	0.965	0.145	2.07	0.182	0.648	0.116	1.35	0.274	0.898
1157	ENSMUSG00000016283.13	H2-M2	protein_coding	1.22	17	-1	1.62	14.8	0.00343	0.113	1.36	10.5	0.0093	0.193	1.45	12.4	0.00591	0.129	0.0913	0.0454	0.836	0.978	-0.429	0.945	0.355	0.785	-0.52	1.46	0.256	0.885
1158	ENSMUSG00000016308.12	Ube2a	protein_coding	5.74	X	1	0.0695	0.678	0.43	0.91	-0.0616	0.524	0.486	0.9	-0.0712	0.703	0.422	0.776	-0.148	3.05	0.112	0.636	-0.169	3.98	0.0751	0.515	-0.0209	0.0614	0.809	0.996
1159	ENSMUSG00000016319.3	Slc25a5	protein_coding	8.47	X	1	0.000491	3.54e-05	0.995	0.999	-0.00635	0.00588	0.94	0.994	-0.15	3.28	0.101	0.476	0.139	2.82	0.125	0.652	0.138	2.79	0.127	0.589	-0.000764	8.58e-05	0.993	1
1160	ENSMUSG00000016344.14	Ppdpf	protein_coding	5.07	2	1	-0.000584	1.79e-05	0.997	0.999	-0.00382	0.00075	0.979	0.997	0.123	0.795	0.394	0.757	0.0315	0.0518	0.825	0.975	-0.0999	0.518	0.489	0.86	-0.131	0.911	0.363	0.933
1161	ENSMUSG00000016349.10	Eef1a2	protein_coding	0.993	2	-1	-0.41	0.657	0.437	0.91	0.104	0.0382	0.849	0.985	0.793	2.05	0.184	0.585	-0.991	3.23	0.104	0.627	0.74	2.03	0.186	0.651	1.73	10.4	0.00959	0.406
1162	ENSMUSG00000016356.17	Col20a1	protein_coding	0.168	2	1	0.486	0.448	0.519	0.939	-0.211	0.0802	0.783	0.977	0.135	0.0341	0.857	0.963	-0.95	1.61	0.234	0.757	-0.57	0.601	0.457	0.846	0.38	0.27	0.615	0.978
1163	ENSMUSG00000016382.15	Pls3	protein_coding	5.44	X	-1	0.216	2.28	0.164	0.731	0.105	0.528	0.485	0.899	0.0326	0.0513	0.825	0.956	0.15	1.08	0.325	0.81	0.0811	0.317	0.586	0.895	-0.0684	0.229	0.643	0.984
1164	ENSMUSG00000016409.4	Nkap	protein_coding	4.3	X	1	-0.123	0.158	0.7	0.977	-0.0211	0.00449	0.948	0.994	-0.126	0.161	0.697	0.911	-0.322	1.05	0.33	0.812	0.0201	0.00412	0.95	0.992	0.342	1.22	0.297	0.91
1165	ENSMUSG00000016427.7	Ndufa1	protein_coding	5.54	X	-1	0.0344	0.125	0.731	0.98	-0.0743	0.576	0.466	0.896	0.161	2.72	0.131	0.519	-0.191	3.83	0.08	0.585	-0.191	3.8	0.0809	0.527	0.00058	3.55e-05	0.995	1
1166	ENSMUSG00000016477.18	E2f3	protein_coding	4.54	13	-1	0.0312	0.0379	0.85	0.991	-0.307	3.55	0.0902	0.565	-0.122	0.57	0.468	0.808	-0.122	0.568	0.469	0.871	-0.372	5.28	0.0453	0.44	-0.25	2.43	0.151	0.825
1167	ENSMUSG00000016481.15	Cr1l	protein_coding	6.21	1	-1	0.0133	0.00499	0.945	0.996	0.00706	0.00139	0.971	0.997	-0.162	0.737	0.411	0.769	0.19	1.01	0.339	0.815	0.0461	0.0596	0.812	0.964	-0.144	0.588	0.461	0.953
1168	ENSMUSG00000016487.15	Ppfibp1	protein_coding	6.73	6	1	0.631	24.6	0.000641	0.0396	0.853	44.2	6.82e-05	0.00773	0.541	17.9	0.00188	0.0649	-0.00746	0.0034	0.955	0.995	0.0507	0.157	0.701	0.929	0.0581	0.208	0.658	0.986
1169	ENSMUSG00000016494.9	Cd34	protein_coding	2.38	1	1	-0.364	0.471	0.509	0.938	-0.604	0.975	0.348	0.836	-0.0359	0.00409	0.95	0.987	0.221	0.144	0.713	0.95	1.44	6.27	0.0321	0.404	1.22	5.03	0.0497	0.652
1170	ENSMUSG00000016495.12	Plgrkt	protein_coding	5.33	19	-1	-0.13	1.92	0.197	0.774	-0.0706	0.561	0.472	0.897	-0.0402	0.184	0.678	0.904	-0.00628	0.00449	0.948	0.994	-0.0848	0.815	0.389	0.812	-0.0785	0.708	0.421	0.947
1171	ENSMUSG00000016496.7	Cd274	protein_coding	5.41	19	1	0.415	12	0.00648	0.167	0.449	13.9	0.00421	0.12	0.361	9.09	0.0135	0.194	0.123	1.04	0.333	0.814	-0.216	3.2	0.105	0.558	-0.339	7.99	0.0186	0.473
1172	ENSMUSG00000016503.16	Gtf3a	protein_coding	4.91	5	1	-0.116	1.29	0.284	0.847	0.0218	0.0439	0.838	0.984	-0.127	1.53	0.245	0.643	0.243	5.53	0.0414	0.49	0.325	9.93	0.0108	0.288	0.0824	0.654	0.438	0.95
1173	ENSMUSG00000016510.11	Mtif3	protein_coding	4.04	5	-1	-0.17	0.843	0.381	0.892	-0.0643	0.116	0.741	0.972	-0.226	1.47	0.255	0.653	-0.128	0.472	0.508	0.881	-0.0789	0.179	0.682	0.923	0.0495	0.0717	0.795	0.994
1174	ENSMUSG00000016520.7	Lnx2	protein_coding	4.09	5	-1	0.277	3.22	0.104	0.628	0.4	6.5	0.0296	0.355	-0.0613	0.154	0.703	0.912	0.217	1.94	0.195	0.731	0.0955	0.375	0.554	0.884	-0.122	0.62	0.45	0.951
1175	ENSMUSG00000016526.8	Dyrk3	protein_coding	1.47	1	-1	-0.227	0.581	0.464	0.924	1.53	25.3	0.000577	0.034	-0.0388	0.0168	0.9	0.974	0.728	5.84	0.0372	0.478	0.719	5.57	0.0409	0.429	-0.00921	0.000964	0.976	0.999
1176	ENSMUSG00000016528.10	Mapkapk2	protein_coding	8.18	1	-1	0.589	40.5	9.71e-05	0.0106	0.533	33	0.000214	0.0171	0.599	41.8	8.49e-05	0.00844	-0.0641	0.481	0.504	0.88	-0.2	4.66	0.0573	0.477	-0.136	2.16	0.174	0.839
1177	ENSMUSG00000016529.5	Il10	protein_coding	1.32	1	1	0.292	0.734	0.412	0.902	-0.176	0.246	0.631	0.945	0.0416	0.0145	0.907	0.977	0.0557	0.0257	0.876	0.984	-0.0469	0.0181	0.896	0.984	-0.103	0.0904	0.77	0.992
1178	ENSMUSG00000016534.15	Lamp2	protein_coding	8.92	X	-1	0.0583	0.341	0.573	0.952	-0.0393	0.154	0.703	0.963	-0.203	4.12	0.071	0.414	0.0455	0.207	0.659	0.931	-0.0384	0.148	0.709	0.931	-0.0839	0.705	0.421	0.947
1179	ENSMUSG00000016541.9	Atxn10	protein_coding	6.82	15	1	-0.0188	0.0739	0.792	0.986	-0.058	0.692	0.426	0.879	-0.135	3.73	0.0835	0.442	-0.126	3.3	0.1	0.621	0.00105	0.000228	0.988	0.999	0.127	3.38	0.0971	0.762
1180	ENSMUSG00000016552.13	Foxred2	protein_coding	4.19	15	-1	-0.748	12.5	0.00567	0.157	-0.578	7.35	0.0226	0.314	-0.865	16.4	0.00251	0.0769	-0.00177	7.16e-05	0.993	0.998	-0.0842	0.162	0.696	0.927	-0.0825	0.158	0.7	0.99
1181	ENSMUSG00000016554.8	Eif3d	protein_coding	6.96	15	-1	0.117	2.45	0.149	0.705	0.0126	0.028	0.87	0.988	0.0821	1.2	0.299	0.69	-0.104	1.91	0.198	0.733	-0.0462	0.38	0.552	0.883	0.0574	0.591	0.461	0.953
1182	ENSMUSG00000016559.14	H3f3b	protein_coding	8.91	11	-1	-0.0196	0.0753	0.79	0.986	0.0871	1.48	0.252	0.78	0.161	5.08	0.0488	0.354	-0.0957	1.79	0.211	0.74	-0.0885	1.53	0.245	0.71	0.00718	0.0101	0.922	0.998
1183	ENSMUSG00000016619.9	Nup50	protein_coding	5.79	15	1	-0.0859	1.06	0.328	0.868	-0.02	0.0563	0.817	0.981	0.043	0.263	0.619	0.884	-0.013	0.024	0.88	0.985	-0.0309	0.136	0.721	0.933	-0.0179	0.046	0.835	0.996
1184	ENSMUSG00000016637.6	Ift27	protein_coding	3.69	15	-1	-0.12	0.816	0.388	0.893	0.0316	0.0549	0.82	0.981	0.128	0.914	0.362	0.738	-0.0502	0.141	0.716	0.95	0.0904	0.457	0.515	0.872	0.141	1.13	0.314	0.915
1185	ENSMUSG00000016664.14	Pacsin2	protein_coding	7.09	15	-1	0.197	4.3	0.066	0.538	0.0807	0.711	0.42	0.875	0.157	2.69	0.133	0.521	-0.0416	0.19	0.673	0.935	0.127	1.77	0.215	0.682	0.168	3.13	0.108	0.778
1186	ENSMUSG00000016756.17	Cmah	protein_coding	1.96	13	1	0.41	1.38	0.268	0.832	0.202	0.32	0.584	0.933	-0.278	0.616	0.451	0.795	0.126	0.13	0.726	0.952	-0.749	4.5	0.0608	0.484	-0.875	6.34	0.0313	0.551
1187	ENSMUSG00000016757.10	Ttll12	protein_coding	4.8	15	-1	-0.0555	0.258	0.623	0.965	-0.103	0.855	0.378	0.854	-0.106	0.926	0.359	0.736	-0.048	0.19	0.672	0.935	0.0608	0.306	0.593	0.897	0.109	0.993	0.343	0.923
1188	ENSMUSG00000016831.11	Tox4	protein_coding	6.54	14	1	0.0111	0.00934	0.925	0.995	-0.0281	0.0587	0.814	0.981	0.292	6.35	0.0312	0.289	-0.0889	0.589	0.461	0.868	-0.0446	0.148	0.709	0.931	0.0444	0.148	0.709	0.99
1189	ENSMUSG00000016833.14	Mrps18c	protein_coding	4.65	5	1	-0.28	1.28	0.284	0.847	0.0726	0.0842	0.778	0.977	-0.368	2.16	0.174	0.574	0.0935	0.141	0.715	0.95	0.242	0.947	0.354	0.785	0.149	0.364	0.56	0.968
1190	ENSMUSG00000016921.14	Srsf6	protein_coding	6.96	2	1	0.0441	0.271	0.614	0.962	0.09	1.11	0.317	0.82	0.0174	0.0419	0.842	0.961	0.0538	0.4	0.542	0.894	0.0992	1.36	0.272	0.734	0.0454	0.286	0.605	0.974
1191	ENSMUSG00000016933.17	Plcg1	protein_coding	4.6	2	1	-0.289	2.62	0.138	0.69	-0.194	1.15	0.31	0.815	0.131	0.527	0.485	0.815	-0.104	0.336	0.575	0.906	0.1	0.312	0.589	0.895	0.204	1.31	0.279	0.901
1192	ENSMUSG00000016940.18	Kctd2	protein_coding	4.65	11	1	-0.217	5.43	0.0429	0.446	-0.171	3.3	0.1	0.586	-0.265	8	0.0185	0.231	0.113	1.47	0.255	0.767	0.118	1.58	0.238	0.705	0.00461	0.00248	0.961	0.999
1193	ENSMUSG00000016946.5	Kctd5	protein_coding	5.12	17	-1	0.157	3.07	0.111	0.639	0.188	4.3	0.0659	0.5	0.119	1.76	0.215	0.616	0.154	2.9	0.121	0.647	0.0914	1.02	0.336	0.777	-0.0621	0.483	0.503	0.959
1194	ENSMUSG00000016984.7	Etaa1	protein_coding	3.44	11	-1	-0.0772	0.175	0.685	0.977	-0.0638	0.112	0.745	0.972	-0.485	6.58	0.0289	0.281	0.347	3.42	0.0951	0.614	0.295	2.47	0.148	0.614	-0.0521	0.0801	0.783	0.993
1195	ENSMUSG00000017002.14	Slpi	protein_coding	0.904	2	-1	0.312	0.602	0.456	0.921	0.846	5.03	0.0498	0.449	0.129	0.107	0.75	0.929	-0.715	3.44	0.0945	0.613	-0.954	5.81	0.0375	0.42	-0.238	0.362	0.561	0.968
1196	ENSMUSG00000017009.3	Sdc4	protein_coding	7.12	2	-1	1.49	151	3.35e-07	0.000239	1.55	161	2.45e-07	0.000212	1.64	182	1.42e-07	0.000118	0.065	0.292	0.601	0.914	-0.181	2.26	0.165	0.627	-0.246	4.21	0.0683	0.696
1197	ENSMUSG00000017057.9	Il13ra1	protein_coding	4.58	X	1	0.348	3.53	0.0908	0.599	0.322	2.92	0.119	0.618	-0.154	0.673	0.432	0.783	0.268	2.04	0.185	0.722	0.0277	0.0217	0.886	0.981	-0.24	1.68	0.225	0.87
1198	ENSMUSG00000017119.19	Nbr1	protein_coding	7.37	11	1	-0.356	8.46	0.0162	0.285	-0.116	0.889	0.369	0.849	-0.0428	0.122	0.735	0.924	-0.17	1.94	0.195	0.731	-0.0526	0.185	0.677	0.922	0.118	0.932	0.358	0.927
1199	ENSMUSG00000017132.17	Cyth1	protein_coding	7.2	11	-1	-0.273	7.91	0.019	0.308	0.135	1.92	0.197	0.723	0.0278	0.0824	0.78	0.939	0.0634	0.427	0.529	0.89	0.0293	0.0913	0.769	0.951	-0.0341	0.124	0.732	0.991
1200	ENSMUSG00000017144.8	Rnd3	protein_coding	4.55	2	-1	0.916	42.1	8.31e-05	0.00968	1.19	67.2	1.2e-05	0.00223	1.16	66.2	1.28e-05	0.00215	0.107	0.544	0.478	0.874	0.195	1.82	0.208	0.675	0.0886	0.388	0.548	0.966
1201	ENSMUSG00000017146.12	Brca1	protein_coding	4.59	11	-1	0.089	0.155	0.703	0.977	0.0981	0.176	0.684	0.959	-0.748	10.5	0.00938	0.159	0.719	9.66	0.0116	0.398	0.914	15.6	0.00294	0.224	0.195	0.736	0.412	0.947
1202	ENSMUSG00000017167.6	Cntnap1	protein_coding	0.407	11	1	0.11	0.107	0.751	0.983	-0.313	0.784	0.482	0.899	-0.6	2.84	0.124	0.512	-0.452	1.68	0.225	0.751	-0.614	3.11	0.109	0.561	-0.162	0.229	0.643	0.984
1203	ENSMUSG00000017176.17	Nt5c3b	protein_coding	3.62	11	-1	0.2	0.595	0.459	0.923	-0.144	0.3	0.596	0.934	0.103	0.154	0.703	0.912	-0.0581	0.0497	0.828	0.976	-0.129	0.245	0.632	0.909	-0.0711	0.0757	0.789	0.993
1204	ENSMUSG00000017188.3	Coa3	protein_coding	5.19	11	-1	0.0559	0.115	0.742	0.982	-0.128	0.591	0.46	0.893	0.158	0.913	0.363	0.738	-0.11	0.442	0.522	0.887	-0.128	0.599	0.457	0.846	-0.0182	0.0123	0.914	0.998
1205	ENSMUSG00000017210.14	Med24	protein_coding	5.82	11	-1	-0.211	0.549	0.477	0.928	-0.282	0.965	0.35	0.838	0.215	0.569	0.469	0.808	0.0884	0.0957	0.764	0.961	0.0801	0.0786	0.785	0.955	-0.00829	0.000854	0.977	0.999
1206	ENSMUSG00000017221.14	Psmd3	protein_coding	6.61	11	1	0.0119	0.0151	0.905	0.994	-0.11	1.26	0.288	0.805	0.0918	0.89	0.368	0.742	-0.0814	0.699	0.423	0.851	-0.0484	0.247	0.63	0.909	0.033	0.115	0.741	0.991
1207	ENSMUSG00000017264.16	Exosc10	protein_coding	5.98	4	1	0.0981	0.823	0.386	0.893	0.0126	0.0134	0.91	0.991	-0.045	0.172	0.687	0.908	0.0921	0.72	0.417	0.848	-0.0857	0.623	0.449	0.841	-0.178	2.71	0.132	0.798
1208	ENSMUSG00000017286.15	Glod4	protein_coding	5.33	11	-1	-0.0369	0.0774	0.787	0.986	0.175	1.69	0.224	0.75	-0.176	1.75	0.217	0.619	0.358	7.18	0.0238	0.447	0.285	4.55	0.0597	0.483	-0.0729	0.304	0.594	0.972
1209	ENSMUSG00000017288.15	Vps53	protein_coding	5.67	11	-1	0.00727	0.00183	0.967	0.998	-0.117	0.465	0.511	0.913	-0.0587	0.118	0.739	0.925	-0.157	0.839	0.382	0.833	-0.0364	0.0451	0.836	0.97	0.12	0.5	0.496	0.957
1210	ENSMUSG00000017291.13	Taok1	protein_coding	6.16	11	-1	0.173	0.816	0.388	0.893	0.129	0.448	0.519	0.917	-0.0665	0.12	0.737	0.924	-0.0514	0.0719	0.794	0.967	-0.184	0.92	0.361	0.79	-0.133	0.482	0.504	0.959
1211	ENSMUSG00000017299.13	Dnttip1	protein_coding	4.88	2	1	0.0407	0.142	0.714	0.977	-0.0248	0.0514	0.825	0.982	-0.0117	0.0116	0.917	0.979	0.0399	0.135	0.721	0.951	0.106	0.957	0.352	0.784	0.0662	0.379	0.552	0.966
1212	ENSMUSG00000017307.15	Acot8	protein_coding	4.22	2	-1	-0.059	0.324	0.583	0.954	-0.148	1.97	0.191	0.716	0.132	1.61	0.234	0.633	-0.175	2.84	0.124	0.651	-0.207	3.91	0.0772	0.52	-0.0311	0.0899	0.771	0.992
1213	ENSMUSG00000017309.11	Cd300lg	protein_coding	2.14	11	1	-0.544	5.29	0.0452	0.457	0.137	0.314	0.588	0.933	-0.403	2.73	0.131	0.519	0.0452	0.0349	0.856	0.981	0.511	4.51	0.0607	0.484	0.465	3.87	0.0787	0.728
1214	ENSMUSG00000017376.15	Nlk	protein_coding	4.15	11	-1	-0.368	1.76	0.215	0.791	-0.0429	0.0229	0.883	0.988	-0.308	1.19	0.302	0.691	0.0327	0.0137	0.909	0.989	0.293	1.1	0.32	0.768	0.261	0.885	0.37	0.936
1215	ENSMUSG00000017386.10	Traf4	protein_coding	0.306	11	-1	-0.274	0.444	0.521	0.94	0.229	0.276	0.611	0.94	0.378	0.665	0.435	0.785	-0.472	1.17	0.306	0.8	0.527	1.56	0.241	0.707	0.999	5.6	0.0404	0.615
1216	ENSMUSG00000017390.15	Aldoc	protein_coding	5.68	11	1	-0.0665	0.144	0.713	0.977	0.151	0.732	0.413	0.871	0.0701	0.157	0.7	0.911	0.0967	0.302	0.595	0.91	-0.015	0.00728	0.934	0.99	-0.112	0.406	0.539	0.966
1217	ENSMUSG00000017400.10	Stac2	protein_coding	3.77	11	-1	0.0886	0.102	0.756	0.983	-0.0282	0.0104	0.921	0.993	0.112	0.162	0.696	0.91	-0.431	2.43	0.151	0.683	-0.505	3.32	0.0997	0.551	-0.074	0.0714	0.795	0.994
1218	ENSMUSG00000017404.12	Rpl19	protein_coding	9.59	11	1	0.0259	0.129	0.727	0.979	-0.015	0.0435	0.839	0.984	0.0353	0.24	0.635	0.89	0.0106	0.0217	0.886	0.986	-0.103	2.04	0.184	0.649	-0.114	2.49	0.147	0.817
1219	ENSMUSG00000017405.14	Nek8	protein_coding	2.36	11	-1	-0.337	1.92	0.197	0.774	0.503	3.99	0.0749	0.526	0.239	0.938	0.357	0.734	0.589	5.65	0.0397	0.483	0.488	3.84	0.0795	0.524	-0.101	0.174	0.686	0.99
1220	ENSMUSG00000017417.14	Plxdc1	protein_coding	5.26	11	-1	-0.0261	0.0657	0.803	0.986	0.0714	0.482	0.504	0.91	0.0262	0.0657	0.803	0.947	0.0606	0.351	0.567	0.903	-0.0701	0.469	0.51	0.87	-0.131	1.65	0.229	0.871
1221	ENSMUSG00000017418.13	Arl5b	protein_coding	3.98	2	1	0.0436	0.0228	0.883	0.994	-0.121	0.168	0.691	0.961	-0.55	3.44	0.0943	0.464	-0.29	0.978	0.347	0.821	-0.32	1.19	0.302	0.757	-0.0291	0.0101	0.922	0.998
1222	ENSMUSG00000017421.18	Zfp207	protein_coding	7.17	11	1	0.027	0.0751	0.79	0.986	0.088	0.786	0.397	0.862	-0.141	2.03	0.185	0.586	0.13	1.72	0.22	0.75	0.184	3.46	0.0936	0.545	0.0542	0.302	0.595	0.972
1223	ENSMUSG00000017428.16	Psmd11	protein_coding	6.26	11	1	0.164	3.99	0.0748	0.563	0.223	7.27	0.0231	0.319	0.112	1.87	0.203	0.607	-0.0122	0.022	0.885	0.986	0.0318	0.15	0.707	0.93	0.0441	0.289	0.603	0.974
1224	ENSMUSG00000017466.9	Timp2	protein_coding	8.26	11	-1	-0.00828	0.00276	0.959	0.997	-0.0867	0.302	0.595	0.934	-0.0878	0.31	0.59	0.869	-0.166	1.11	0.317	0.806	-0.389	6.06	0.0344	0.408	-0.222	1.99	0.189	0.851
1225	ENSMUSG00000017478.15	Zc3h18	protein_coding	6.05	8	1	-0.0936	0.485	0.503	0.938	-0.0385	0.0808	0.782	0.977	0.29	4.59	0.0588	0.383	-0.251	3.44	0.0943	0.612	0.00977	0.00523	0.944	0.991	0.261	3.75	0.0827	0.737
1226	ENSMUSG00000017485.11	Top2b	protein_coding	6.12	14	1	0.0661	0.108	0.75	0.983	0.0502	0.0608	0.81	0.981	-0.029	0.0204	0.889	0.971	0.0284	0.0197	0.891	0.986	0.132	0.424	0.53	0.877	0.103	0.264	0.619	0.979
1227	ENSMUSG00000017493.12	Igfbp4	protein_coding	7.25	11	1	-0.181	2.25	0.165	0.734	-0.122	1.01	0.34	0.833	0.0253	0.0437	0.839	0.96	0.118	0.95	0.354	0.823	0.246	4.14	0.0703	0.505	0.128	1.13	0.313	0.915
1228	ENSMUSG00000017499.15	Cdc6	protein_coding	3.42	11	1	-0.227	0.981	0.346	0.881	-0.0371	0.0237	0.881	0.988	-0.0813	0.123	0.733	0.924	0.567	5.79	0.0377	0.48	0.791	11.3	0.00754	0.274	0.224	0.959	0.351	0.927
1229	ENSMUSG00000017548.15	Suz12	protein_coding	5.4	11	1	0.218	0.771	0.401	0.896	0.152	0.36	0.562	0.929	-0.103	0.167	0.691	0.909	0.0907	0.129	0.727	0.952	0.428	2.89	0.121	0.579	0.338	1.83	0.207	0.864
1230	ENSMUSG00000017550.14	Atad5	protein_coding	3.66	11	1	-0.25	3.21	0.105	0.629	-0.163	1.27	0.286	0.804	0.0318	0.0503	0.827	0.956	0.12	0.714	0.419	0.849	0.585	17	0.00222	0.212	0.465	11.1	0.00794	0.386
1231	ENSMUSG00000017561.16	Crlf3	protein_coding	5.59	11	-1	0.188	1.94	0.195	0.772	0.502	13.4	0.00464	0.127	0.156	1.33	0.277	0.671	0.477	12.2	0.0061	0.363	0.359	6.93	0.0258	0.383	-0.118	0.761	0.404	0.945
1232	ENSMUSG00000017607.9	Tns4	protein_coding	1.79	11	-1	-0.703	4.66	0.0572	0.504	0.366	1.21	0.297	0.81	-0.0311	0.00885	0.927	0.982	0.361	1.2	0.299	0.796	0.745	5.16	0.0474	0.446	0.384	1.43	0.261	0.889
1233	ENSMUSG00000017615.12	Tnfaip1	protein_coding	6.43	11	-1	-0.0296	0.128	0.728	0.98	0.0469	0.317	0.586	0.933	0.00923	0.0123	0.914	0.978	-0.0104	0.0155	0.903	0.989	0.107	1.67	0.227	0.693	0.118	2.02	0.186	0.848
1234	ENSMUSG00000017631.18	Abr	protein_coding	8.51	11	-1	0.348	11.9	0.00651	0.167	0.277	7.55	0.0212	0.303	0.332	10.8	0.00855	0.152	0.0687	0.464	0.512	0.883	-0.0531	0.277	0.61	0.902	-0.122	1.46	0.256	0.885
1235	ENSMUSG00000017639.13	Rab11fip4	protein_coding	1.02	11	1	0.989	4.17	0.0695	0.548	1.98	14.6	0.00362	0.11	0.19	0.149	0.708	0.914	0.67	1.69	0.224	0.751	0.396	0.576	0.466	0.85	-0.274	0.311	0.59	0.972
1236	ENSMUSG00000017652.16	Cd40	protein_coding	4.34	2	1	1.88	54.8	2.84e-05	0.00471	1.27	24.9	0.000611	0.0351	1.56	38.7	0.000116	0.0101	0.00158	3.84e-05	0.995	0.998	-0.37	2.05	0.184	0.649	-0.372	2.13	0.176	0.84
1237	ENSMUSG00000017664.16	Slc35c2	protein_coding	6.15	2	-1	-0.2	2.95	0.118	0.652	-0.104	0.786	0.397	0.862	-0.0491	0.176	0.684	0.907	0.0491	0.176	0.684	0.94	0.103	0.771	0.401	0.817	0.0537	0.212	0.655	0.986
1238	ENSMUSG00000017670.16	Elmo2	protein_coding	6.32	2	-1	0.023	0.0297	0.867	0.993	0.059	0.192	0.671	0.955	-0.0723	0.292	0.601	0.876	0.219	2.69	0.133	0.662	0.189	2	0.189	0.655	-0.03	0.0507	0.827	0.996
1239	ENSMUSG00000017677.11	Wsb1	protein_coding	6.9	11	-1	0.0513	0.317	0.586	0.954	-0.00898	0.00956	0.924	0.993	0.0812	0.785	0.397	0.759	-0.0189	0.0428	0.84	0.978	0.122	1.79	0.212	0.679	0.141	2.4	0.153	0.828
1240	ENSMUSG00000017679.16	Ttpal	protein_coding	5.72	2	1	0.0392	0.0563	0.817	0.987	0.158	0.896	0.367	0.849	0.0794	0.229	0.643	0.891	0.0446	0.0721	0.794	0.967	0.00491	0.00087	0.977	0.996	-0.0397	0.0578	0.815	0.996
1241	ENSMUSG00000017686.16	Rhot1	protein_coding	5.38	11	1	0.152	1.32	0.278	0.843	0.0582	0.189	0.674	0.956	-0.173	1.68	0.225	0.626	0.162	1.47	0.254	0.767	0.0932	0.49	0.501	0.866	-0.0685	0.269	0.616	0.978
1242	ENSMUSG00000017697.3	Ada	protein_coding	2.35	2	-1	-0.255	1.51	0.248	0.82	-0.0669	0.0996	0.759	0.973	0.046	0.0475	0.832	0.958	-0.106	0.256	0.624	0.92	0.262	1.57	0.24	0.707	0.368	3.16	0.107	0.778
1243	ENSMUSG00000017707.9	Serinc3	protein_coding	9.58	2	-1	-0.153	5.9	0.0364	0.418	-0.0481	0.584	0.463	0.895	-0.257	16.6	0.0024	0.0757	0.193	9.44	0.0123	0.398	0.208	10.9	0.00839	0.274	0.0144	0.0528	0.823	0.996
1244	ENSMUSG00000017713.9	Tha1	protein_coding	2.23	11	-1	-0.173	0.379	0.552	0.947	-0.318	1.24	0.292	0.806	0.0572	0.0403	0.845	0.961	-0.373	1.74	0.218	0.749	-0.171	0.37	0.557	0.885	0.202	0.517	0.489	0.956
1245	ENSMUSG00000017715.11	Pgs1	protein_coding	5.84	11	1	0.325	13.7	0.0044	0.132	0.378	18.2	0.00178	0.0712	0.395	20.1	0.00129	0.0515	-0.0115	0.017	0.899	0.988	-0.0674	0.58	0.464	0.85	-0.0559	0.403	0.54	0.966
1246	ENSMUSG00000017716.15	Birc5	protein_coding	5.17	11	1	-0.00281	0.000261	0.987	0.999	-0.00633	0.00126	0.972	0.997	-0.159	0.799	0.393	0.756	-0.0136	0.0059	0.94	0.994	0.551	9.75	0.0113	0.291	0.565	10.4	0.00952	0.406
1247	ENSMUSG00000017718.15	Afmid	protein_coding	2.51	11	1	0.363	0.953	0.353	0.883	0.242	0.398	0.543	0.926	0.0345	0.00864	0.928	0.983	0.342	0.824	0.386	0.834	0.195	0.268	0.617	0.902	-0.147	0.158	0.7	0.99
1248	ENSMUSG00000017721.15	Pigt	protein_coding	6.48	2	1	-0.0776	0.787	0.397	0.895	-0.12	1.85	0.205	0.73	-0.0713	0.662	0.435	0.785	0.103	1.37	0.27	0.779	0.0719	0.67	0.433	0.831	-0.0309	0.125	0.731	0.991
1249	ENSMUSG00000017734.15	Dbndd2	protein_coding	4.4	2	1	-0.132	0.698	0.424	0.907	-0.0469	0.0867	0.775	0.976	-0.109	0.464	0.512	0.832	-0.145	0.832	0.384	0.834	-0.111	0.49	0.5	0.866	0.0336	0.0453	0.836	0.996
1250	ENSMUSG00000017737.2	Mmp9	protein_coding	1.31	2	1	0.591	0.791	0.396	0.895	-0.225	0.101	0.757	0.973	-0.653	0.93	0.358	0.735	0.579	0.684	0.428	0.854	-0.502	0.517	0.489	0.86	-1.08	2.51	0.145	0.815
1251	ENSMUSG00000017747.13	Ghdc	protein_coding	4.72	11	-1	0.143	0.709	0.42	0.905	-0.144	0.719	0.417	0.874	0.0415	0.0593	0.813	0.95	-0.416	6	0.0351	0.47	-0.546	10.3	0.00972	0.28	-0.13	0.595	0.459	0.953
1252	ENSMUSG00000017754.13	Pltp	protein_coding	8.8	2	-1	-0.0777	0.299	0.597	0.958	-0.275	3.72	0.0837	0.548	-0.036	0.0641	0.805	0.948	0.455	10.2	0.0101	0.385	0.022	0.0238	0.881	0.981	-0.433	9.24	0.013	0.434
1253	ENSMUSG00000017756.9	Slc12a7	protein_coding	6.27	13	1	0.113	0.509	0.492	0.936	0.292	3.32	0.0994	0.584	-0.183	1.32	0.279	0.672	0.419	6.87	0.0263	0.45	0.039	0.0597	0.812	0.964	-0.38	5.7	0.039	0.611
1254	ENSMUSG00000017760.15	Ctsa	protein_coding	10.7	2	1	-0.115	1.82	0.209	0.783	-0.12	1.96	0.193	0.717	0.133	2.42	0.152	0.545	-0.182	4.53	0.0603	0.54	-0.249	8.49	0.016	0.333	-0.0673	0.621	0.449	0.951
1255	ENSMUSG00000017764.2	Zswim1	protein_coding	3.92	2	1	-0.435	3.05	0.113	0.64	-0.0764	0.0909	0.769	0.975	-0.275	1.2	0.3	0.691	0.249	0.984	0.346	0.82	0.179	0.509	0.492	0.862	-0.0695	0.0787	0.785	0.993
1256	ENSMUSG00000017765.17	Slc12a4	protein_coding	6.49	8	-1	0.172	2.8	0.126	0.668	0.102	0.978	0.347	0.836	0.256	6.21	0.0327	0.295	-0.0429	0.173	0.686	0.94	-0.0438	0.18	0.68	0.923	-0.000878	7.31e-05	0.993	1
1257	ENSMUSG00000017767.3	Spata25	protein_coding	0.587	2	-1	-0.907	3.62	0.0872	0.59	-0.624	1.6	0.235	0.762	-0.681	2.23	0.168	0.567	0.899	3.83	0.0798	0.584	-0.0529	0.0128	0.912	0.986	-0.952	4.58	0.0591	0.671
1258	ENSMUSG00000017774.19	Myo1c	protein_coding	7.89	11	1	0.0416	0.153	0.705	0.977	0.201	3.53	0.0908	0.565	0.179	2.81	0.125	0.515	0.073	0.469	0.509	0.882	0.127	1.41	0.263	0.725	0.0536	0.254	0.626	0.98
1259	ENSMUSG00000017776.15	Crk	protein_coding	6.88	11	1	0.171	4.74	0.0555	0.498	0.153	3.75	0.0827	0.546	0.0813	1.07	0.326	0.712	-0.028	0.127	0.73	0.953	-0.12	2.33	0.159	0.623	-0.0921	1.38	0.268	0.894
1260	ENSMUSG00000017778.14	Cox7c	protein_coding	5.68	13	-1	-0.017	0.0142	0.908	0.994	-0.317	4.87	0.0528	0.458	0.227	2.5	0.146	0.538	-0.41	8.17	0.0176	0.423	-0.421	8.59	0.0156	0.331	-0.0108	0.0057	0.941	0.998
1261	ENSMUSG00000017781.17	Pitpna	protein_coding	9.13	11	1	0.0891	0.795	0.394	0.895	-0.0539	0.29	0.602	0.936	0.086	0.74	0.411	0.769	0.0353	0.125	0.731	0.953	-0.0357	0.127	0.729	0.936	-0.071	0.506	0.494	0.957
1262	ENSMUSG00000017801.15	Mlx	protein_coding	5.16	11	1	-0.00202	0.000353	0.985	0.999	0.0496	0.208	0.658	0.953	-0.0126	0.0136	0.91	0.977	-0.0664	0.377	0.554	0.899	-0.112	1.08	0.324	0.769	-0.0461	0.184	0.678	0.99
1263	ENSMUSG00000017802.14	Retreg3	protein_coding	6.85	11	-1	-0.144	3.59	0.0885	0.595	-0.101	1.75	0.217	0.744	-0.187	5.95	0.0357	0.306	0.00323	0.00179	0.967	0.997	-0.0786	1.06	0.328	0.771	-0.0819	1.16	0.308	0.912
1264	ENSMUSG00000017830.15	Dhx58	protein_coding	5.39	11	-1	-0.222	0.592	0.46	0.923	-0.328	1.27	0.287	0.804	0.072	0.0625	0.808	0.948	0.237	0.676	0.431	0.855	-0.183	0.4	0.542	0.882	-0.42	2.14	0.176	0.84
1265	ENSMUSG00000017831.7	Rab5a	protein_coding	5.83	17	1	0.12	0.545	0.478	0.928	0.0399	0.059	0.813	0.981	-0.0669	0.167	0.692	0.909	0.0226	0.019	0.893	0.986	0.00697	0.00181	0.967	0.994	-0.0156	0.00917	0.926	0.998
1266	ENSMUSG00000017832.2	Hspb9	protein_coding	0.379	11	1	-0.376	1.08	0.325	0.866	-0.671	3.29	0.101	0.586	0.113	0.0989	0.76	0.931	-0.26	0.535	0.482	0.874	-0.309	0.747	0.408	0.822	-0.0487	0.0189	0.893	0.998
1267	ENSMUSG00000017837.12	Nkiras2	protein_coding	6.21	11	1	-0.213	4.96	0.0511	0.479	-0.0257	0.0714	0.795	0.979	-0.133	1.92	0.197	0.601	-0.0435	0.206	0.66	0.931	0.11	1.32	0.278	0.737	0.154	2.6	0.139	0.805
1268	ENSMUSG00000017843.14	Ppp2r5c	protein_coding	7.32	12	1	-0.0829	1.45	0.257	0.827	-0.0246	0.126	0.73	0.969	-0.0994	2.07	0.181	0.581	0.0743	1.16	0.308	0.801	0.0762	1.22	0.297	0.752	0.00181	0.000689	0.98	0.999
1269	ENSMUSG00000017858.12	Ift52	protein_coding	5.5	2	1	0.056	0.102	0.757	0.983	0.142	0.644	0.442	0.885	-0.385	4.73	0.0558	0.377	0.255	2.09	0.18	0.716	0.284	2.59	0.14	0.607	0.0289	0.0271	0.873	0.997
1270	ENSMUSG00000017861.11	Mybl2	protein_coding	3.6	2	1	0.0727	0.0817	0.781	0.985	0.454	2.93	0.119	0.618	0.0246	0.00895	0.927	0.982	0.566	4.71	0.0562	0.536	0.759	8.52	0.0159	0.333	0.192	0.568	0.469	0.954
1271	ENSMUSG00000017929.13	B4galt5	protein_coding	6.88	2	-1	0.0755	0.322	0.583	0.954	0.178	1.79	0.212	0.74	-0.0558	0.176	0.684	0.907	0.241	3.29	0.101	0.622	-0.214	2.58	0.141	0.607	-0.455	11.7	0.00689	0.384
1272	ENSMUSG00000017943.15	Gdap1l1	protein_coding	0.354	2	1	-0.296	0.248	0.629	0.968	-0.153	0.0618	0.809	0.981	0.716	1.41	0.264	0.659	-0.529	0.749	0.408	0.844	-0.0048	6.5e-05	0.994	0.999	0.525	0.776	0.4	0.944
1273	ENSMUSG00000017999.16	Ddx27	protein_coding	5.35	2	1	-0.46	3.39	0.0965	0.609	0.215	0.73	0.414	0.871	0.0614	0.0595	0.812	0.95	-0.325	1.67	0.226	0.752	0.348	1.92	0.197	0.664	0.673	7.21	0.0236	0.514
1274	ENSMUSG00000018001.18	Cyth3	protein_coding	5.55	5	1	0.154	1.56	0.242	0.814	0.249	3.99	0.0746	0.526	-0.0399	0.104	0.754	0.93	0.173	1.95	0.194	0.73	-0.0108	0.00754	0.933	0.99	-0.184	2.23	0.168	0.839
1275	ENSMUSG00000018008.7	Cyth4	protein_coding	9.38	15	1	-0.224	6.57	0.029	0.376	-0.176	4.02	0.0738	0.525	-0.149	2.88	0.122	0.511	0.197	5.08	0.0488	0.507	0.0685	0.613	0.452	0.842	-0.129	2.17	0.173	0.839
1276	ENSMUSG00000018012.11	Rac3	protein_coding	2.33	11	1	-0.165	0.395	0.544	0.944	-0.247	0.846	0.38	0.855	0.147	0.304	0.594	0.871	-0.295	1.23	0.294	0.794	-0.00904	0.00116	0.973	0.996	0.286	1.18	0.304	0.911
1277	ENSMUSG00000018040.9	Rrp7a	protein_coding	6.62	15	-1	0.132	2.45	0.15	0.705	0.0131	0.024	0.88	0.988	0.383	20.6	0.00119	0.0487	-0.24	8.05	0.0183	0.425	-0.13	2.38	0.155	0.618	0.109	1.69	0.224	0.867
1278	ENSMUSG00000018042.17	Cyb5r3	protein_coding	8.43	15	-1	0.0354	0.11	0.747	0.983	-0.036	0.113	0.744	0.972	0.154	2.09	0.18	0.58	0.13	1.48	0.253	0.766	0.173	2.64	0.137	0.604	0.0435	0.166	0.692	0.99
1279	ENSMUSG00000018068.13	Ints2	protein_coding	4.34	11	-1	-0.659	17.5	0.00205	0.0824	0.053	0.109	0.748	0.973	0.641	16.1	0.00264	0.0793	0.11	0.477	0.506	0.88	0.567	12.6	0.00552	0.262	0.457	8.43	0.0163	0.453
1280	ENSMUSG00000018076.12	Med13l	protein_coding	6.02	5	1	0.493	23.3	0.000774	0.0451	0.504	23.9	0.000709	0.0376	0.442	18.5	0.00169	0.0606	-0.0781	0.575	0.466	0.87	0.0089	0.00747	0.933	0.99	0.087	0.722	0.416	0.947
1281	ENSMUSG00000018102.5	Hist1h2bc	protein_coding	5.98	13	1	-0.00429	0.000802	0.978	0.999	-0.0898	0.349	0.568	0.929	-0.0485	0.102	0.757	0.931	-0.224	2.19	0.171	0.707	-0.252	2.77	0.128	0.59	-0.0282	0.0347	0.856	0.997
1282	ENSMUSG00000018143.10	Mafk	protein_coding	4.52	5	1	-0.272	3.56	0.0895	0.597	-0.253	3.06	0.112	0.605	-0.187	1.69	0.224	0.626	-0.131	0.836	0.383	0.833	-0.315	4.8	0.0542	0.47	-0.184	1.66	0.228	0.871
1283	ENSMUSG00000018160.15	Med1	protein_coding	5.73	11	-1	0.527	5.52	0.0416	0.443	-0.224	0.982	0.346	0.836	-0.0152	0.00459	0.947	0.987	-0.236	1.1	0.32	0.808	-0.286	1.61	0.234	0.701	-0.0504	0.0508	0.826	0.996
1284	ENSMUSG00000018166.8	Erbb3	protein_coding	2.68	10	-1	-0.0142	0.00358	0.954	0.996	-0.0197	0.00649	0.937	0.994	-0.0684	0.0797	0.784	0.941	0.00877	0.00132	0.972	0.997	0.224	0.866	0.375	0.802	0.215	0.821	0.387	0.94
1285	ENSMUSG00000018167.10	Stard3	protein_coding	6.43	11	1	-0.065	0.516	0.49	0.933	-0.0505	0.309	0.591	0.933	0.00189	0.000435	0.984	0.996	-0.0192	0.045	0.836	0.978	-0.24	6.98	0.0254	0.38	-0.22	5.96	0.0357	0.581
1286	ENSMUSG00000018169.12	Mfng	protein_coding	2.66	15	-1	0.0248	0.00737	0.933	0.995	0.323	1.17	0.306	0.814	-0.401	1.85	0.205	0.608	0.611	4.27	0.0669	0.555	0.506	2.94	0.118	0.576	-0.105	0.131	0.725	0.991
1287	ENSMUSG00000018171.9	Vmp1	protein_coding	6.72	11	-1	0.382	10.5	0.00921	0.205	0.481	16.5	0.00247	0.0864	0.313	7.05	0.0249	0.265	0.0456	0.149	0.708	0.947	-0.00414	0.00122	0.973	0.996	-0.0498	0.178	0.682	0.99
1288	ENSMUSG00000018189.12	Uchl5	protein_coding	4.63	1	1	0.0769	0.323	0.583	0.954	0.207	2.24	0.166	0.678	0.145	1.1	0.32	0.705	0.0599	0.191	0.672	0.934	0.365	7.1	0.0244	0.373	0.305	5.07	0.0491	0.652
1289	ENSMUSG00000018196.18	Glrx2	protein_coding	4.37	1	1	0.0537	0.168	0.691	0.977	0.00175	0.000172	0.99	0.998	-0.314	5.64	0.0398	0.321	0.239	3.29	0.101	0.622	-0.0217	0.0271	0.873	0.978	-0.261	3.97	0.0753	0.721
1290	ENSMUSG00000018199.8	Trove2	protein_coding	4.01	1	-1	0.232	1.01	0.339	0.878	-0.269	1.29	0.283	0.802	-0.197	0.704	0.422	0.776	0.033	0.02	0.89	0.986	-0.227	0.947	0.354	0.785	-0.26	1.27	0.287	0.903
1291	ENSMUSG00000018209.15	Stk4	protein_coding	7.11	2	1	-0.222	3.44	0.0945	0.606	0.0284	0.0558	0.818	0.981	0.0338	0.0799	0.783	0.941	0.152	1.6	0.236	0.758	0.202	2.83	0.124	0.586	0.0501	0.176	0.684	0.99
1292	ENSMUSG00000018217.12	Pmp22	protein_coding	8.15	11	1	0.0719	0.544	0.478	0.928	0.0891	0.834	0.383	0.857	-0.00852	0.00763	0.932	0.984	-0.0611	0.393	0.545	0.896	-0.179	3.36	0.098	0.55	-0.117	1.46	0.256	0.885
1293	ENSMUSG00000018239.9	Zcchc10	protein_coding	2.53	11	1	-0.118	0.205	0.661	0.973	-0.106	0.16	0.698	0.963	0.0254	0.00908	0.926	0.982	-0.325	1.52	0.247	0.764	-0.0417	0.0251	0.877	0.98	0.284	1.18	0.303	0.911
1294	ENSMUSG00000018286.6	Psmb6	protein_coding	7.49	11	1	0.0825	1.24	0.292	0.85	0.0726	0.959	0.351	0.839	0.213	8.21	0.0174	0.223	-0.248	11.2	0.00781	0.373	-0.282	14.4	0.00376	0.236	-0.0334	0.204	0.662	0.986
1295	ENSMUSG00000018287.12	Spag7	protein_coding	5.51	11	-1	0.00202	0.000329	0.986	0.999	-0.156	1.93	0.196	0.723	0.155	1.93	0.196	0.6	-0.0904	0.654	0.438	0.859	-0.216	3.72	0.0837	0.532	-0.126	1.27	0.287	0.903
1296	ENSMUSG00000018293.4	Pfn1	protein_coding	9.74	11	-1	0.0865	1.46	0.256	0.824	0.0955	1.78	0.213	0.741	0.174	5.88	0.0366	0.309	-0.00419	0.00343	0.954	0.995	0.0289	0.163	0.696	0.927	0.0331	0.214	0.654	0.986
1297	ENSMUSG00000018322.10	Tomm34	protein_coding	5.33	2	-1	0.0186	0.039	0.847	0.99	0.0355	0.139	0.718	0.966	0.109	1.33	0.277	0.671	-0.0164	0.0298	0.867	0.983	0.0971	1.05	0.331	0.773	0.113	1.45	0.257	0.886
1298	ENSMUSG00000018326.9	Ywhab	protein_coding	7.98	2	1	0.0831	1.31	0.279	0.845	-0.0374	0.264	0.619	0.943	-0.0397	0.298	0.597	0.873	0.113	2.4	0.154	0.687	0.0957	1.73	0.218	0.685	-0.0168	0.0539	0.821	0.996
1299	ENSMUSG00000018334.17	Ksr1	protein_coding	2.73	11	-1	-0.0527	0.0319	0.862	0.992	0.471	2.37	0.156	0.669	0.0469	0.0237	0.881	0.969	-0.0477	0.0244	0.879	0.984	0.347	1.31	0.28	0.739	0.395	1.75	0.217	0.866
1300	ENSMUSG00000018339.11	Gpx3	protein_coding	5.58	11	1	0.000589	1.64e-05	0.997	0.999	0.0198	0.0183	0.895	0.989	0.0224	0.0231	0.882	0.969	-0.554	14.3	0.00386	0.339	-0.192	1.73	0.219	0.686	0.362	6.15	0.0334	0.565
1301	ENSMUSG00000018340.13	Anxa6	protein_coding	7.58	11	-1	0.0154	0.0393	0.847	0.99	0.0225	0.0834	0.779	0.977	0.0022	0.000802	0.978	0.994	0.0641	0.679	0.43	0.854	0.0332	0.182	0.679	0.922	-0.0309	0.159	0.699	0.99
1302	ENSMUSG00000018341.12	Il12rb2	protein_coding	3.93	6	-1	0.37	2.32	0.16	0.724	0.462	3.41	0.0957	0.573	0.187	0.585	0.463	0.803	0.438	3.1	0.11	0.632	0.385	2.39	0.154	0.616	-0.0532	0.0478	0.831	0.996
1303	ENSMUSG00000018347.16	Zkscan6	protein_coding	3.72	11	1	-0.101	0.627	0.447	0.914	-0.0472	0.131	0.725	0.968	-0.0824	0.406	0.539	0.845	0.0415	0.104	0.754	0.958	0.0232	0.0322	0.861	0.977	-0.0184	0.0206	0.889	0.998
1304	ENSMUSG00000018362.14	Kpna2	protein_coding	7.02	11	-1	0.122	1.39	0.267	0.832	0.213	4.18	0.0691	0.51	0.117	1.26	0.289	0.682	0.157	2.28	0.163	0.698	0.523	25.2	0.00058	0.177	0.366	12.5	0.00573	0.36
1305	ENSMUSG00000018363.16	Smurf2	protein_coding	5.54	11	-1	-0.0322	0.0758	0.789	0.986	0.0497	0.176	0.684	0.959	-0.0483	0.168	0.691	0.909	0.0338	0.0825	0.78	0.965	0.156	1.77	0.214	0.682	0.123	1.1	0.32	0.919
1306	ENSMUSG00000018372.13	Cep95	protein_coding	3.15	11	1	0.929	13.8	0.00432	0.13	0.571	5.05	0.0493	0.447	0.282	1.22	0.296	0.687	0.41	2.66	0.135	0.664	-0.0561	0.05	0.828	0.968	-0.466	3.51	0.0917	0.751
1307	ENSMUSG00000018377.10	Vezf1	protein_coding	4.46	11	1	0.212	3.89	0.078	0.57	0.172	2.47	0.148	0.662	0.179	2.71	0.132	0.519	-0.0823	0.57	0.468	0.871	-0.0373	0.117	0.739	0.939	0.045	0.174	0.686	0.99
1308	ENSMUSG00000018378.13	Cuedc1	protein_coding	2.43	11	1	0.184	0.54	0.48	0.929	-0.453	3.08	0.111	0.603	0.908	12.6	0.00554	0.124	-0.364	2.03	0.186	0.723	0.171	0.45	0.518	0.873	0.534	4.5	0.061	0.676
1309	ENSMUSG00000018379.17	Srsf1	protein_coding	5.67	11	1	0.115	1.24	0.292	0.85	-0.0503	0.23	0.642	0.949	0.0196	0.0354	0.855	0.962	-0.0521	0.25	0.628	0.922	-0.0178	0.0291	0.868	0.978	0.0344	0.11	0.747	0.991
1310	ENSMUSG00000018381.15	Abi3	protein_coding	4.11	11	-1	-0.133	0.327	0.581	0.954	-0.174	0.555	0.474	0.897	-0.327	2	0.189	0.591	0.0387	0.0279	0.871	0.983	-0.399	2.95	0.118	0.575	-0.438	3.6	0.088	0.749
1311	ENSMUSG00000018395.19	Kif3a	protein_coding	5.21	11	1	-0.0447	0.0752	0.79	0.986	-0.437	7.12	0.0243	0.326	-0.129	0.611	0.453	0.796	-0.632	15	0.00334	0.322	-0.472	8.39	0.0165	0.333	0.16	0.966	0.35	0.926
1312	ENSMUSG00000018398.18	2008-09-01	protein_coding	6.29	11	1	0.0254	0.0645	0.805	0.986	-0.104	1.07	0.327	0.826	0.0526	0.274	0.612	0.882	0.00265	0.0007	0.979	0.997	-0.0251	0.0623	0.808	0.963	-0.0277	0.0769	0.787	0.993
1313	ENSMUSG00000018401.17	Mtmr4	protein_coding	4.76	11	1	-0.13	0.983	0.346	0.881	-0.273	4.23	0.0677	0.506	-0.353	7.08	0.0246	0.265	-0.00557	0.00179	0.967	0.997	0.0631	0.231	0.642	0.911	0.0686	0.277	0.611	0.977
1314	ENSMUSG00000018405.7	Mrm1	protein_coding	4.14	11	-1	-0.0334	0.00371	0.953	0.996	1.64	7.98	0.0187	0.285	0.42	0.58	0.465	0.805	0.692	1.54	0.244	0.762	1.19	4.48	0.0614	0.485	0.499	0.839	0.382	0.939
1315	ENSMUSG00000018412.16	Kansl1	protein_coding	6.48	11	-1	-0.152	2.27	0.164	0.732	-0.222	4.73	0.0558	0.47	-0.121	1.41	0.264	0.659	-0.0597	0.346	0.57	0.903	0.0723	0.508	0.493	0.862	0.132	1.71	0.222	0.866
1316	ENSMUSG00000018415.14	Gid4	protein_coding	4.6	11	1	0.0663	0.356	0.564	0.951	-0.256	5.06	0.0491	0.447	-0.0653	0.339	0.574	0.863	0.0847	0.57	0.468	0.871	0.0631	0.316	0.587	0.895	-0.0216	0.0378	0.85	0.997
1317	ENSMUSG00000018417.14	Myo1b	protein_coding	2.74	1	-1	-0.176	0.279	0.609	0.961	0.0566	0.0277	0.871	0.988	0.898	6.74	0.0275	0.275	-0.467	1.86	0.203	0.734	0.236	0.489	0.501	0.866	0.703	4.33	0.0652	0.691
1318	ENSMUSG00000018425.18	Dhx40	protein_coding	5.12	11	-1	-0.0869	0.293	0.601	0.959	-0.076	0.217	0.652	0.95	-0.254	2.45	0.15	0.543	0.088	0.296	0.599	0.912	0.117	0.52	0.488	0.859	0.0288	0.0322	0.861	0.997
1319	ENSMUSG00000018427.7	Ypel2	protein_coding	4.34	11	-1	-0.495	7.65	0.0206	0.32	-0.467	6.72	0.0276	0.341	-0.523	8.43	0.0163	0.216	-0.083	0.219	0.65	0.928	-0.223	1.58	0.239	0.706	-0.14	0.631	0.446	0.951
1320	ENSMUSG00000018428.15	Akap1	protein_coding	4.29	11	-1	0.0321	0.0592	0.813	0.987	-0.0158	0.0139	0.909	0.991	0.14	1.1	0.32	0.705	-0.209	2.47	0.148	0.679	-0.0494	0.138	0.718	0.933	0.16	1.47	0.254	0.884
1321	ENSMUSG00000018433.14	Nol11	protein_coding	4.75	11	-1	-0.0177	0.00848	0.929	0.995	-0.0265	0.0183	0.895	0.989	-0.302	2.39	0.155	0.549	-0.0134	0.00473	0.947	0.994	0.257	1.75	0.216	0.683	0.271	1.97	0.192	0.854
1322	ENSMUSG00000018442.13	Derl2	protein_coding	5.75	11	-1	0.116	1.28	0.284	0.847	-0.133	1.67	0.226	0.753	0.0801	0.611	0.453	0.796	-0.286	7.82	0.0196	0.431	-0.405	15.6	0.00293	0.224	-0.119	1.36	0.272	0.897
1323	ENSMUSG00000018446.8	C1qbp	protein_coding	5.3	11	-1	0.0169	0.0146	0.906	0.994	-0.0837	0.349	0.568	0.929	0.00167	0.000141	0.991	0.998	0.103	0.538	0.481	0.874	0.141	1	0.341	0.777	0.0378	0.0733	0.792	0.994
1324	ENSMUSG00000018449.12	Rpain	protein_coding	4.25	11	1	-0.239	1.48	0.252	0.823	-0.394	3.9	0.0775	0.533	-0.165	0.701	0.423	0.776	-0.185	0.88	0.371	0.83	-0.307	2.44	0.151	0.615	-0.123	0.395	0.544	0.966
1325	ENSMUSG00000018459.15	Slc13a3	protein_coding	2.14	2	-1	0.728	1.52	0.246	0.819	0.48	0.635	0.445	0.886	0.485	0.647	0.441	0.787	-0.057	0.00874	0.927	0.993	-0.31	0.259	0.622	0.906	-0.253	0.177	0.683	0.99
1326	ENSMUSG00000018474.17	Chd3	protein_coding	6.64	11	-1	-0.0565	0.2	0.665	0.973	0.00649	0.00263	0.96	0.995	0.0411	0.106	0.752	0.929	0.0567	0.201	0.664	0.932	-0.176	1.93	0.196	0.664	-0.232	3.39	0.0964	0.761
1327	ENSMUSG00000018476.7	Kdm6b	protein_coding	3.12	11	-1	0.321	2.55	0.142	0.698	0.291	2.04	0.185	0.706	0.544	7.28	0.0231	0.257	-0.118	0.334	0.576	0.906	-0.469	5.3	0.045	0.44	-0.351	3.02	0.114	0.782
1328	ENSMUSG00000018481.9	Appbp2	protein_coding	5.52	11	-1	0.076	0.501	0.496	0.937	0.052	0.228	0.644	0.949	0.0726	0.452	0.517	0.835	0.0683	0.398	0.543	0.895	0.0771	0.507	0.493	0.862	0.00875	0.00664	0.937	0.998
1329	ENSMUSG00000018500.2	Adora2b	protein_coding	3.74	11	1	1.39	79.6	5.77e-06	0.00163	1.53	91.3	3.17e-06	0.000902	1.53	96.2	2.52e-06	0.000617	0.284	3.1	0.11	0.632	0.082	0.254	0.625	0.906	-0.202	1.64	0.23	0.872
1330	ENSMUSG00000018501.17	Ncor1	protein_coding	7.21	11	-1	-0.0651	0.633	0.446	0.913	-0.163	3.92	0.077	0.532	0.0173	0.0443	0.838	0.96	0.0202	0.0607	0.811	0.972	-0.095	1.34	0.275	0.736	-0.115	1.98	0.191	0.853
1331	ENSMUSG00000018507.16	Trpv2	protein_coding	7.5	11	1	-0.00415	0.00197	0.965	0.998	-0.0797	0.725	0.415	0.872	0.226	5.84	0.0371	0.311	-0.236	6.39	0.0308	0.463	-0.269	8.29	0.017	0.335	-0.0331	0.125	0.731	0.991
1332	ENSMUSG00000018509.8	Cenpv	protein_coding	1.47	11	-1	0.53	1.9	0.199	0.774	0.348	0.827	0.385	0.858	0.0727	0.0349	0.856	0.962	-0.132	0.119	0.737	0.955	-0.379	0.975	0.348	0.781	-0.247	0.424	0.53	0.962
1333	ENSMUSG00000018537.16	Pcgf2	protein_coding	2.9	11	-1	0.103	0.123	0.734	0.981	0.497	2.76	0.129	0.634	0.418	1.95	0.194	0.598	-0.0645	0.0466	0.834	0.978	0.169	0.323	0.583	0.894	0.234	0.627	0.447	0.951
1334	ENSMUSG00000018541.10	Cwc25	protein_coding	5.06	11	-1	0.0112	0.00716	0.934	0.995	-0.125	0.865	0.375	0.853	0.169	1.59	0.237	0.636	-0.0867	0.421	0.532	0.89	-0.0401	0.09	0.771	0.951	0.0466	0.123	0.733	0.991
1335	ENSMUSG00000018547.8	Pip4k2b	protein_coding	6.21	11	-1	0.0855	0.721	0.416	0.904	-0.156	2.37	0.156	0.669	0.0504	0.249	0.629	0.888	0.055	0.296	0.599	0.912	0.1	0.985	0.345	0.781	0.0455	0.204	0.662	0.986
1336	ENSMUSG00000018548.15	Trim37	protein_coding	4.54	11	1	-0.272	2.91	0.12	0.657	0.0103	0.00399	0.951	0.994	-0.407	6.33	0.0314	0.289	0.0831	0.266	0.618	0.918	0.0947	0.346	0.57	0.889	0.0116	0.00529	0.943	0.998
1337	ENSMUSG00000018559.16	Ctdnep1	protein_coding	6.68	11	1	0.212	4.03	0.0737	0.561	0.0384	0.131	0.725	0.968	0.183	2.99	0.116	0.501	-0.0536	0.256	0.624	0.92	-0.134	1.6	0.236	0.704	-0.0803	0.577	0.465	0.954
1338	ENSMUSG00000018565.17	Elp5	protein_coding	5.64	11	-1	0.00774	0.00336	0.955	0.996	0.107	0.628	0.447	0.887	0.206	2.36	0.157	0.55	-0.221	2.71	0.132	0.66	-0.0258	0.0369	0.852	0.973	0.196	2.14	0.175	0.84
1339	ENSMUSG00000018567.14	Gabarap	protein_coding	9.15	11	1	-0.041	0.306	0.593	0.955	-0.0612	0.679	0.43	0.881	-0.0654	0.776	0.4	0.761	0.0316	0.182	0.679	0.937	-0.157	4.46	0.0618	0.486	-0.188	6.45	0.0301	0.548
1340	ENSMUSG00000018572.10	Phf23	protein_coding	6.34	11	1	0.12	1.73	0.219	0.794	-0.0837	0.833	0.384	0.857	0.321	12.3	0.00594	0.129	-0.228	6.21	0.0327	0.465	-0.268	8.58	0.0156	0.331	-0.0401	0.194	0.67	0.988
1341	ENSMUSG00000018574.14	Acadvl	protein_coding	5.9	11	-1	-0.0278	0.064	0.806	0.987	-0.00317	0.000816	0.978	0.997	-0.0736	0.445	0.52	0.837	0.0917	0.69	0.426	0.853	0.0829	0.563	0.471	0.853	-0.00884	0.00647	0.938	0.998
1342	ENSMUSG00000018583.5	G3bp1	protein_coding	7.36	11	1	0.429	24.2	0.000679	0.0416	0.323	13.6	0.00444	0.123	0.378	18.7	0.00164	0.0599	-0.0518	0.35	0.568	0.903	-0.0549	0.394	0.545	0.882	-0.00312	0.00128	0.972	0.999
1343	ENSMUSG00000018585.9	Atox1	protein_coding	7.22	11	-1	0.0226	0.0658	0.803	0.986	0.0265	0.0897	0.771	0.975	0.0378	0.184	0.677	0.904	0.0144	0.0267	0.874	0.983	-0.149	2.84	0.124	0.585	-0.163	3.44	0.0946	0.758
1344	ENSMUSG00000018593.13	Sparc	protein_coding	3.38	11	-1	-0.21	0.0717	0.795	0.986	-0.0765	0.0076	0.932	0.993	0.16	0.0114	0.917	0.979	-3.43	9.31	0.0127	0.398	2.13	6.28	0.0319	0.404	5.55	25.6	0.000553	0.197
1345	ENSMUSG00000018599.5	Mief2	protein_coding	4.56	11	1	0.495	5.1	0.0485	0.473	0.0576	0.0679	0.8	0.979	0.201	0.83	0.385	0.752	-0.58	6.88	0.0262	0.45	-0.816	13.5	0.00453	0.248	-0.237	1.16	0.307	0.911
1346	ENSMUSG00000018651.14	Tada2a	protein_coding	3.07	11	-1	-0.118	0.227	0.644	0.969	-0.00981	0.00147	0.97	0.997	-0.0508	0.0408	0.844	0.961	-0.0846	0.113	0.744	0.956	0.427	2.88	0.122	0.579	0.512	4.25	0.0671	0.694
1347	ENSMUSG00000018654.17	Ikzf1	protein_coding	5.77	11	1	0.203	0.663	0.435	0.91	-0.478	3.55	0.0899	0.565	-0.482	3.7	0.0844	0.443	0.0627	0.0625	0.808	0.972	-0.131	0.272	0.614	0.902	-0.193	0.605	0.455	0.951
1348	ENSMUSG00000018659.12	Pnpo	protein_coding	4.61	11	-1	-0.126	0.932	0.358	0.883	-0.219	2.73	0.131	0.634	-0.0507	0.149	0.708	0.914	0.0481	0.135	0.722	0.951	0.0598	0.208	0.658	0.915	0.0117	0.00812	0.93	0.998
1349	ENSMUSG00000018661.17	Cog1	protein_coding	5.75	11	1	-0.0269	0.0609	0.81	0.987	0.0673	0.377	0.554	0.928	0.155	2.01	0.187	0.59	-0.00949	0.00752	0.933	0.994	0.103	0.89	0.368	0.796	0.113	1.07	0.326	0.919
1350	ENSMUSG00000018666.13	Cbx1	protein_coding	5.14	11	1	0.158	2.37	0.156	0.716	-0.0502	0.233	0.64	0.949	0.0705	0.467	0.511	0.831	0.0616	0.356	0.565	0.903	0.0355	0.118	0.738	0.938	-0.0261	0.0648	0.804	0.996
1351	ENSMUSG00000018669.14	Cdk5rap3	protein_coding	4.97	11	-1	-0.316	5.19	0.0468	0.465	0.161	1.32	0.279	0.798	-0.243	3.04	0.113	0.495	0.107	0.587	0.462	0.868	0.355	6.47	0.0299	0.401	0.248	3.21	0.105	0.778
1352	ENSMUSG00000018672.15	Copz2	protein_coding	3.15	11	1	-0.305	2.15	0.175	0.746	0.157	0.552	0.475	0.898	-0.0284	0.018	0.896	0.973	-0.084	0.158	0.699	0.944	0.35	2.78	0.128	0.589	0.434	4.34	0.065	0.691
1353	ENSMUSG00000018677.9	Slc25a39	protein_coding	7.11	11	-1	-0.0776	0.494	0.499	0.937	-0.0558	0.253	0.626	0.943	0.0979	0.784	0.397	0.759	0.109	0.973	0.348	0.821	0.0243	0.0484	0.831	0.968	-0.0847	0.59	0.461	0.953
1354	ENSMUSG00000018678.13	Sp2	protein_coding	4.59	11	-1	0.139	1.45	0.258	0.827	0.134	1.32	0.279	0.798	0.329	8.04	0.0183	0.23	-0.0365	0.0986	0.76	0.959	-0.131	1.25	0.29	0.747	-0.0941	0.659	0.436	0.95
1355	ENSMUSG00000018697.14	Aatf	protein_coding	4.15	11	-1	-0.0351	0.0516	0.825	0.989	-0.108	0.476	0.506	0.911	0.0377	0.0581	0.815	0.951	-0.179	1.32	0.278	0.782	-0.0103	0.00441	0.948	0.992	0.169	1.19	0.301	0.91
1356	ENSMUSG00000018707.13	Dync1h1	protein_coding	8.79	12	1	0.126	0.333	0.577	0.954	0.0235	0.0115	0.917	0.992	0.0765	0.122	0.734	0.924	0.17	0.606	0.455	0.866	-0.000905	1.71e-05	0.997	0.999	-0.171	0.614	0.452	0.951
1357	ENSMUSG00000018733.10	Pex12	protein_coding	3.05	11	-1	0.563	1.39	0.267	0.832	-0.0353	0.00528	0.944	0.994	0.0376	0.00612	0.939	0.986	0.463	0.938	0.357	0.823	-0.312	0.425	0.53	0.877	-0.775	2.67	0.135	0.798
1358	ENSMUSG00000018736.14	Ndel1	protein_coding	6.36	11	-1	0.106	1.29	0.284	0.847	0.0369	0.155	0.702	0.963	0.314	11.3	0.00756	0.143	-0.106	1.3	0.282	0.787	-0.0434	0.216	0.652	0.913	0.0628	0.457	0.515	0.96
1359	ENSMUSG00000018740.14	Slc25a35	protein_coding	2.3	11	1	-0.0448	0.0252	0.877	0.994	0.128	0.194	0.669	0.955	-0.0187	0.00431	0.949	0.987	0.152	0.286	0.605	0.915	-0.0451	0.0249	0.878	0.98	-0.197	0.492	0.499	0.958
1360	ENSMUSG00000018750.14	Zbtb4	protein_coding	6.3	11	1	0.136	1.42	0.262	0.83	-0.309	7.23	0.0235	0.32	-0.028	0.0601	0.811	0.95	0.098	0.736	0.412	0.846	-0.162	2	0.189	0.655	-0.26	5.21	0.0465	0.643
1361	ENSMUSG00000018752.19	Tnfsfm13	protein_coding	5.26	11	-1	-0.193	1.17	0.306	0.858	0.0667	0.14	0.717	0.966	-0.161	0.806	0.391	0.756	-0.257	2.07	0.182	0.718	-0.15	0.71	0.42	0.827	0.107	0.359	0.563	0.969
1362	ENSMUSG00000018761.14	Mpdu1	protein_coding	6.4	11	-1	0.00392	0.000638	0.98	0.999	-0.0129	0.00683	0.936	0.993	-0.126	0.657	0.437	0.786	-0.0313	0.0403	0.845	0.979	0.00399	0.000656	0.98	0.997	0.0352	0.0517	0.825	0.996
1363	ENSMUSG00000018765.5	Fxr2	protein_coding	6.18	11	1	0.0105	0.00533	0.943	0.995	-0.281	3.79	0.0814	0.544	0.0284	0.0387	0.848	0.961	-0.293	4.14	0.0704	0.564	-0.342	5.64	0.0398	0.425	-0.0493	0.118	0.739	0.991
1364	ENSMUSG00000018770.9	Atp5g3	protein_coding	7.15	2	-1	0.0696	0.618	0.451	0.917	0.0239	0.072	0.794	0.979	0.0159	0.0319	0.862	0.965	0.0177	0.0396	0.846	0.979	0.0278	0.098	0.761	0.947	0.0101	0.0131	0.911	0.998
1365	ENSMUSG00000018774.13	Cd68	protein_coding	10.7	11	-1	-0.0553	0.741	0.41	0.9	0.0261	0.164	0.694	0.962	-0.0107	0.0277	0.871	0.965	-0.0237	0.136	0.72	0.951	-0.0188	0.0858	0.776	0.952	0.00488	0.00576	0.941	0.998
1366	ENSMUSG00000018796.13	Acsl1	protein_coding	6.27	8	1	0.563	2.17	0.173	0.745	0.765	3.94	0.0765	0.531	0.077	0.0404	0.845	0.961	0.531	1.9	0.199	0.734	0.169	0.193	0.67	0.92	-0.363	0.897	0.367	0.935
1367	ENSMUSG00000018800.14	Abca5	protein_coding	1.86	11	-1	0.111	0.0559	0.818	0.988	-0.277	0.328	0.58	0.933	-1.51	9.35	0.0126	0.186	0.453	0.89	0.369	0.828	-0.488	1.05	0.331	0.774	-0.94	3.9	0.0778	0.728
1368	ENSMUSG00000018809.2	Smyd4	protein_coding	2.85	11	1	0.096	0.0582	0.814	0.987	0.522	1.62	0.234	0.761	-0.711	3.02	0.114	0.498	0.246	0.37	0.557	0.901	0.275	0.465	0.511	0.87	0.0295	0.0055	0.942	0.998
1369	ENSMUSG00000018819.10	Lsp1	protein_coding	7.89	7	1	-0.0737	0.884	0.37	0.888	-0.0167	0.0451	0.836	0.984	0.0519	0.435	0.525	0.84	0.0404	0.264	0.619	0.919	0.242	9.42	0.0123	0.303	0.201	6.57	0.029	0.545
1370	ENSMUSG00000018820.13	Zfyve27	protein_coding	5.4	19	1	-0.0815	0.319	0.585	0.954	-0.222	2.32	0.16	0.673	0.276	3.62	0.0873	0.45	0.0331	0.0522	0.824	0.975	-0.0168	0.0135	0.91	0.985	-0.05	0.12	0.736	0.991
1371	ENSMUSG00000018821.3	Avpi1	protein_coding	3.74	19	-1	0.249	2.41	0.152	0.71	0.346	4.45	0.0622	0.49	0.295	3.34	0.0987	0.472	0.155	0.901	0.366	0.827	0.189	1.33	0.276	0.737	0.0336	0.0436	0.839	0.997
1372	ENSMUSG00000018841.17	Rad51d	protein_coding	3.91	11	-1	-0.222	3.42	0.0952	0.607	-0.0818	0.448	0.519	0.917	-0.059	0.234	0.639	0.891	-0.146	1.44	0.259	0.77	0.0584	0.233	0.64	0.91	0.204	2.9	0.121	0.786
1373	ENSMUSG00000018846.8	Pank3	protein_coding	6.06	11	1	0.22	2.91	0.12	0.658	0.0274	0.0439	0.838	0.984	-0.0106	0.00666	0.937	0.985	0.061	0.22	0.65	0.928	0.000656	2.54e-05	0.996	0.999	-0.0603	0.218	0.651	0.986
1374	ENSMUSG00000018848.4	Rars	protein_coding	6.4	11	-1	0.0476	0.259	0.622	0.965	0.119	1.6	0.236	0.763	-0.0721	0.588	0.461	0.802	0.0217	0.0535	0.822	0.975	0.0567	0.365	0.56	0.885	0.035	0.14	0.716	0.99
1375	ENSMUSG00000018858.15	Mrpl58	protein_coding	4.2	11	1	0.0233	0.0372	0.851	0.991	-0.148	1.48	0.253	0.78	0.129	1.14	0.311	0.698	-0.209	2.99	0.116	0.641	-0.234	3.73	0.0834	0.532	-0.0248	0.0426	0.841	0.997
1376	ENSMUSG00000018861.8	Fdxr	protein_coding	2.7	11	-1	-0.283	1.86	0.203	0.778	0.124	0.337	0.575	0.931	-0.216	1.04	0.333	0.718	0.0715	0.114	0.743	0.956	0.342	2.65	0.136	0.603	0.271	1.69	0.224	0.867
1377	ENSMUSG00000018882.12	Mrpl45	protein_coding	5.16	11	1	-0.137	1.74	0.218	0.794	0.104	0.971	0.349	0.837	0.064	0.373	0.556	0.852	0.336	10.2	0.00996	0.385	0.363	12	0.00647	0.268	0.0275	0.07	0.797	0.995
1378	ENSMUSG00000018899.16	Irf1	protein_coding	6.75	11	1	0.884	30.7	0.000283	0.0234	0.678	18	0.00186	0.0728	1.07	44.7	6.5e-05	0.0072	-0.133	0.695	0.425	0.852	-0.189	1.4	0.265	0.727	-0.056	0.124	0.732	0.991
1379	ENSMUSG00000018900.7	Slc22a5	protein_coding	4.22	11	-1	-0.305	3.75	0.0826	0.576	-0.238	2.21	0.169	0.683	-0.229	2.08	0.181	0.581	0.165	1.09	0.322	0.809	0.0497	0.0983	0.761	0.947	-0.116	0.544	0.478	0.955
1380	ENSMUSG00000018906.14	P4ha2	protein_coding	3.92	11	1	-0.305	1.08	0.323	0.866	0.323	1.19	0.303	0.813	0.331	1.21	0.299	0.69	0.0228	0.00593	0.94	0.994	0.202	0.467	0.51	0.87	0.179	0.369	0.558	0.966
1381	ENSMUSG00000018909.15	Arrb1	protein_coding	8.08	7	1	-0.136	1.97	0.191	0.769	-0.0613	0.4	0.542	0.925	-0.0106	0.0119	0.915	0.979	0.0762	0.62	0.45	0.864	0.0345	0.127	0.73	0.936	-0.0417	0.186	0.675	0.99
1382	ENSMUSG00000018920.11	Cxcl16	protein_coding	7.95	11	-1	0.809	76.5	6.84e-06	0.00184	0.71	58.8	2.1e-05	0.00322	0.683	54.9	2.8e-05	0.00385	0.365	15.6	0.00293	0.315	-0.0824	0.796	0.394	0.813	-0.447	23.5	0.000746	0.211
1383	ENSMUSG00000018921.11	Pelp1	protein_coding	5.25	11	-1	-0.029	0.0602	0.811	0.987	-0.098	0.665	0.434	0.883	0.047	0.156	0.702	0.911	0.0148	0.0154	0.904	0.989	0.159	1.77	0.215	0.682	0.144	1.47	0.254	0.884
1384	ENSMUSG00000018923.13	Med11	protein_coding	4.9	11	1	0.131	1.59	0.238	0.81	-0.000487	2.15e-05	0.996	0.999	0.221	4.45	0.062	0.39	-0.144	1.88	0.201	0.734	-0.162	2.4	0.154	0.616	-0.0186	0.0318	0.862	0.997
1385	ENSMUSG00000018927.3	Ccl6	protein_coding	7.11	11	-1	-0.02	0.0179	0.896	0.994	-0.0231	0.0233	0.882	0.988	-0.131	0.763	0.404	0.764	0.461	9.36	0.0126	0.398	0.237	2.47	0.148	0.614	-0.224	2.24	0.166	0.837
1386	ENSMUSG00000018930.3	Ccl4	protein_coding	4.32	11	1	1.08	21.3	0.00105	0.0537	1.12	21.4	0.00104	0.0493	1.55	40.6	9.6e-05	0.00879	-0.301	1.49	0.252	0.766	0.488	4.03	0.0734	0.512	0.789	10.7	0.00892	0.398
1387	ENSMUSG00000018931.3	Natd1	protein_coding	5.79	11	-1	-0.176	0.527	0.485	0.931	-0.235	0.921	0.361	0.845	-0.422	3	0.115	0.5	0.25	1.05	0.33	0.812	0.182	0.556	0.474	0.856	-0.0683	0.08	0.783	0.993
1388	ENSMUSG00000018932.9	Map2k3	protein_coding	7.7	11	1	0.0899	1.01	0.339	0.878	0.105	1.37	0.271	0.792	0.167	3.46	0.0936	0.463	0.0702	0.614	0.452	0.864	0.122	1.86	0.204	0.671	0.0519	0.337	0.575	0.969
1389	ENSMUSG00000018965.11	Ywhah	protein_coding	9.45	5	1	-0.0616	0.352	0.567	0.952	-0.0928	0.794	0.395	0.86	-0.0714	0.471	0.509	0.83	0.247	5.62	0.0401	0.486	0.311	8.92	0.0142	0.316	0.0643	0.383	0.55	0.966
1390	ENSMUSG00000018974.7	Sart3	protein_coding	5.46	5	-1	0.126	1.25	0.291	0.85	-0.0422	0.136	0.72	0.967	0.0192	0.0284	0.87	0.965	0.0637	0.314	0.588	0.909	0.0935	0.675	0.431	0.83	0.0298	0.0694	0.798	0.995
1391	ENSMUSG00000018983.9	E2f2	protein_coding	5.32	4	1	-0.195	1.24	0.292	0.85	0.103	0.334	0.577	0.932	-0.141	0.638	0.444	0.789	0.0954	0.293	0.6	0.914	0.472	7.17	0.0239	0.37	0.377	4.63	0.0579	0.668
1392	ENSMUSG00000018986.10	Slfn3	protein_coding	2.57	11	1	-0.144	0.511	0.492	0.935	-0.0842	0.164	0.694	0.962	-0.314	2.37	0.156	0.549	0.369	3.27	0.102	0.623	0.23	1.26	0.288	0.745	-0.139	0.484	0.503	0.959
1393	ENSMUSG00000018995.12	Nars2	protein_coding	2.36	7	1	-0.271	2.52	0.145	0.699	-0.598	11.5	0.00727	0.17	-0.444	6.45	0.0301	0.286	-0.0971	0.317	0.586	0.909	0.0701	0.166	0.693	0.926	0.167	0.963	0.351	0.926
1394	ENSMUSG00000018999.14	Slc35b4	protein_coding	6.23	6	-1	0.0182	0.0365	0.852	0.991	0.0672	0.49	0.5	0.908	-0.186	3.78	0.0816	0.438	0.157	2.71	0.132	0.66	0.0543	0.323	0.583	0.894	-0.103	1.18	0.305	0.911
1395	ENSMUSG00000019039.13	Dalrd3	protein_coding	4.9	9	1	-0.309	1.93	0.196	0.774	-0.273	1.47	0.255	0.78	0.201	0.809	0.39	0.756	-0.0336	0.0226	0.884	0.986	0.0985	0.194	0.669	0.92	0.132	0.354	0.565	0.969
1396	ENSMUSG00000019054.13	Fis1	protein_coding	6.36	5	1	0.0805	0.593	0.46	0.923	-0.0391	0.139	0.717	0.966	0.16	2.35	0.158	0.552	-0.12	1.31	0.279	0.784	-0.244	5.43	0.043	0.435	-0.124	1.41	0.263	0.889
1397	ENSMUSG00000019055.15	Plod1	protein_coding	8.14	4	-1	-0.0756	0.528	0.485	0.931	-0.0852	0.666	0.434	0.883	-0.0125	0.0143	0.907	0.977	0.0224	0.0461	0.834	0.978	0.0857	0.676	0.431	0.83	0.0633	0.37	0.557	0.966
1398	ENSMUSG00000019066.13	Rab3d	protein_coding	6.04	9	-1	0.169	0.859	0.377	0.89	0.304	2.75	0.13	0.634	0.0597	0.107	0.751	0.929	0.109	0.36	0.563	0.903	-0.161	0.776	0.4	0.817	-0.271	2.21	0.169	0.839
1399	ENSMUSG00000019080.7	Mfsd3	protein_coding	3.34	15	1	-0.0885	0.283	0.607	0.96	0.0151	0.00793	0.931	0.993	-0.0921	0.304	0.594	0.871	0.191	1.3	0.281	0.786	0.0201	0.0143	0.907	0.985	-0.171	1.07	0.326	0.919
1400	ENSMUSG00000019082.18	Slc25a22	protein_coding	4.88	7	-1	-0.0745	0.0413	0.843	0.99	0.496	1.77	0.214	0.741	-0.276	0.559	0.473	0.81	0.447	1.46	0.256	0.769	0.365	0.968	0.349	0.782	-0.082	0.05	0.828	0.996
1401	ENSMUSG00000019087.13	Atp6ap1	protein_coding	9.45	X	1	0.00233	0.000715	0.979	0.999	0.0273	0.0985	0.76	0.974	-0.106	1.49	0.251	0.648	0.0297	0.116	0.741	0.956	-0.164	3.56	0.0895	0.539	-0.194	4.97	0.0508	0.654
1402	ENSMUSG00000019088.13	Dnase1l1	protein_coding	7.64	X	-1	-0.0969	1.43	0.261	0.829	-0.056	0.474	0.508	0.912	0.0224	0.076	0.789	0.942	0.172	4.5	0.0608	0.54	0.0336	0.171	0.688	0.925	-0.139	2.93	0.119	0.784
1403	ENSMUSG00000019122.8	Ccl9	protein_coding	9.28	11	-1	0.657	11.1	0.00808	0.188	0.483	5.96	0.0356	0.384	0.484	6.02	0.0349	0.303	0.201	1.04	0.333	0.814	0.111	0.317	0.586	0.895	-0.09	0.209	0.658	0.986
1404	ENSMUSG00000019132.11	BC005537	protein_coding	10	13	1	-0.106	0.941	0.356	0.883	-0.124	1.28	0.285	0.803	-0.21	3.68	0.085	0.444	-0.0689	0.398	0.543	0.895	-0.0475	0.189	0.673	0.921	0.0215	0.0386	0.848	0.997
1405	ENSMUSG00000019139.10	Isyna1	protein_coding	5.85	8	1	0.0832	0.0808	0.782	0.985	-0.179	0.37	0.557	0.928	-0.0955	0.106	0.751	0.929	-0.199	0.46	0.514	0.884	-0.318	1.17	0.305	0.759	-0.119	0.167	0.692	0.99
1406	ENSMUSG00000019143.15	Hars2	protein_coding	4.62	18	1	-0.0536	0.0597	0.812	0.987	-0.146	0.428	0.529	0.92	0.101	0.208	0.658	0.899	0.193	0.754	0.406	0.843	0.167	0.57	0.468	0.853	-0.0254	0.0134	0.91	0.998
1407	ENSMUSG00000019158.9	Tmem160	protein_coding	5.15	7	1	-0.0735	0.45	0.518	0.939	-0.0913	0.686	0.427	0.88	-0.107	0.95	0.354	0.731	-0.142	1.68	0.226	0.751	-0.214	3.78	0.0815	0.528	-0.0718	0.431	0.527	0.961
1408	ENSMUSG00000019173.11	Rab5c	protein_coding	8.51	11	-1	-0.0118	0.0143	0.907	0.994	0.13	1.73	0.219	0.746	0.137	1.94	0.195	0.599	0.00217	0.000483	0.983	0.997	0.0386	0.153	0.704	0.929	0.0365	0.137	0.719	0.99
1409	ENSMUSG00000019179.10	Mdh2	protein_coding	7.36	5	1	-0.0942	0.493	0.499	0.938	0.0321	0.0567	0.817	0.981	0.0437	0.106	0.752	0.929	-0.0347	0.0666	0.802	0.97	0.108	0.649	0.44	0.835	0.143	1.14	0.313	0.914
1410	ENSMUSG00000019188.16	H13	protein_coding	7.4	2	1	-0.0294	0.113	0.744	0.983	0.0968	1.21	0.298	0.81	-0.101	1.33	0.277	0.671	0.158	3.22	0.104	0.627	0.0147	0.0282	0.87	0.978	-0.143	2.66	0.135	0.798
1411	ENSMUSG00000019189.13	Rnf145	protein_coding	5.58	11	1	0.0332	0.0612	0.81	0.987	0.1	0.544	0.478	0.898	0.209	2.42	0.152	0.545	0.177	1.72	0.22	0.75	0.00696	0.00265	0.96	0.994	-0.17	1.61	0.234	0.876
1412	ENSMUSG00000019194.15	Scn1b	protein_coding	3.18	7	-1	0.478	7.83	0.0195	0.312	0.517	9.06	0.0137	0.24	0.905	27.4	0.000431	0.0248	-0.393	5.13	0.0479	0.505	-0.35	4.09	0.0718	0.508	0.0427	0.0611	0.81	0.996
1413	ENSMUSG00000019210.10	Atp6v1e1	protein_coding	7.67	6	-1	0.164	3.58	0.0888	0.595	0.0623	0.513	0.491	0.903	0.0531	0.374	0.555	0.851	0.046	0.281	0.608	0.916	-0.0197	0.0515	0.825	0.967	-0.0657	0.575	0.466	0.954
1414	ENSMUSG00000019214.13	Chtf18	protein_coding	3.21	17	-1	0.181	0.355	0.565	0.951	0.146	0.21	0.657	0.952	-0.00462	0.000218	0.989	0.998	0.508	2.59	0.14	0.672	-0.00706	0.000506	0.983	0.998	-0.515	2.84	0.124	0.791
1415	ENSMUSG00000019235.9	Rps6kl1	protein_coding	0.292	12	-1	-0.184	0.354	0.565	0.951	-0.184	0.297	0.603	0.936	-0.492	2.39	0.154	0.548	0.615	3.7	0.0845	0.595	0.451	1.96	0.193	0.659	-0.164	0.29	0.602	0.974
1416	ENSMUSG00000019254.16	Ppp1r12c	protein_coding	7.39	7	-1	-0.109	2.28	0.163	0.731	0.0041	0.00318	0.956	0.995	0.122	2.82	0.125	0.515	-0.0241	0.111	0.747	0.957	-0.109	2.25	0.165	0.627	-0.0848	1.37	0.27	0.895
1417	ENSMUSG00000019256.17	Ahr	protein_coding	2.67	12	-1	-0.339	1.83	0.207	0.782	0.741	8.29	0.017	0.27	0.257	1.05	0.33	0.715	0.295	1.34	0.274	0.782	0.461	3.25	0.103	0.553	0.166	0.441	0.522	0.961
1418	ENSMUSG00000019261.3	Map1s	protein_coding	6.21	8	1	-0.214	2.08	0.18	0.758	-0.0351	0.0552	0.819	0.981	0.361	5.88	0.0366	0.309	-0.192	1.66	0.228	0.753	-0.0431	0.0838	0.778	0.953	0.149	1	0.341	0.922
1419	ENSMUSG00000019295.8	Tmem129	protein_coding	5.01	5	-1	0.22	5.15	0.0476	0.469	-0.105	1.14	0.311	0.816	0.0343	0.123	0.733	0.924	0.00434	0.00198	0.965	0.996	0.0593	0.369	0.558	0.885	0.055	0.323	0.583	0.971
1420	ENSMUSG00000019297.8	Nop9	protein_coding	5.47	14	1	-0.0359	0.139	0.718	0.978	0.0906	0.858	0.377	0.854	0.0873	0.809	0.39	0.756	0.0572	0.345	0.57	0.903	0.176	3.26	0.102	0.553	0.118	1.51	0.249	0.883
1421	ENSMUSG00000019302.16	Atp6v0a1	protein_coding	8.22	11	1	0.0509	0.204	0.661	0.973	0.0522	0.214	0.654	0.95	0.0643	0.325	0.582	0.865	0.0948	0.707	0.421	0.85	0.0336	0.0889	0.772	0.951	-0.0612	0.295	0.599	0.973
1422	ENSMUSG00000019303.14	Psmc3ip	protein_coding	1.44	11	-1	-0.0531	0.0401	0.845	0.99	0.149	0.285	0.606	0.938	-0.234	0.76	0.405	0.765	0.696	6.52	0.0295	0.46	0.514	3.52	0.0911	0.542	-0.182	0.478	0.506	0.959
1423	ENSMUSG00000019320.13	Noxo1	protein_coding	0.827	17	1	0.418	0.279	0.609	0.961	0.045	0.00292	0.958	0.995	0.877	1.19	0.301	0.691	0.0956	0.0139	0.909	0.989	1.36	2.78	0.127	0.589	1.27	2.62	0.138	0.803
1424	ENSMUSG00000019338.13	Zfp687	protein_coding	4.96	3	-1	-0.167	1.54	0.244	0.816	0.297	4.74	0.0556	0.469	0.185	1.86	0.203	0.607	0.188	1.91	0.198	0.733	0.252	3.43	0.095	0.545	0.0638	0.226	0.645	0.986
1425	ENSMUSG00000019362.8	D8Ertd738e	protein_coding	6.48	8	-1	-0.0825	0.594	0.459	0.923	-0.0864	0.646	0.441	0.884	0.186	3.03	0.114	0.496	-0.00191	0.000318	0.986	0.997	-0.0228	0.0451	0.836	0.97	-0.0209	0.0381	0.849	0.997
1426	ENSMUSG00000019370.10	Calm3	protein_coding	7.61	7	-1	0.0403	0.118	0.739	0.982	0.0787	0.445	0.521	0.917	0.182	2.38	0.155	0.549	-0.0743	0.398	0.543	0.895	-0.0847	0.517	0.489	0.86	-0.0104	0.00777	0.932	0.998
1427	ENSMUSG00000019373.11	Cops3	protein_coding	5.14	11	-1	-0.0485	0.213	0.655	0.972	-0.036	0.113	0.744	0.972	-0.305	8.24	0.0172	0.223	0.337	10	0.0105	0.385	0.247	5.4	0.0434	0.437	-0.0898	0.73	0.414	0.947
1428	ENSMUSG00000019428.16	Fkbp8	protein_coding	7.83	8	1	0.012	0.0126	0.913	0.994	-0.0609	0.326	0.581	0.933	0.123	1.34	0.274	0.669	-0.0289	0.0738	0.792	0.967	-0.0794	0.556	0.474	0.856	-0.0505	0.225	0.646	0.986
1429	ENSMUSG00000019432.15	Ddx39b	protein_coding	7.18	17	1	0.0195	0.0562	0.818	0.987	0.0597	0.524	0.487	0.9	0.015	0.0333	0.859	0.963	0.0387	0.22	0.649	0.928	0.112	1.84	0.206	0.673	0.0731	0.791	0.395	0.942
1430	ENSMUSG00000019433.9	Gipc1	protein_coding	6.02	8	1	-0.151	1.51	0.248	0.82	-0.151	1.5	0.249	0.777	0.0239	0.0376	0.85	0.961	-0.0866	0.497	0.498	0.878	-0.0926	0.568	0.469	0.853	-0.00599	0.00239	0.962	0.999
1431	ENSMUSG00000019437.17	Tlcd1	protein_coding	1.71	11	1	-0.286	0.581	0.464	0.924	-0.471	1.48	0.253	0.78	-0.113	0.0875	0.774	0.937	0.557	2.19	0.171	0.707	0.422	1.24	0.293	0.749	-0.136	0.133	0.723	0.991
1432	ENSMUSG00000019461.12	Plscr3	protein_coding	5.51	11	1	-0.0749	0.662	0.435	0.91	-0.0608	0.426	0.529	0.92	0.000277	8.98e-06	0.998	1	0.0601	0.421	0.532	0.89	0.00971	0.011	0.919	0.986	-0.0503	0.299	0.597	0.972
1433	ENSMUSG00000019464.6	Ptger1	protein_coding	1.48	8	1	0.00811	0.000991	0.976	0.999	0.412	2.43	0.151	0.669	0.0428	0.0266	0.874	0.966	0.0579	0.0482	0.831	0.976	0.155	0.346	0.57	0.889	0.0969	0.141	0.716	0.99
1434	ENSMUSG00000019470.12	Xab2	protein_coding	6.06	8	-1	0.0492	0.312	0.589	0.955	0.0213	0.0577	0.815	0.981	-0.0323	0.134	0.723	0.921	0.0242	0.0751	0.79	0.967	0.0849	0.922	0.361	0.79	0.0607	0.475	0.507	0.959
1435	ENSMUSG00000019471.10	Cdc37	protein_coding	7.73	9	-1	0.117	2.89	0.121	0.659	0.0992	2.07	0.182	0.7	0.226	10.8	0.00859	0.152	0.0238	0.119	0.737	0.955	0.0251	0.133	0.724	0.935	0.00128	0.000349	0.985	1
1436	ENSMUSG00000019478.16	Rab4a	protein_coding	2.97	8	1	-0.142	0.268	0.616	0.962	0.0201	0.00455	0.948	0.994	-0.324	1.32	0.279	0.672	0.798	7.7	0.0203	0.431	1.27	19.6	0.00139	0.181	0.476	2.98	0.116	0.782
1437	ENSMUSG00000019487.11	Trip10	protein_coding	5.33	17	1	0.589	22.6	0.000859	0.0478	0.493	15.6	0.00292	0.0961	0.58	21.8	0.000977	0.0422	-0.116	0.869	0.374	0.83	-0.2	2.57	0.141	0.607	-0.0838	0.456	0.516	0.96
1438	ENSMUSG00000019494.14	Cops6	protein_coding	6	5	1	0.0217	0.0391	0.847	0.99	-0.0285	0.0668	0.801	0.98	0.016	0.0211	0.887	0.97	0.0436	0.157	0.7	0.945	0.0153	0.0194	0.892	0.983	-0.0283	0.0668	0.801	0.995
1439	ENSMUSG00000019505.7	Ubb	protein_coding	9.92	11	1	-0.156	4.73	0.0558	0.5	-0.0876	1.49	0.252	0.78	-0.175	5.91	0.0363	0.308	-0.0724	1.02	0.338	0.815	-0.0852	1.41	0.264	0.725	-0.0128	0.0316	0.863	0.997
1440	ENSMUSG00000019518.10	Ap4m1	protein_coding	4.95	5	1	-0.184	1.81	0.209	0.784	0.00631	0.00207	0.965	0.995	-0.0541	0.154	0.703	0.912	0.253	3.4	0.096	0.615	0.0849	0.382	0.551	0.883	-0.169	1.52	0.247	0.882
1441	ENSMUSG00000019528.18	Gyg	protein_coding	6.53	3	-1	-0.198	4.79	0.0544	0.493	-0.214	5.56	0.041	0.41	-0.3	10.9	0.00841	0.152	-0.237	6.85	0.0264	0.451	-0.256	8.03	0.0184	0.341	-0.0196	0.047	0.833	0.996
1442	ENSMUSG00000019539.11	Rcn3	protein_coding	1.21	7	-1	-0.324	0.195	0.669	0.974	0.0171	0.000443	0.984	0.998	-0.185	0.053	0.823	0.955	0.0919	0.0135	0.91	0.989	1.59	4.15	0.07	0.505	1.5	3.91	0.0774	0.726
1443	ENSMUSG00000019558.14	Slc6a8	protein_coding	7.88	X	1	-0.0978	0.405	0.539	0.944	-0.131	0.727	0.414	0.872	-0.194	1.58	0.238	0.637	-0.384	6.22	0.0326	0.465	-0.232	2.28	0.163	0.624	0.152	0.974	0.348	0.924
1444	ENSMUSG00000019564.12	Arid3a	protein_coding	5.65	10	1	-0.287	3.18	0.106	0.63	0.23	2	0.188	0.712	0.172	1.12	0.315	0.702	-0.112	0.479	0.505	0.88	0.032	0.0392	0.847	0.972	0.144	0.799	0.393	0.941
1445	ENSMUSG00000019578.11	Ubxn6	protein_coding	6.13	17	-1	-0.123	1.98	0.191	0.769	-0.189	4.62	0.0582	0.476	-0.0154	0.031	0.864	0.965	-0.161	3.37	0.0974	0.615	-0.248	7.97	0.0187	0.341	-0.0869	0.99	0.344	0.923
1446	ENSMUSG00000019579.13	Mydgf	protein_coding	6.4	17	-1	-0.0173	0.0388	0.848	0.99	0.0655	0.552	0.475	0.898	0.0133	0.0229	0.883	0.969	-0.143	2.63	0.137	0.667	-0.215	5.96	0.0356	0.413	-0.0725	0.68	0.429	0.948
1447	ENSMUSG00000019659.8	Ccdc12	protein_coding	6.05	9	1	-0.0472	0.391	0.546	0.944	-0.0849	1.26	0.29	0.805	0.0621	0.676	0.431	0.782	0.00424	0.00316	0.956	0.995	-0.034	0.203	0.662	0.916	-0.0383	0.258	0.623	0.98
1448	ENSMUSG00000019689.4	Fmc1	protein_coding	2.06	6	1	0.0879	0.0899	0.771	0.985	-0.111	0.139	0.717	0.966	-0.141	0.224	0.646	0.893	-0.128	0.187	0.675	0.936	-0.169	0.326	0.581	0.894	-0.0413	0.0198	0.891	0.998
1449	ENSMUSG00000019699.16	Akt3	protein_coding	5.24	1	-1	0.0783	0.356	0.565	0.951	0.0614	0.211	0.656	0.952	-0.153	1.34	0.276	0.67	0.368	7.7	0.0203	0.431	0.245	3.41	0.0956	0.545	-0.123	0.873	0.373	0.937
1450	ENSMUSG00000019710.13	Mrpl24	protein_coding	5.79	3	1	-0.0577	0.424	0.53	0.942	-0.102	1.3	0.282	0.802	0.0796	0.799	0.393	0.756	-0.0275	0.0956	0.764	0.961	-0.00724	0.00664	0.937	0.991	0.0202	0.0523	0.824	0.996
1451	ENSMUSG00000019715.14	Gle1	protein_coding	4.9	2	1	-0.524	5.05	0.0494	0.475	-0.0147	0.00384	0.952	0.994	0.203	0.735	0.412	0.769	0.0195	0.0069	0.936	0.994	0.311	1.75	0.216	0.683	0.292	1.56	0.241	0.881
1452	ENSMUSG00000019726.11	Lyst	protein_coding	7.07	13	1	-0.0228	0.00458	0.947	0.996	0.126	0.14	0.716	0.966	0.174	0.261	0.621	0.884	-0.341	1.02	0.337	0.815	-0.309	0.838	0.382	0.808	0.0319	0.00895	0.927	0.998
1453	ENSMUSG00000019731.13	Slc35e1	protein_coding	6.35	8	-1	-0.193	0.819	0.387	0.893	-0.0303	0.02	0.89	0.989	-0.115	0.291	0.602	0.876	0.168	0.616	0.451	0.864	-0.0521	0.0594	0.813	0.964	-0.22	1.07	0.327	0.919
1454	ENSMUSG00000019734.16	Tmc4	protein_coding	0.822	7	-1	-1.19	3.86	0.0789	0.571	-0.583	0.826	0.386	0.858	0.138	0.0506	0.827	0.956	-0.209	0.114	0.743	0.956	0.164	0.072	0.794	0.957	0.373	0.387	0.548	0.966
1455	ENSMUSG00000019738.15	Polr2i	protein_coding	3.87	7	1	-0.0909	0.236	0.638	0.968	-0.0661	0.122	0.735	0.971	-0.00689	0.00135	0.971	0.993	-0.0122	0.00425	0.949	0.994	0.013	0.00477	0.946	0.992	0.0252	0.0183	0.895	0.998
1456	ENSMUSG00000019756.10	Prl8a1	protein_coding	2.01	13	-1	0.289	1.15	0.31	0.859	-0.64	5.39	0.0436	0.419	0.243	0.768	0.402	0.763	-0.773	7.98	0.0186	0.426	-0.569	4.38	0.0638	0.492	0.204	0.56	0.472	0.955
1457	ENSMUSG00000019761.10	Krt10	protein_coding	0.285	11	-1	0.186	0.144	0.713	0.977	0.0988	0.0378	0.85	0.985	-0.577	1.3	0.282	0.675	0.171	0.118	0.738	0.956	-0.411	0.666	0.434	0.832	-0.583	1.45	0.257	0.886
1458	ENSMUSG00000019763.11	Rmnd1	protein_coding	4.3	10	-1	-0.0948	0.415	0.535	0.943	-0.184	1.52	0.247	0.775	-0.322	4.66	0.0573	0.38	-0.0293	0.0391	0.847	0.979	-0.136	0.841	0.382	0.807	-0.106	0.524	0.486	0.955
1459	ENSMUSG00000019768.16	Esr1	protein_coding	1.32	10	1	0.972	6.38	0.0309	0.387	-1.05	6.94	0.0257	0.331	0.534	1.91	0.198	0.603	-1.03	7.06	0.0247	0.447	-1.43	13.2	0.00492	0.254	-0.401	1.1	0.32	0.919
1460	ENSMUSG00000019773.7	Fbxo5	protein_coding	3.42	10	-1	-0.302	1.66	0.228	0.801	0.51	4.36	0.0643	0.494	-0.314	1.68	0.224	0.626	0.263	1.19	0.301	0.797	0.982	16.7	0.00237	0.216	0.718	9.27	0.0129	0.434
1461	ENSMUSG00000019774.8	Mtrf1l	protein_coding	2.63	10	-1	-0.0139	0.00271	0.96	0.997	0.413	2.26	0.165	0.677	0.235	0.733	0.413	0.769	0.144	0.279	0.609	0.916	0.567	4.37	0.064	0.492	0.424	2.49	0.146	0.816
1462	ENSMUSG00000019777.16	Hdac2	protein_coding	5.17	10	1	0.141	0.925	0.36	0.883	-0.226	2.31	0.161	0.673	0.0071	0.0023	0.963	0.991	-0.265	3.22	0.104	0.627	-0.267	3.28	0.102	0.552	-0.00203	0.000191	0.989	1
1463	ENSMUSG00000019782.10	Rwdd1	protein_coding	5.11	10	-1	0.0234	0.06	0.812	0.987	-0.129	1.76	0.215	0.742	-0.038	0.156	0.702	0.911	-0.0647	0.45	0.518	0.886	-0.0666	0.478	0.506	0.868	-0.00195	0.000417	0.984	1
1464	ENSMUSG00000019790.17	Stxbp5	protein_coding	6.79	10	-1	-0.0302	0.0131	0.911	0.994	0.4	2.28	0.163	0.676	-0.063	0.0567	0.817	0.952	0.59	4.96	0.051	0.511	0.251	0.901	0.366	0.795	-0.339	1.65	0.229	0.871
1465	ENSMUSG00000019791.12	Hint3	protein_coding	2.31	10	-1	-0.0834	0.153	0.704	0.977	0.0137	0.0039	0.951	0.994	-0.447	4.29	0.0663	0.402	0.391	3.28	0.101	0.623	0.107	0.244	0.633	0.909	-0.284	1.8	0.21	0.864
1466	ENSMUSG00000019792.8	Trmt11	protein_coding	2.4	10	-1	0.0265	0.0106	0.92	0.994	0.336	1.62	0.233	0.761	-0.501	3.62	0.0872	0.45	0.39	2.25	0.165	0.703	0.179	0.473	0.508	0.87	-0.211	0.681	0.429	0.948
1467	ENSMUSG00000019794.13	Katna1	protein_coding	4.75	10	1	0.16	1.92	0.197	0.774	0.076	0.416	0.534	0.922	-0.0435	0.138	0.718	0.919	0.0489	0.174	0.685	0.94	0.0169	0.0208	0.888	0.982	-0.032	0.0764	0.788	0.993
1468	ENSMUSG00000019795.17	Pcmt1	protein_coding	5.78	10	-1	0.0285	0.0609	0.81	0.987	0.276	5.58	0.0406	0.408	0.39	11.3	0.00763	0.144	-0.0366	0.0993	0.759	0.959	0.0439	0.143	0.714	0.932	0.0805	0.486	0.502	0.959
1469	ENSMUSG00000019796.12	Lrp11	protein_coding	3.16	10	1	0.0522	0.117	0.74	0.982	-0.0443	0.0823	0.78	0.977	-0.19	1.53	0.245	0.643	0.0734	0.23	0.642	0.925	-0.386	6.29	0.0319	0.404	-0.459	9.16	0.0133	0.437
1470	ENSMUSG00000019797.11	1700021F05Rik	protein_coding	3.2	10	-1	-0.141	0.315	0.587	0.954	-0.0591	0.0541	0.821	0.982	0.14	0.304	0.594	0.871	-0.374	2.17	0.173	0.707	-0.0984	0.152	0.706	0.93	0.275	1.2	0.3	0.91
1471	ENSMUSG00000019802.13	Sec63	protein_coding	6.26	10	1	0.0777	0.459	0.514	0.939	0.0907	0.613	0.452	0.889	0.154	1.77	0.214	0.616	0.0376	0.106	0.751	0.957	0.108	0.873	0.373	0.8	0.0702	0.374	0.555	0.966
1472	ENSMUSG00000019804.12	Snx3	protein_coding	7.54	10	1	0.00666	0.00682	0.936	0.995	-0.0208	0.0664	0.802	0.98	-0.121	2.25	0.166	0.563	-0.0285	0.125	0.731	0.953	-0.0386	0.229	0.643	0.911	-0.0101	0.0157	0.903	0.998
1473	ENSMUSG00000019806.13	Aig1	protein_coding	4	10	-1	0.127	0.637	0.444	0.913	0.0309	0.0369	0.852	0.985	0.179	1.24	0.292	0.685	-0.111	0.479	0.505	0.88	-0.278	3.01	0.114	0.57	-0.168	1.11	0.318	0.918
1474	ENSMUSG00000019808.8	Adat2	protein_coding	2.09	10	1	-0.304	2.17	0.173	0.745	0.117	0.314	0.588	0.933	0.178	0.742	0.41	0.768	0.014	0.00456	0.948	0.994	0.0421	0.041	0.844	0.971	0.028	0.0187	0.894	0.998
1475	ENSMUSG00000019809.16	Pex3	protein_coding	4.01	10	-1	0.00325	0.000264	0.987	0.999	0.128	0.395	0.544	0.926	-0.176	0.75	0.407	0.766	0.343	2.86	0.123	0.651	0.217	1.15	0.309	0.762	-0.126	0.395	0.545	0.966
1476	ENSMUSG00000019810.15	Fuca2	protein_coding	7.53	10	1	-0.0498	0.118	0.739	0.982	0.0672	0.212	0.655	0.951	-0.116	0.634	0.445	0.79	-0.22	2.29	0.163	0.698	0.024	0.0272	0.872	0.978	0.244	2.82	0.125	0.791
1477	ENSMUSG00000019813.16	Cep57l1	protein_coding	2.01	10	-1	-0.23	0.943	0.355	0.883	-0.519	4.38	0.0638	0.494	-0.456	3.47	0.0932	0.463	-0.136	0.315	0.587	0.909	0.233	0.932	0.358	0.789	0.369	2.41	0.153	0.828
1478	ENSMUSG00000019814.5	Ltv1	protein_coding	5.03	10	-1	0.216	3.28	0.101	0.623	0.163	1.84	0.206	0.732	0.244	4.15	0.0701	0.412	0.102	0.728	0.414	0.847	0.00371	0.000953	0.976	0.996	-0.0987	0.687	0.427	0.948
1479	ENSMUSG00000019818.15	Cd164	protein_coding	5.68	10	1	-0.0105	0.0104	0.921	0.994	-0.358	11.8	0.00672	0.161	-0.258	6.14	0.0335	0.298	-0.208	4.05	0.073	0.57	-0.0454	0.192	0.671	0.92	0.163	2.51	0.145	0.815
1480	ENSMUSG00000019820.11	Utrn	protein_coding	5.81	10	-1	-0.0835	0.325	0.582	0.954	0.00829	0.00317	0.956	0.995	-0.105	0.51	0.492	0.82	0.143	0.951	0.353	0.823	0.0831	0.319	0.585	0.894	-0.0601	0.169	0.69	0.99
1481	ENSMUSG00000019822.12	Smpd2	protein_coding	3.98	10	-1	-0.025	0.0281	0.87	0.994	-0.381	6.3	0.0317	0.364	-0.0945	0.39	0.547	0.847	-0.0581	0.15	0.707	0.947	0.0662	0.194	0.669	0.92	0.124	0.693	0.425	0.947
1482	ENSMUSG00000019823.17	Mical1	protein_coding	5.83	10	1	-0.308	3.45	0.0941	0.605	-0.519	9.68	0.0115	0.215	-0.0799	0.229	0.643	0.891	-0.445	7.18	0.0238	0.447	-0.294	3.15	0.108	0.559	0.151	0.831	0.384	0.939
1483	ENSMUSG00000019826.11	Zbtb24	protein_coding	3.78	10	1	-0.0562	0.103	0.755	0.983	-0.197	1.2	0.301	0.811	0.0371	0.0437	0.839	0.96	0.075	0.18	0.681	0.938	0.116	0.425	0.529	0.877	0.0406	0.0538	0.821	0.996
1484	ENSMUSG00000019832.5	Rab32	protein_coding	6.91	10	-1	0.392	20.2	0.00126	0.0604	0.273	9.66	0.0116	0.215	0.357	16.7	0.00238	0.0753	0.0986	1.27	0.288	0.791	0.136	2.41	0.153	0.616	0.0374	0.184	0.677	0.99
1485	ENSMUSG00000019837.8	Gtf3c6	protein_coding	4.74	10	-1	0.164	1.15	0.31	0.859	-0.122	0.61	0.453	0.889	0.147	0.9	0.366	0.74	-0.0579	0.139	0.717	0.95	-0.147	0.896	0.367	0.795	-0.089	0.336	0.576	0.969
1486	ENSMUSG00000019838.11	Slc16a10	protein_coding	7.56	10	-1	0.561	26.8	0.000464	0.0327	0.498	21.1	0.0011	0.0512	0.358	11	0.00825	0.15	0.0936	0.747	0.409	0.844	-0.049	0.204	0.661	0.916	-0.143	1.74	0.218	0.866
1487	ENSMUSG00000019841.15	Rev3l	protein_coding	4.5	10	1	-0.0967	0.272	0.614	0.962	-0.331	3.05	0.113	0.607	-0.767	16.4	0.00251	0.0769	0.0368	0.0388	0.848	0.98	0.236	1.6	0.236	0.704	0.2	1.16	0.307	0.911
1488	ENSMUSG00000019842.6	Traf3ip2	protein_coding	2.9	10	1	-0.134	0.149	0.708	0.977	-0.179	0.259	0.622	0.943	-1.01	8.1	0.018	0.227	0.813	5.32	0.0446	0.498	0.195	0.311	0.59	0.896	-0.618	3.13	0.108	0.778
1489	ENSMUSG00000019843.14	Fyn	protein_coding	5.49	10	1	0.0216	0.00739	0.933	0.995	-0.164	0.416	0.534	0.922	-0.0188	0.00549	0.942	0.987	-0.0532	0.0442	0.838	0.978	0.342	1.83	0.207	0.673	0.395	2.47	0.148	0.818
1490	ENSMUSG00000019845.8	Tube1	protein_coding	2.08	10	1	-0.485	4.04	0.0733	0.559	0.191	0.592	0.46	0.893	-0.157	0.416	0.534	0.842	0.213	0.761	0.404	0.842	0.146	0.356	0.564	0.887	-0.0677	0.08	0.783	0.993
1491	ENSMUSG00000019849.11	Prep	protein_coding	6.16	10	1	0.00409	0.00176	0.967	0.999	0.0425	0.187	0.675	0.957	0.0336	0.118	0.738	0.925	0.0294	0.0902	0.77	0.964	0.0602	0.379	0.553	0.883	0.0308	0.1	0.758	0.991
1492	ENSMUSG00000019850.11	Tnfaip3	protein_coding	6.5	10	-1	2.08	165	2.19e-07	0.000205	2.25	188	1.22e-07	0.000148	2.43	220	5.84e-08	6.54e-05	0.125	0.597	0.458	0.867	0.00609	0.00142	0.971	0.995	-0.118	0.551	0.475	0.955
1493	ENSMUSG00000019852.7	Arfgef3	protein_coding	4.82	10	-1	0.0293	0.0149	0.905	0.994	0.206	0.735	0.412	0.87	0.198	0.661	0.436	0.785	-0.426	3.12	0.109	0.63	-0.368	2.34	0.158	0.621	0.0574	0.0571	0.816	0.996
1494	ENSMUSG00000019853.6	Hebp2	protein_coding	0.281	10	-1	-0.619	1.68	0.225	0.8	-0.881	3.11	0.109	0.6	-0.614	1.34	0.275	0.669	-1.05	4.57	0.0593	0.538	-0.237	0.248	0.63	0.909	0.814	2.78	0.128	0.793
1495	ENSMUSG00000019854.17	Reps1	protein_coding	5.36	10	1	0.109	1.15	0.31	0.859	0.159	2.42	0.152	0.669	0.144	2	0.188	0.591	-0.0973	0.903	0.365	0.827	-0.012	0.0137	0.909	0.985	0.0853	0.705	0.422	0.947
1496	ENSMUSG00000019857.7	Asf1a	protein_coding	3.08	10	1	0.429	6.54	0.0293	0.377	0.133	0.602	0.456	0.891	-0.197	1.31	0.281	0.674	-0.0298	0.0303	0.866	0.983	0.121	0.504	0.494	0.863	0.151	0.803	0.392	0.941
1497	ENSMUSG00000019861.15	Gopc	protein_coding	4.93	10	-1	0.107	0.7	0.423	0.907	-0.108	0.68	0.429	0.881	-0.138	1.13	0.313	0.699	0.051	0.156	0.702	0.945	0.0794	0.379	0.552	0.883	0.0285	0.0496	0.828	0.996
1498	ENSMUSG00000019863.7	Qrsl1	protein_coding	3.6	10	-1	0.157	0.797	0.394	0.895	-0.159	0.799	0.393	0.859	-0.238	1.79	0.211	0.614	-0.0335	0.0361	0.853	0.98	-0.317	3.19	0.105	0.558	-0.283	2.6	0.139	0.805
1499	ENSMUSG00000019864.14	Rtn4ip1	protein_coding	3.28	10	1	0.0552	0.0709	0.796	0.986	0.025	0.0137	0.909	0.991	-0.048	0.0515	0.825	0.955	0.154	0.532	0.483	0.874	0.237	1.27	0.288	0.745	0.0831	0.159	0.699	0.99
1500	ENSMUSG00000019866.14	Crybg1	protein_coding	6.79	10	-1	0.375	13.6	0.00443	0.133	0.25	5.99	0.0352	0.383	0.297	8.53	0.0159	0.213	0.00308	0.000916	0.976	0.997	-0.0325	0.102	0.756	0.946	-0.0356	0.123	0.733	0.991
1501	ENSMUSG00000019868.16	Vta1	protein_coding	5.1	10	-1	0.0304	0.0512	0.826	0.989	0.206	2.28	0.163	0.676	0.195	2.06	0.183	0.583	0.072	0.281	0.608	0.916	0.0757	0.311	0.59	0.896	0.00369	0.000752	0.979	0.999
1502	ENSMUSG00000019872.13	Smpdl3a	protein_coding	8.51	10	1	-0.111	1.14	0.311	0.859	-0.0469	0.203	0.662	0.954	-0.302	8.48	0.0161	0.215	0.26	6.28	0.0319	0.464	0.0457	0.194	0.669	0.92	-0.214	4.28	0.0665	0.694
1503	ENSMUSG00000019873.8	Reep3	protein_coding	6.66	10	-1	0.14	2.12	0.177	0.751	0.0695	0.52	0.488	0.902	0.00472	0.00241	0.962	0.991	-0.0216	0.0506	0.827	0.975	-0.0981	1.04	0.333	0.775	-0.0764	0.636	0.444	0.951
1504	ENSMUSG00000019874.11	Fabp7	protein_coding	3.65	10	1	0.154	0.789	0.396	0.895	-0.0515	0.0804	0.783	0.977	-0.00734	0.00171	0.968	0.992	0.294	2.72	0.131	0.66	0.536	9.06	0.0137	0.313	0.241	1.92	0.197	0.858
1505	ENSMUSG00000019876.15	Pkib	protein_coding	5.05	10	1	-0.125	0.752	0.407	0.898	-0.0561	0.146	0.711	0.965	-0.263	3.25	0.103	0.479	0.113	0.606	0.455	0.866	0.0212	0.0213	0.887	0.981	-0.0919	0.407	0.538	0.966
1506	ENSMUSG00000019877.10	Serinc1	protein_coding	8.19	10	-1	-0.0323	0.112	0.745	0.983	0.126	1.69	0.224	0.751	-0.0586	0.365	0.56	0.854	0.0428	0.195	0.668	0.933	0.0412	0.181	0.68	0.923	-0.0016	0.000272	0.987	1
1507	ENSMUSG00000019878.8	Hsf2	protein_coding	4.43	10	1	0.0853	0.237	0.637	0.968	-0.188	1.11	0.318	0.82	-0.388	4.72	0.0559	0.377	-0.0477	0.073	0.793	0.967	-0.0335	0.0359	0.854	0.974	0.0142	0.00659	0.937	0.998
1508	ENSMUSG00000019883.11	Echdc1	protein_coding	4.18	10	1	0.215	2.26	0.165	0.734	0.241	2.75	0.129	0.634	-0.263	3.32	0.0996	0.473	0.184	1.62	0.232	0.756	0.0411	0.0812	0.782	0.954	-0.143	1	0.342	0.922
1509	ENSMUSG00000019897.8	Ccdc59	protein_coding	4.69	10	1	0.132	0.434	0.525	0.942	0.219	1.16	0.308	0.814	0.103	0.264	0.619	0.884	0.251	1.55	0.243	0.762	0.184	0.833	0.384	0.809	-0.067	0.113	0.744	0.991
1510	ENSMUSG00000019907.10	Ppp1r12a	protein_coding	6.37	10	1	-0.00341	0.000756	0.979	0.999	0.0394	0.0993	0.759	0.973	-0.0202	0.0262	0.875	0.966	0.0988	0.627	0.447	0.863	0.209	2.8	0.126	0.587	0.11	0.788	0.396	0.943
1511	ENSMUSG00000019916.14	P4ha1	protein_coding	6.29	10	1	0.102	1.71	0.221	0.795	0.0421	0.288	0.604	0.937	0.118	2.28	0.163	0.559	-0.194	6.17	0.0331	0.466	-0.0335	0.184	0.677	0.922	0.161	4.26	0.067	0.694
1512	ENSMUSG00000019917.10	2010-09-01	protein_coding	3.47	10	-1	0.118	0.611	0.453	0.918	0.25	2.58	0.141	0.652	-0.0935	0.369	0.557	0.853	0.157	1.03	0.334	0.814	0.233	2.29	0.162	0.623	0.0767	0.257	0.624	0.98
1513	ENSMUSG00000019920.17	Lims1	protein_coding	6.87	10	1	0.157	5.22	0.0463	0.463	0.195	8	0.0186	0.285	0.178	6.64	0.0283	0.277	0.0483	0.489	0.501	0.878	0.111	2.58	0.14	0.607	0.0625	0.827	0.385	0.94
1514	ENSMUSG00000019923.14	Zwint	protein_coding	6.25	10	1	0.037	0.0875	0.774	0.985	-0.00525	0.00172	0.968	0.996	-0.0477	0.144	0.713	0.916	0.0462	0.135	0.721	0.951	0.000431	1.17e-05	0.997	0.999	-0.0458	0.134	0.723	0.99
1515	ENSMUSG00000019927.6	Ube2d1	protein_coding	4.36	10	-1	0.0827	0.387	0.548	0.945	-0.107	0.628	0.447	0.887	-0.11	0.673	0.432	0.783	-0.00574	0.00183	0.967	0.997	-0.0173	0.0167	0.9	0.984	-0.0116	0.00759	0.932	0.998
1516	ENSMUSG00000019929.16	Dcn	protein_coding	1.77	10	1	0.00757	0.000112	0.992	0.999	0.318	0.163	0.696	0.962	0.72	0.203	0.662	0.899	-5.23	22.5	0.000871	0.196	1.88	5.95	0.0357	0.413	7.11	43.6	7.2e-05	0.11
1517	ENSMUSG00000019942.13	Cdk1	protein_coding	5.81	10	-1	0.0158	0.00844	0.929	0.995	-0.105	0.365	0.56	0.929	-0.0243	0.0197	0.891	0.972	-0.0603	0.121	0.735	0.954	0.272	2.47	0.149	0.614	0.332	3.72	0.0837	0.737
1518	ENSMUSG00000019943.10	Atp2b1	protein_coding	8.12	10	1	0.134	0.899	0.366	0.885	0.149	1.1	0.319	0.82	-0.0176	0.0153	0.904	0.976	0.194	1.87	0.203	0.734	-0.0957	0.454	0.516	0.873	-0.29	4.17	0.0695	0.702
1519	ENSMUSG00000019944.14	Rhobtb1	protein_coding	3.32	10	1	0.127	0.247	0.63	0.968	-0.108	0.168	0.691	0.961	-0.14	0.297	0.598	0.874	0.536	4.25	0.0674	0.557	0.438	2.83	0.125	0.586	-0.0974	0.145	0.711	0.99
1520	ENSMUSG00000019947.10	Arid5b	protein_coding	5.19	10	-1	-0.122	0.553	0.475	0.927	0.277	2.79	0.127	0.632	0.454	7.6	0.0209	0.247	0.0921	0.31	0.59	0.909	0.104	0.397	0.544	0.882	0.0122	0.0055	0.942	0.998
1521	ENSMUSG00000019948.4	Actr6	protein_coding	2.75	10	-1	-0.201	1.3	0.281	0.845	-0.295	2.63	0.137	0.647	-0.173	0.926	0.359	0.736	-0.00668	0.0014	0.971	0.997	0.0515	0.0834	0.779	0.953	0.0582	0.11	0.748	0.991
1522	ENSMUSG00000019951.10	Uhrf1bp1l	protein_coding	5.87	10	1	-0.04	0.0841	0.778	0.985	-0.0613	0.195	0.668	0.954	-0.0765	0.304	0.594	0.871	-0.089	0.414	0.535	0.891	-0.136	0.966	0.35	0.782	-0.0469	0.116	0.74	0.991
1523	ENSMUSG00000019952.15	Poc1b	protein_coding	3.56	10	1	0.0192	0.00654	0.937	0.995	-0.319	1.75	0.217	0.744	0.0452	0.0357	0.854	0.962	-0.0502	0.0444	0.837	0.978	-0.264	1.23	0.295	0.75	-0.214	0.819	0.388	0.94
1524	ENSMUSG00000019960.8	Dusp6	protein_coding	3.67	10	1	-0.387	2.29	0.162	0.73	-0.6	5.11	0.0482	0.442	-0.594	5.11	0.0483	0.352	0.00397	0.000235	0.988	0.998	0.384	2.23	0.167	0.629	0.38	2.22	0.168	0.839
1525	ENSMUSG00000019961.17	Tmpo	protein_coding	6.32	10	-1	0.107	0.607	0.455	0.919	-0.0499	0.128	0.728	0.969	-0.0892	0.41	0.537	0.844	0.0384	0.0762	0.788	0.967	0.51	13.5	0.0046	0.249	0.471	11.6	0.00702	0.384
1526	ENSMUSG00000019966.18	Kitl	protein_coding	4.6	10	1	0.0979	0.0563	0.817	0.987	0.319	0.53	0.484	0.899	0.406	0.886	0.369	0.743	0.543	1.59	0.237	0.759	1.11	6.72	0.0276	0.393	0.57	1.86	0.204	0.864
1527	ENSMUSG00000019969.14	Psen1	protein_coding	7.25	12	1	0.0111	0.0119	0.915	0.994	0.117	1.32	0.277	0.797	0.11	1.16	0.307	0.696	0.032	0.099	0.76	0.959	0.169	2.77	0.128	0.59	0.137	1.83	0.207	0.864
1528	ENSMUSG00000019970.15	Sgk1	protein_coding	6.9	10	1	0.0208	0.0147	0.906	0.994	0.32	3.41	0.0955	0.573	0.237	1.9	0.2	0.603	0.168	0.945	0.355	0.823	-0.0407	0.0556	0.819	0.966	-0.208	1.47	0.254	0.884
1529	ENSMUSG00000019971.10	Cep290	protein_coding	3.19	10	1	-0.121	0.279	0.609	0.961	-0.231	0.982	0.346	0.836	-0.329	1.92	0.197	0.601	-0.667	8.18	0.0175	0.423	-0.271	1.37	0.27	0.732	0.396	2.95	0.118	0.782
1530	ENSMUSG00000019975.12	Ikbip	protein_coding	3.5	10	1	-0.117	0.387	0.548	0.945	-0.0695	0.132	0.725	0.968	-0.318	2.78	0.128	0.517	0.147	0.607	0.455	0.866	0.206	1.18	0.305	0.758	0.0584	0.0974	0.762	0.991
1531	ENSMUSG00000019977.16	Hbs1l	protein_coding	5.32	10	1	0.144	2.44	0.15	0.706	0.0364	0.152	0.705	0.964	-0.179	3.71	0.0839	0.442	-0.00248	0.000717	0.979	0.997	-0.0437	0.223	0.648	0.913	-0.0412	0.201	0.664	0.987
1532	ENSMUSG00000019978.16	Epb41l2	protein_coding	7.45	10	1	0.243	5.76	0.0381	0.428	0.251	6.04	0.0346	0.381	0.229	5.06	0.0491	0.355	0.138	1.83	0.207	0.738	0.141	1.92	0.197	0.664	0.00338	0.00111	0.974	0.999
1533	ENSMUSG00000019979.12	Apaf1	protein_coding	6.23	10	-1	-0.0256	0.036	0.853	0.991	-0.0644	0.224	0.647	0.95	0.12	0.79	0.396	0.758	0.126	0.856	0.377	0.831	-0.114	0.704	0.422	0.828	-0.24	3.15	0.108	0.778
1534	ENSMUSG00000019984.16	Med23	protein_coding	5.58	10	1	-0.301	3.31	0.1	0.62	0.274	2.66	0.135	0.643	-0.347	4.32	0.0654	0.399	0.605	13.1	0.00497	0.355	0.784	22	0.000944	0.181	0.18	1.19	0.303	0.911
1535	ENSMUSG00000019986.17	Ahi1	protein_coding	2.3	10	1	0.268	0.809	0.39	0.894	-0.309	1	0.342	0.834	0.0642	0.0442	0.838	0.96	-0.262	0.74	0.41	0.845	-0.146	0.231	0.642	0.911	0.116	0.15	0.707	0.99
1536	ENSMUSG00000019988.7	Nedd1	protein_coding	4.56	10	-1	0.0438	0.0969	0.762	0.983	-0.0238	0.0274	0.872	0.988	-0.239	2.8	0.126	0.516	-0.017	0.0143	0.907	0.989	0.195	1.89	0.2	0.666	0.212	2.27	0.164	0.834
1537	ENSMUSG00000019990.15	Pde7b	protein_coding	3.79	10	-1	-0.202	1.69	0.224	0.798	-0.196	1.57	0.239	0.766	-0.276	3.07	0.111	0.493	-0.293	3.54	0.0903	0.603	-0.279	3.22	0.104	0.556	0.0139	0.00804	0.93	0.998
1538	ENSMUSG00000019992.8	Mtfr2	protein_coding	3.57	10	1	-0.196	1.42	0.263	0.83	-0.234	1.84	0.206	0.732	-0.302	3.16	0.107	0.485	0.222	1.72	0.22	0.75	0.644	14.6	0.00362	0.234	0.422	6.49	0.0298	0.545
1539	ENSMUSG00000019996.17	Map7	protein_coding	0.668	10	1	-0.83	1.02	0.337	0.877	0.093	0.0117	0.916	0.992	1.03	1.42	0.262	0.659	-0.238	0.0773	0.787	0.966	0.853	0.983	0.346	0.781	1.09	1.73	0.219	0.866
1540	ENSMUSG00000019997.11	Ctgf	protein_coding	2.87	10	1	-0.369	0.138	0.718	0.978	-0.214	0.0373	0.851	0.985	1.32	0.489	0.501	0.825	-4.26	8.04	0.0183	0.425	2.19	4.16	0.0699	0.505	6.46	19.5	0.00142	0.261
1541	ENSMUSG00000019998.6	Stx7	protein_coding	7.13	10	1	-0.111	1.27	0.287	0.849	-0.0588	0.35	0.568	0.929	0.179	3.28	0.101	0.476	-0.0372	0.141	0.716	0.95	-0.0106	0.0115	0.917	0.986	0.0266	0.0723	0.794	0.994
1542	ENSMUSG00000020003.16	Pex7	protein_coding	4.56	10	-1	-0.0464	0.19	0.672	0.974	0.18	2.77	0.128	0.632	-0.0312	0.0842	0.778	0.939	0.0494	0.212	0.656	0.929	0.0495	0.212	0.655	0.914	5.54e-05	2.7e-07	1	1
1543	ENSMUSG00000020009.12	Ifngr1	protein_coding	7.73	10	1	0.291	12.1	0.00623	0.164	0.548	42.3	8.12e-05	0.00874	0.275	10.8	0.00858	0.152	0.409	23.7	0.000729	0.188	0.18	4.58	0.059	0.482	-0.229	7.5	0.0216	0.497
1544	ENSMUSG00000020015.10	Cdk17	protein_coding	4.69	10	1	-0.213	0.235	0.638	0.968	-0.309	0.475	0.507	0.911	0.348	0.604	0.456	0.798	-0.421	0.883	0.37	0.83	-0.468	1.1	0.32	0.768	-0.0469	0.0112	0.918	0.998
1545	ENSMUSG00000020018.6	Snrpf	protein_coding	3.52	10	-1	-0.106	0.278	0.61	0.961	-0.0121	0.00349	0.954	0.995	0.0911	0.201	0.664	0.899	-0.186	0.834	0.384	0.833	-0.147	0.522	0.487	0.859	0.0388	0.0372	0.851	0.997
1546	ENSMUSG00000020021.4	Fgd6	protein_coding	4.93	10	1	-0.855	4.63	0.058	0.505	-0.966	5.86	0.0369	0.391	-1.99	23.5	0.000749	0.0348	-0.0682	0.03	0.866	0.983	-0.218	0.307	0.592	0.897	-0.15	0.146	0.711	0.99
1547	ENSMUSG00000020022.16	Ndufa12	protein_coding	5.22	10	1	-0.0398	0.207	0.659	0.973	-0.0474	0.287	0.604	0.937	0.0494	0.315	0.587	0.868	-0.0586	0.444	0.521	0.887	0.0537	0.372	0.556	0.885	0.112	1.65	0.229	0.871
1548	ENSMUSG00000020023.18	Tmcc3	protein_coding	4.8	10	1	0.00834	0.0036	0.953	0.996	-0.132	0.861	0.376	0.853	-0.0465	0.11	0.747	0.927	0.179	1.64	0.231	0.754	-0.0421	0.0903	0.77	0.951	-0.221	2.55	0.142	0.811
1549	ENSMUSG00000020024.7	Cep83	protein_coding	4.71	10	1	0.0341	0.0684	0.799	0.986	-0.202	2.31	0.161	0.673	-0.343	6.73	0.0275	0.275	0.1	0.579	0.465	0.869	0.148	1.26	0.288	0.745	0.0479	0.135	0.721	0.99
1550	ENSMUSG00000020027.18	Socs2	protein_coding	0.686	10	-1	0.396	1.05	0.33	0.869	0.501	1.48	0.253	0.78	-0.0811	0.0412	0.843	0.961	0.167	0.171	0.688	0.941	0.0696	0.0303	0.865	0.978	-0.0973	0.063	0.807	0.996
1551	ENSMUSG00000020029.6	Nudt4	protein_coding	5.45	10	-1	-0.033	0.073	0.793	0.986	-0.0222	0.0319	0.862	0.986	-0.148	1.45	0.258	0.655	0.087	0.498	0.497	0.878	0.188	2.33	0.159	0.623	0.101	0.683	0.429	0.948
1552	ENSMUSG00000020032.14	Nuak1	protein_coding	4.11	10	-1	0.0489	0.0312	0.863	0.992	0.56	3.92	0.0769	0.532	0.561	4.1	0.0715	0.414	-0.0491	0.0301	0.866	0.983	0.21	0.549	0.476	0.856	0.259	0.867	0.375	0.937
1553	ENSMUSG00000020034.7	Tcp11l2	protein_coding	5.41	10	1	-0.616	39	0.000112	0.0118	-0.58	33.7	0.000198	0.0165	-0.694	48.8	4.55e-05	0.0053	0.208	4.47	0.0617	0.54	0.0831	0.714	0.419	0.827	-0.125	1.63	0.232	0.874
1554	ENSMUSG00000020038.10	Cry1	protein_coding	3.2	10	-1	0.401	0.645	0.441	0.912	-1.3	6.37	0.031	0.359	0.497	0.992	0.344	0.724	-1.35	6.94	0.0257	0.448	-1.21	5.6	0.0405	0.427	0.135	0.0737	0.792	0.994
1555	ENSMUSG00000020042.15	Btbd11	protein_coding	2.69	10	1	0.129	0.0835	0.779	0.985	-0.114	0.0586	0.814	0.981	-0.18	0.166	0.693	0.91	0.46	1.01	0.339	0.815	-0.11	0.0566	0.817	0.966	-0.57	1.64	0.231	0.872
1556	ENSMUSG00000020044.13	Timp3	protein_coding	3.31	10	1	0.338	0.202	0.663	0.973	-0.441	0.238	0.636	0.948	1.71	2.85	0.123	0.512	-1.48	2.56	0.142	0.676	2.12	6.47	0.03	0.401	3.6	16.3	0.00258	0.29
1557	ENSMUSG00000020048.13	Hsp90b1	protein_coding	9.24	10	-1	0.102	0.534	0.482	0.929	0.00577	0.00169	0.968	0.996	-0.299	4.54	0.06	0.385	-0.0891	0.404	0.54	0.894	-0.00113	6.45e-05	0.994	0.999	0.088	0.394	0.545	0.966
1558	ENSMUSG00000020053.18	Igf1	protein_coding	8.78	10	1	0.196	5.92	0.0361	0.416	0.259	10.3	0.0098	0.198	0.209	6.72	0.0276	0.276	-0.156	3.75	0.0828	0.591	-0.193	5.72	0.0387	0.421	-0.0368	0.209	0.657	0.986
1559	ENSMUSG00000020056.16	Washc3	protein_coding	4.93	10	1	0.000298	1.01e-05	0.998	0.999	-0.0415	0.191	0.672	0.956	-0.0215	0.0513	0.826	0.956	-0.0389	0.169	0.69	0.941	-0.079	0.697	0.424	0.829	-0.0401	0.182	0.679	0.99
1560	ENSMUSG00000020057.2	Dram1	protein_coding	5.85	10	-1	0.377	11.4	0.00749	0.181	0.339	9.06	0.0136	0.24	0.356	10.1	0.0103	0.168	-0.012	0.0114	0.917	0.991	-0.181	2.58	0.141	0.607	-0.169	2.27	0.164	0.834
1561	ENSMUSG00000020063.16	Sirt1	protein_coding	4.49	10	-1	-0.0825	0.322	0.583	0.954	0.103	0.48	0.505	0.91	-0.204	1.91	0.198	0.603	0.222	2.29	0.162	0.698	0.231	2.48	0.148	0.614	0.00877	0.00365	0.953	0.999
1562	ENSMUSG00000020064.9	Herc4	protein_coding	5.69	10	1	-0.317	4.29	0.0661	0.539	-0.0895	0.334	0.577	0.932	-0.422	7.48	0.0217	0.252	0.366	5.68	0.0393	0.483	0.331	4.63	0.0579	0.478	-0.0352	0.0532	0.822	0.996
1563	ENSMUSG00000020069.16	Hnrnph3	protein_coding	3.63	10	-1	0.119	0.745	0.409	0.9	0.26	3.4	0.0963	0.574	-0.136	0.952	0.353	0.73	0.263	3.53	0.091	0.605	0.297	4.52	0.0605	0.483	0.0345	0.0629	0.807	0.996
1564	ENSMUSG00000020070.18	Rufy2	protein_coding	4.32	10	1	0.0056	0.000221	0.988	0.999	-0.222	0.333	0.577	0.932	-0.246	0.413	0.535	0.843	0.0319	0.00705	0.935	0.994	0.425	1.25	0.291	0.747	0.393	1.09	0.323	0.919
1565	ENSMUSG00000020074.7	Ccar1	protein_coding	6.36	10	-1	0.351	4.8	0.0542	0.492	0.312	3.71	0.084	0.548	-0.0199	0.0153	0.904	0.976	0.385	5.71	0.0389	0.483	0.242	2.25	0.166	0.627	-0.144	0.804	0.392	0.941
1566	ENSMUSG00000020075.8	Ddx21	protein_coding	6.71	10	-1	0.18	3.97	0.0754	0.565	0.0155	0.0288	0.869	0.988	0.0879	0.932	0.358	0.734	-0.0528	0.336	0.576	0.906	0.00654	0.00516	0.944	0.991	0.0593	0.428	0.528	0.962
1567	ENSMUSG00000020076.7	Ddx50	protein_coding	5.49	10	-1	-0.0992	0.625	0.448	0.915	0.106	0.691	0.426	0.879	-0.151	1.44	0.259	0.656	0.113	0.796	0.394	0.839	0.157	1.55	0.242	0.708	0.0447	0.127	0.729	0.991
1568	ENSMUSG00000020077.14	Srgn	protein_coding	6.21	10	-1	0.371	14.3	0.00383	0.121	0.169	2.91	0.12	0.618	0.292	8.78	0.0148	0.204	0.0238	0.0582	0.814	0.973	-0.103	1.09	0.321	0.768	-0.127	1.67	0.226	0.87
1569	ENSMUSG00000020078.16	Vps26a	protein_coding	7.11	10	-1	0.0232	0.0266	0.874	0.994	0.028	0.0385	0.849	0.985	-0.328	5.28	0.0453	0.342	0.0675	0.225	0.646	0.927	0.0443	0.097	0.762	0.948	-0.0232	0.0267	0.874	0.997
1570	ENSMUSG00000020079.15	Supv3l1	protein_coding	3.86	10	-1	0.192	0.874	0.373	0.888	0.226	1.16	0.307	0.814	0.176	0.718	0.417	0.773	-0.06	0.083	0.779	0.965	0.0789	0.143	0.713	0.932	0.139	0.455	0.516	0.96
1571	ENSMUSG00000020085.15	Aifm2	protein_coding	5.14	10	1	-0.0502	0.25	0.628	0.968	0.124	1.49	0.251	0.78	0.331	10.7	0.00873	0.153	-0.0827	0.669	0.433	0.855	0.0959	0.899	0.366	0.795	0.179	3.16	0.107	0.778
1572	ENSMUSG00000020086.6	H2afy2	protein_coding	0.248	10	-1	0.482	2.52	0.145	0.699	0.343	1.07	0.349	0.837	-0.35	1.26	0.289	0.682	0.72	5.05	0.0494	0.509	0.395	1.47	0.254	0.718	-0.325	1.14	0.311	0.914
1573	ENSMUSG00000020087.5	Tysnd1	protein_coding	4.88	10	1	-0.285	1.9	0.199	0.774	-0.219	1.09	0.321	0.823	-0.0576	0.077	0.787	0.942	-0.125	0.363	0.561	0.902	-0.00277	0.000178	0.99	0.999	0.122	0.351	0.567	0.969
1574	ENSMUSG00000020088.10	Sar1a	protein_coding	6.72	10	1	0.105	0.577	0.466	0.924	0.301	4.7	0.0564	0.473	0.146	1.11	0.317	0.703	0.0925	0.448	0.519	0.886	0.229	2.74	0.13	0.593	0.136	0.98	0.346	0.924
1575	ENSMUSG00000020089.8	Ppa1	protein_coding	3.62	10	1	-0.162	0.87	0.374	0.888	0.0144	0.0066	0.937	0.993	-0.153	0.764	0.403	0.764	0.387	4.85	0.0532	0.522	0.0509	0.0836	0.779	0.953	-0.336	3.74	0.0829	0.737
1576	ENSMUSG00000020091.15	Eif4ebp2	protein_coding	7.47	10	-1	-0.303	11.5	0.00716	0.176	-0.129	2.09	0.18	0.699	-0.266	8.87	0.0144	0.201	0.173	3.73	0.0832	0.591	-0.00599	0.0045	0.948	0.992	-0.179	4.02	0.0739	0.718
1577	ENSMUSG00000020092.9	Pald1	protein_coding	4.49	10	-1	-0.105	0.182	0.679	0.976	-0.48	3.46	0.0938	0.571	-0.137	0.309	0.591	0.869	0.718	8.17	0.0176	0.423	0.925	13.5	0.00455	0.248	0.208	0.722	0.416	0.947
1578	ENSMUSG00000020097.14	Sgpl1	protein_coding	9.49	10	-1	-0.0137	0.0405	0.845	0.99	-0.0452	0.439	0.523	0.919	-0.0781	1.31	0.28	0.673	-0.0769	1.27	0.287	0.79	-0.166	5.88	0.0366	0.417	-0.0886	1.69	0.224	0.868
1579	ENSMUSG00000020099.8	Unc5b	protein_coding	2.79	10	-1	-0.499	2.54	0.143	0.698	-0.807	6.13	0.0337	0.377	-0.734	4.77	0.0549	0.374	-0.63	3.86	0.079	0.584	0.398	1.6	0.236	0.704	1.03	10.5	0.00936	0.405
1580	ENSMUSG00000020100.15	Slc29a3	protein_coding	6.9	10	-1	-0.383	12.4	0.00582	0.16	-0.187	2.94	0.118	0.617	-0.423	15	0.00329	0.0904	-0.125	1.33	0.277	0.782	-0.287	7	0.0252	0.38	-0.162	2.25	0.166	0.836
1581	ENSMUSG00000020101.14	Vsir	protein_coding	8.53	10	1	-0.306	14.7	0.00353	0.115	-0.0756	0.895	0.367	0.849	-0.221	7.62	0.0208	0.247	0.134	2.8	0.126	0.654	-0.0717	0.805	0.391	0.813	-0.205	6.62	0.0285	0.545
1582	ENSMUSG00000020102.15	Slc16a7	protein_coding	4.22	10	-1	-0.05	0.0352	0.855	0.991	-0.0691	0.0644	0.805	0.98	0.121	0.204	0.661	0.899	-0.0514	0.0371	0.851	0.98	-0.427	2.53	0.144	0.61	-0.376	2.01	0.187	0.849
1583	ENSMUSG00000020105.9	Lrig3	protein_coding	0.616	10	1	-0.435	0.556	0.474	0.927	-0.374	0.37	0.557	0.928	-0.261	0.174	0.685	0.907	-0.744	1.49	0.251	0.766	-0.101	0.03	0.866	0.978	0.643	1.16	0.307	0.911
1584	ENSMUSG00000020107.10	Anapc16	protein_coding	5.5	10	-1	0.0695	0.415	0.535	0.943	-0.107	0.972	0.348	0.837	-0.053	0.239	0.636	0.89	-0.0109	0.0101	0.922	0.992	-0.0558	0.265	0.618	0.904	-0.0449	0.174	0.686	0.99
1585	ENSMUSG00000020108.4	Ddit4	protein_coding	1.9	10	-1	-0.503	2.6	0.139	0.693	-0.35	1.17	0.306	0.814	-0.6	3.2	0.105	0.482	-0.552	2.93	0.119	0.644	0.503	2.54	0.144	0.61	1.06	11	0.00814	0.386
1586	ENSMUSG00000020109.13	Dnajb12	protein_coding	5.98	10	1	0.0918	1.09	0.323	0.866	0.0324	0.133	0.723	0.968	0.102	1.34	0.275	0.669	0.0528	0.357	0.564	0.903	0.0178	0.0407	0.844	0.971	-0.035	0.158	0.7	0.99
1587	ENSMUSG00000020111.15	Micu1	protein_coding	6.11	10	1	-0.106	0.411	0.537	0.944	0.403	5.83	0.0372	0.392	0.596	12.8	0.00532	0.12	-0.282	2.88	0.122	0.648	-0.128	0.595	0.459	0.847	0.154	0.864	0.375	0.937
1588	ENSMUSG00000020114.12	Cand1	protein_coding	6.34	10	-1	0.14	2.96	0.117	0.651	0.111	1.83	0.207	0.733	0.175	4.59	0.0587	0.383	0.0942	1.33	0.277	0.782	0.108	1.77	0.215	0.682	0.0143	0.0311	0.864	0.997
1589	ENSMUSG00000020115.3	Tbk1	protein_coding	6.67	10	-1	0.175	2.17	0.172	0.745	0.216	3.3	0.101	0.586	0.183	2.38	0.155	0.549	0.145	1.48	0.252	0.766	0.151	1.62	0.234	0.701	0.00635	0.00288	0.958	0.999
1590	ENSMUSG00000020116.7	Pno1	protein_coding	5	11	-1	0.0754	0.816	0.388	0.893	0.0351	0.173	0.687	0.96	0.0498	0.35	0.568	0.86	-0.0816	0.942	0.356	0.823	-0.0435	0.267	0.617	0.902	0.0381	0.208	0.658	0.986
1591	ENSMUSG00000020120.15	Plek	protein_coding	8.47	11	-1	0.866	47	5.3e-05	0.00701	0.621	24.3	0.000669	0.0364	0.903	50.9	3.84e-05	0.0047	-0.434	11.9	0.0066	0.365	-0.31	6.06	0.0344	0.408	0.125	0.982	0.346	0.924
1592	ENSMUSG00000020122.16	Egfr	protein_coding	1.03	11	1	-0.327	0.265	0.618	0.962	-0.748	1.26	0.288	0.804	0.636	0.887	0.369	0.743	-0.498	0.584	0.463	0.869	0.641	0.964	0.35	0.782	1.14	3.15	0.108	0.778
1593	ENSMUSG00000020124.10	Usp15	protein_coding	6.38	10	-1	0.079	0.463	0.512	0.938	-0.0906	0.599	0.457	0.891	-0.127	1.18	0.303	0.693	-0.0608	0.271	0.614	0.917	-0.0751	0.414	0.535	0.879	-0.0143	0.0152	0.904	0.998
1594	ENSMUSG00000020128.15	Vps54	protein_coding	5.23	11	1	0.0302	0.0288	0.869	0.993	-0.215	1.42	0.263	0.789	0.0295	0.0269	0.873	0.966	-0.0385	0.0461	0.835	0.978	0.0334	0.0348	0.856	0.974	0.0719	0.163	0.695	0.99
1595	ENSMUSG00000020130.9	Tbc1d15	protein_coding	6.14	10	-1	-0.11	1.08	0.325	0.866	0.156	2.14	0.176	0.69	-0.0352	0.11	0.747	0.927	0.195	3.39	0.0966	0.615	0.22	4.31	0.0657	0.496	0.0251	0.0565	0.817	0.996
1596	ENSMUSG00000020132.10	Rab21	protein_coding	5.97	10	-1	0.0891	0.49	0.5	0.938	-0.0302	0.0554	0.819	0.981	0.0456	0.127	0.729	0.923	-0.143	1.26	0.29	0.792	-0.169	1.76	0.215	0.682	-0.0264	0.043	0.84	0.997
1597	ENSMUSG00000020133.8	2310011J03Rik	protein_coding	5.9	10	-1	0.0634	0.56	0.472	0.926	-0.0152	0.0318	0.862	0.986	0.0165	0.0378	0.85	0.961	-0.000742	7.64e-05	0.993	0.998	-0.185	4.71	0.0562	0.475	-0.184	4.72	0.056	0.663
1598	ENSMUSG00000020134.13	Peli1	protein_coding	4.82	11	1	-0.123	1.34	0.275	0.84	0.0978	0.823	0.387	0.858	0.0184	0.0297	0.867	0.965	0.0776	0.526	0.486	0.874	0.122	1.3	0.281	0.739	0.0446	0.177	0.683	0.99
1599	ENSMUSG00000020137.5	Thap2	protein_coding	3.37	10	-1	-0.365	3.77	0.0821	0.575	-0.236	1.48	0.253	0.78	0.354	3.35	0.0983	0.47	-0.583	9.24	0.013	0.398	-0.0752	0.156	0.702	0.929	0.508	7.2	0.0237	0.514
1600	ENSMUSG00000020142.12	Slc1a4	protein_coding	0.203	11	-1	-0.535	1.26	0.288	0.849	-0.0372	0.00459	0.947	0.994	0.556	1.06	0.329	0.715	-0.418	0.583	0.464	0.869	1.28	6.27	0.0321	0.404	1.7	11.2	0.00785	0.386
1601	ENSMUSG00000020143.15	Dock2	protein_coding	8.54	11	-1	0.129	1.04	0.334	0.873	-0.162	1.6	0.235	0.762	0.161	1.61	0.234	0.633	0.18	1.99	0.19	0.727	0.0495	0.151	0.706	0.93	-0.13	1.05	0.331	0.922
1602	ENSMUSG00000020149.17	Rab1a	protein_coding	7.83	11	1	0.161	1.93	0.196	0.772	-0.138	1.41	0.263	0.79	0.016	0.0189	0.893	0.973	-0.174	2.26	0.165	0.702	-0.234	4.09	0.0719	0.509	-0.06	0.269	0.616	0.978
1603	ENSMUSG00000020150.13	Gamt	protein_coding	4.14	10	-1	-0.102	0.416	0.534	0.943	-0.229	2.06	0.182	0.702	-0.0578	0.134	0.722	0.921	-0.145	0.836	0.383	0.833	-0.232	2.14	0.176	0.64	-0.0872	0.308	0.592	0.972
1604	ENSMUSG00000020152.7	Actr2	protein_coding	8.94	11	-1	0.107	1.55	0.243	0.814	0.0504	0.339	0.574	0.931	-0.0481	0.31	0.59	0.869	0.017	0.0386	0.848	0.98	0.0406	0.221	0.648	0.913	0.0237	0.0753	0.79	0.993
1605	ENSMUSG00000020153.14	Ndufs7	protein_coding	5.7	10	1	-0.0326	0.108	0.75	0.983	-0.0432	0.187	0.675	0.957	0.0583	0.344	0.571	0.862	-0.0527	0.28	0.609	0.916	-0.0562	0.318	0.585	0.894	-0.00353	0.00127	0.972	0.999
1606	ENSMUSG00000020156.16	Mum1	protein_coding	5.29	10	1	0.014	0.011	0.918	0.994	-0.582	18.5	0.00169	0.0694	-0.176	1.71	0.221	0.624	-0.223	2.75	0.13	0.657	-0.367	7.45	0.0219	0.36	-0.144	1.17	0.306	0.911
1607	ENSMUSG00000020160.18	Meis1	protein_coding	1.64	11	-1	-0.157	0.151	0.706	0.977	-0.0334	0.00629	0.938	0.994	-0.309	0.53	0.484	0.815	0.0316	0.00573	0.941	0.994	0.654	2.5	0.146	0.611	0.622	2.35	0.158	0.829
1608	ENSMUSG00000020163.12	Uqcr11	protein_coding	6.1	10	-1	-0.0862	1.1	0.32	0.864	-0.134	2.65	0.136	0.645	0.041	0.247	0.63	0.888	-0.193	5.51	0.0418	0.49	-0.199	5.83	0.0372	0.419	-0.00578	0.00495	0.945	0.998
1609	ENSMUSG00000020166.15	Cnot2	protein_coding	5.56	10	-1	0.143	1.09	0.321	0.865	-0.00562	0.00164	0.969	0.997	0.0873	0.402	0.541	0.846	0.0019	0.000189	0.989	0.998	0.0393	0.0811	0.782	0.954	0.0374	0.0747	0.79	0.993
1610	ENSMUSG00000020167.14	Tcf3	protein_coding	5.61	10	-1	0.119	1.07	0.327	0.867	-0.039	0.113	0.744	0.972	-0.0631	0.298	0.598	0.874	-0.0328	0.0807	0.782	0.965	-0.00832	0.00517	0.944	0.991	0.0245	0.0455	0.836	0.996
1611	ENSMUSG00000020170.4	Frs2	protein_coding	5.09	10	-1	-0.0846	0.727	0.415	0.904	-0.0291	0.0841	0.778	0.977	0.103	1.07	0.327	0.713	-0.00667	0.00447	0.948	0.994	-0.0246	0.0607	0.811	0.964	-0.0179	0.0328	0.86	0.997
1612	ENSMUSG00000020171.8	Yeats4	protein_coding	5.44	10	-1	-0.0668	0.577	0.466	0.924	-0.227	6.52	0.0295	0.355	-0.102	1.33	0.277	0.671	-0.0189	0.0462	0.834	0.978	-0.0945	1.15	0.31	0.763	-0.0756	0.743	0.41	0.947
1613	ENSMUSG00000020178.6	Adora2a	protein_coding	0.663	10	1	3	29.9	0.00031	0.0248	1.85	11.2	0.00788	0.177	2.43	21.9	0.000957	0.0417	-0.392	0.424	0.53	0.89	-1.42	5.02	0.0499	0.453	-1.03	3.08	0.111	0.78
1614	ENSMUSG00000020180.10	Snrpd3	protein_coding	5.22	10	1	-0.0451	0.141	0.715	0.978	0.189	2.4	0.154	0.669	0.0355	0.0858	0.776	0.938	0.143	1.38	0.268	0.777	0.265	4.77	0.0548	0.471	0.122	1.03	0.335	0.922
1615	ENSMUSG00000020184.15	Mdm2	protein_coding	7.41	10	-1	0.413	15	0.00331	0.11	0.554	26.8	0.000469	0.0288	0.545	25.9	0.000526	0.0268	-0.0858	0.645	0.441	0.86	-0.0246	0.053	0.823	0.967	0.0612	0.33	0.579	0.97
1616	ENSMUSG00000020185.16	E2f7	protein_coding	3.04	10	1	-0.0847	0.188	0.674	0.974	-0.0399	0.0376	0.85	0.985	0.241	1.43	0.26	0.657	0.17	0.698	0.424	0.851	0.521	6.71	0.0277	0.393	0.351	3.18	0.106	0.778
1617	ENSMUSG00000020186.7	Csrp2	protein_coding	1.39	10	1	-1.01	4	0.0746	0.563	-0.596	1.18	0.305	0.813	0.258	0.247	0.63	0.888	0.24	0.209	0.658	0.93	1	3.74	0.083	0.532	0.762	2.27	0.164	0.834
1618	ENSMUSG00000020189.14	Osbpl8	protein_coding	8.67	10	1	0.0674	0.169	0.69	0.977	-0.0481	0.0858	0.776	0.976	-0.166	1.01	0.339	0.721	-0.226	1.9	0.2	0.734	-0.259	2.48	0.148	0.614	-0.0324	0.039	0.848	0.997
1619	ENSMUSG00000020190.13	Mknk2	protein_coding	8.11	10	-1	-0.248	5.46	0.0424	0.446	-0.254	5.73	0.0386	0.398	-0.223	4.4	0.0633	0.392	0.0694	0.428	0.528	0.89	-0.00809	0.00582	0.941	0.991	-0.0775	0.535	0.482	0.955
1620	ENSMUSG00000020196.10	Cabin1	protein_coding	6.35	10	-1	0.0365	0.0492	0.829	0.989	0.137	0.68	0.43	0.881	-0.168	1.03	0.334	0.718	0.225	1.86	0.204	0.735	0.192	1.35	0.273	0.734	-0.0329	0.04	0.846	0.997
1621	ENSMUSG00000020198.8	Ap3d1	protein_coding	8.08	10	-1	0.05	0.232	0.64	0.969	0.0415	0.16	0.698	0.963	0.0748	0.519	0.489	0.818	0.0179	0.0296	0.867	0.983	0.022	0.0447	0.837	0.97	0.0041	0.00156	0.969	0.999
1622	ENSMUSG00000020205.8	Phlda1	protein_coding	1.21	10	1	0.705	3.13	0.109	0.635	1.51	11.9	0.00655	0.159	1.13	7.73	0.0201	0.241	0.678	2.36	0.157	0.691	1.28	8.52	0.0159	0.333	0.599	2.15	0.174	0.839
1623	ENSMUSG00000020211.15	Sf3a2	protein_coding	5.51	10	1	0.125	0.364	0.56	0.95	0.221	1.11	0.317	0.82	0.346	2.74	0.13	0.519	-0.26	1.54	0.243	0.762	-0.071	0.116	0.741	0.939	0.189	0.826	0.386	0.94
1624	ENSMUSG00000020212.14	Mdm1	protein_coding	2.69	10	1	-0.372	3.36	0.0977	0.613	-0.218	1.11	0.317	0.82	-0.661	10.2	0.00999	0.165	0.223	1.2	0.3	0.796	-0.0234	0.0131	0.911	0.985	-0.246	1.48	0.252	0.883
1625	ENSMUSG00000020219.7	Timm13	protein_coding	5.93	10	-1	-0.0144	0.0301	0.866	0.992	-0.081	0.951	0.353	0.841	0.00464	0.00313	0.957	0.989	-0.198	5.71	0.0389	0.483	-0.17	4.19	0.069	0.503	0.0283	0.118	0.739	0.991
1626	ENSMUSG00000020220.16	Vps13d	protein_coding	6.52	4	-1	0.0135	0.00429	0.949	0.996	-0.0881	0.18	0.681	0.959	0.3	2.1	0.179	0.579	-0.108	0.271	0.615	0.917	-0.13	0.39	0.547	0.882	-0.0219	0.0112	0.918	0.998
1627	ENSMUSG00000020224.15	Llph	protein_coding	4.69	10	1	-0.11	0.68	0.43	0.91	0.106	0.626	0.448	0.887	0.111	0.684	0.428	0.78	-0.143	1.13	0.313	0.804	-0.0709	0.279	0.609	0.901	0.0718	0.289	0.603	0.974
1628	ENSMUSG00000020225.10	Tmbim4	protein_coding	5.82	10	1	-0.103	0.829	0.385	0.893	0.0728	0.41	0.537	0.924	-0.00698	0.00381	0.952	0.988	0.0956	0.713	0.419	0.849	0.0136	0.0144	0.907	0.985	-0.082	0.53	0.484	0.955
1629	ENSMUSG00000020227.10	Irak3	protein_coding	5.12	10	-1	0.327	11.7	0.00686	0.171	0.465	23.2	0.00078	0.0404	0.315	10.7	0.00874	0.153	-0.0257	0.0708	0.796	0.968	-0.0634	0.432	0.527	0.877	-0.0378	0.155	0.702	0.99
1630	ENSMUSG00000020228.11	Helb	protein_coding	5.13	10	-1	-0.216	5.03	0.0498	0.476	-0.137	1.97	0.192	0.717	-0.132	1.84	0.205	0.608	0.0439	0.204	0.661	0.931	0.223	5.29	0.0452	0.44	0.179	3.46	0.0936	0.756
1631	ENSMUSG00000020230.15	Prmt2	protein_coding	4.86	10	-1	0.245	4.01	0.0743	0.563	-0.149	1.44	0.259	0.784	0.0677	0.299	0.597	0.873	-0.228	3.42	0.0953	0.614	-0.236	3.66	0.0859	0.534	-0.00772	0.00395	0.951	0.999
1632	ENSMUSG00000020231.15	Dip2a	protein_coding	5.55	10	-1	0.259	2.82	0.125	0.667	0.0127	0.0067	0.936	0.993	-0.446	8.23	0.0173	0.223	-0.0384	0.0614	0.81	0.972	-0.172	1.24	0.293	0.749	-0.134	0.753	0.407	0.946
1633	ENSMUSG00000020232.17	Hmg20b	protein_coding	5.41	10	-1	-0.0697	0.402	0.541	0.944	-0.103	0.869	0.374	0.852	-0.0291	0.0698	0.797	0.945	-0.0906	0.678	0.43	0.854	-0.257	5.42	0.043	0.435	-0.166	2.3	0.162	0.831
1634	ENSMUSG00000020234.10	4930404N11Rik	protein_coding	2.59	10	-1	-0.306	2.28	0.163	0.731	-0.176	0.758	0.405	0.867	0.0215	0.0113	0.918	0.979	-0.38	3.56	0.0897	0.603	-0.386	3.68	0.0852	0.534	-0.00688	0.00117	0.973	0.999
1635	ENSMUSG00000020235.16	Fzr1	protein_coding	5.95	10	-1	0.268	6.27	0.0321	0.393	0.342	9.99	0.0106	0.205	0.355	10.8	0.00854	0.152	-0.00542	0.00251	0.961	0.996	0.188	3.03	0.113	0.567	0.194	3.24	0.103	0.778
1636	ENSMUSG00000020238.14	Ncln	protein_coding	6.81	10	-1	-0.0455	0.286	0.605	0.96	0.162	3.57	0.0893	0.563	0.0874	1.05	0.331	0.716	-0.0448	0.275	0.612	0.916	0.0692	0.656	0.438	0.834	0.114	1.79	0.212	0.864
1637	ENSMUSG00000020241.13	Col6a2	protein_coding	2.06	10	-1	0.0977	0.0112	0.918	0.994	-0.198	0.0388	0.848	0.985	1.38	0.574	0.467	0.807	-4.54	10.3	0.00968	0.385	1.53	2.46	0.149	0.614	6.08	19.5	0.00143	0.261
1638	ENSMUSG00000020246.13	Hcfc2	protein_coding	4.13	10	1	-0.23	0.797	0.394	0.895	-0.212	0.655	0.438	0.883	-0.288	1.23	0.294	0.686	-0.186	0.516	0.49	0.877	-0.343	1.74	0.217	0.684	-0.157	0.372	0.556	0.966
1639	ENSMUSG00000020248.18	Nfyb	protein_coding	3.48	10	-1	-0.192	0.58	0.465	0.924	-0.187	0.527	0.485	0.899	-0.232	0.823	0.386	0.753	-0.0257	0.01	0.922	0.992	0.0149	0.0034	0.955	0.993	0.0406	0.0259	0.875	0.997
1640	ENSMUSG00000020250.10	Txnrd1	protein_coding	8.34	10	1	0.631	29.4	0.000334	0.0258	0.448	14.7	0.0035	0.108	0.669	32.9	0.000217	0.0157	-0.0605	0.271	0.615	0.917	-0.0357	0.0942	0.765	0.948	0.0248	0.0457	0.835	0.996
1641	ENSMUSG00000020253.15	Ppm1m	protein_coding	5.4	9	-1	0.106	0.994	0.343	0.88	-0.14	1.68	0.225	0.751	0.151	1.99	0.19	0.593	-0.133	1.53	0.245	0.762	-0.171	2.53	0.144	0.61	-0.0378	0.126	0.73	0.991
1642	ENSMUSG00000020255.8	D10Wsu102e	protein_coding	7.3	10	1	-0.00309	0.000555	0.982	0.999	-0.0226	0.0294	0.867	0.987	-0.156	1.4	0.266	0.66	-0.000405	9.48e-06	0.998	0.999	-0.183	1.94	0.195	0.662	-0.183	1.94	0.195	0.857
1643	ENSMUSG00000020256.14	Aldh1l2	protein_coding	0.577	10	-1	-0.0293	0.00443	0.948	0.996	0.155	0.114	0.742	0.972	-0.22	0.214	0.654	0.897	-0.296	0.436	0.524	0.889	1.09	5.92	0.0361	0.414	1.38	9.64	0.0116	0.419
1644	ENSMUSG00000020257.13	Wdr82	protein_coding	6.18	9	1	0.242	5.74	0.0385	0.428	0.0969	0.907	0.364	0.849	-0.236	5.43	0.0429	0.332	0.108	1.13	0.315	0.805	-0.00553	0.00298	0.958	0.994	-0.113	1.26	0.289	0.904
1645	ENSMUSG00000020258.16	Glyctk	protein_coding	1.48	9	-1	-0.809	4.78	0.0547	0.494	-1.53	16.5	0.00246	0.0864	-0.147	0.151	0.706	0.913	-1.21	10.6	0.0091	0.38	-0.197	0.293	0.6	0.9	1.01	7.61	0.0208	0.49
1646	ENSMUSG00000020260.9	Pofut2	protein_coding	6.39	10	1	0.644	33.9	0.000194	0.0181	0.596	28.8	0.000359	0.0245	0.514	21.6	0.00101	0.0431	0.138	1.55	0.243	0.762	-0.104	0.882	0.37	0.799	-0.242	4.8	0.0543	0.66
1647	ENSMUSG00000020261.15	Slc36a1	protein_coding	6.26	11	1	-0.109	1.36	0.271	0.836	0.0825	0.775	0.4	0.865	-0.12	1.63	0.232	0.632	0.013	0.0194	0.892	0.986	-0.0255	0.074	0.791	0.957	-0.0385	0.171	0.688	0.99
1648	ENSMUSG00000020262.15	Adarb1	protein_coding	1.19	10	-1	0.659	3.87	0.0785	0.571	0.409	1.38	0.268	0.791	-1.58	19.9	0.00132	0.0524	1.11	10.3	0.00989	0.385	-0.0676	0.0391	0.847	0.972	-1.18	11.8	0.00669	0.379
1649	ENSMUSG00000020263.14	Appl2	protein_coding	6.05	10	-1	-0.261	1.94	0.195	0.772	-0.0905	0.232	0.641	0.949	-0.292	2.42	0.152	0.545	-0.0205	0.012	0.915	0.991	-0.161	0.735	0.412	0.824	-0.14	0.565	0.47	0.954
1650	ENSMUSG00000020264.5	Slc36a2	protein_coding	2.37	11	-1	-0.164	0.552	0.475	0.927	-0.177	0.626	0.448	0.887	-0.217	0.948	0.354	0.731	-0.0705	0.102	0.757	0.959	-0.211	0.902	0.365	0.795	-0.14	0.408	0.538	0.966
1651	ENSMUSG00000020265.16	Sumo3	protein_coding	6.78	10	1	0.0254	0.108	0.749	0.983	-0.0166	0.0459	0.835	0.983	0.0349	0.204	0.662	0.899	0.0605	0.612	0.453	0.865	0.13	2.81	0.126	0.587	0.0693	0.808	0.391	0.941
1652	ENSMUSG00000020267.6	Hint1	protein_coding	7.1	11	1	0.0346	0.153	0.704	0.977	-0.117	1.72	0.22	0.747	-0.0572	0.414	0.535	0.843	-0.128	2.06	0.183	0.719	-0.0948	1.14	0.312	0.764	0.0327	0.136	0.72	0.99
1653	ENSMUSG00000020271.17	Fbxw11	protein_coding	6.52	11	1	0.221	4.52	0.0605	0.516	0.198	3.59	0.0886	0.561	0.236	5.1	0.0485	0.352	-0.0776	0.551	0.476	0.873	-0.147	1.96	0.193	0.659	-0.0689	0.438	0.524	0.961
1654	ENSMUSG00000020272.8	Stk10	protein_coding	5.83	11	1	0.194	3.51	0.0914	0.6	0.273	6.78	0.0271	0.337	0.232	4.98	0.0506	0.359	0.252	5.81	0.0376	0.479	0.371	12.6	0.00557	0.262	0.119	1.33	0.277	0.9
1655	ENSMUSG00000020273.13	Papolg	protein_coding	3.69	11	-1	-0.0689	0.147	0.71	0.977	-0.0985	0.285	0.606	0.938	-0.138	0.568	0.469	0.808	0.102	0.312	0.589	0.909	0.126	0.477	0.506	0.868	0.024	0.0179	0.896	0.998
1656	ENSMUSG00000020275.9	Rel	protein_coding	5.73	11	-1	0.256	4.65	0.0574	0.504	0.2	2.78	0.128	0.632	0.152	1.63	0.232	0.632	0.149	1.55	0.243	0.762	0.0998	0.696	0.424	0.829	-0.049	0.17	0.689	0.99
1657	ENSMUSG00000020277.10	Pfkl	protein_coding	6.83	10	-1	-0.137	2.51	0.145	0.699	0.0859	0.982	0.346	0.836	0.344	15.6	0.00293	0.0845	-0.435	25.2	0.000588	0.188	-0.185	4.56	0.0594	0.483	0.25	8.34	0.0168	0.457
1658	ENSMUSG00000020280.12	Pus10	protein_coding	4.5	11	1	0.0906	0.202	0.663	0.973	-0.131	0.408	0.538	0.924	-0.25	1.5	0.25	0.648	0.293	2.06	0.182	0.719	0.232	1.3	0.282	0.74	-0.0607	0.0909	0.769	0.992
1659	ENSMUSG00000020282.18	Rhbdf1	protein_coding	1.74	11	-1	0.368	1.15	0.31	0.859	-0.555	2.54	0.144	0.657	0.263	0.557	0.473	0.81	-1.47	16.8	0.0023	0.291	-0.454	1.68	0.225	0.692	1.01	8.29	0.017	0.458
1660	ENSMUSG00000020283.5	Pex13	protein_coding	4.74	11	-1	-0.226	2.34	0.158	0.721	-0.314	4.36	0.0643	0.494	-0.216	2.09	0.18	0.58	0.0881	0.35	0.568	0.903	0.0829	0.31	0.59	0.896	-0.00522	0.00126	0.972	0.999
1661	ENSMUSG00000020284.16	1810043G02Rik	protein_coding	4.04	10	1	0.419	3.9	0.0777	0.57	0.148	0.468	0.51	0.913	0.22	1.07	0.326	0.711	0.338	2.48	0.147	0.679	0.0888	0.171	0.688	0.925	-0.249	1.38	0.268	0.894
1662	ENSMUSG00000020287.15	Mpg	protein_coding	3.78	11	1	-0.119	0.656	0.438	0.91	-0.0792	0.279	0.609	0.939	-0.132	0.787	0.397	0.758	0.0287	0.0373	0.851	0.98	-0.000263	3.11e-06	0.999	1	-0.0289	0.0387	0.848	0.997
1663	ENSMUSG00000020288.13	Ahsa2	protein_coding	4.61	11	-1	-0.00836	0.00416	0.95	0.996	-0.187	2	0.188	0.712	-0.00684	0.00272	0.959	0.99	-0.121	0.85	0.379	0.832	-0.0191	0.0214	0.887	0.981	0.101	0.612	0.453	0.951
1664	ENSMUSG00000020289.15	Nprl3	protein_coding	4.47	11	-1	0.106	0.37	0.557	0.949	-0.183	1.08	0.323	0.824	0.0729	0.173	0.687	0.908	-0.159	0.832	0.384	0.834	-0.0461	0.0696	0.798	0.958	0.113	0.427	0.529	0.962
1665	ENSMUSG00000020290.14	Xpo1	protein_coding	6.19	11	1	0.0366	0.0176	0.897	0.994	0.0053	0.000359	0.985	0.998	-0.372	1.77	0.214	0.616	0.111	0.16	0.698	0.944	0.37	1.76	0.215	0.682	0.258	0.873	0.373	0.937
1666	ENSMUSG00000020300.14	Cpeb4	protein_coding	6.28	11	1	0.534	10.4	0.00965	0.212	0.272	2.67	0.135	0.642	0.305	3.34	0.0985	0.471	-0.212	1.62	0.233	0.756	-0.329	3.91	0.0773	0.52	-0.117	0.499	0.497	0.957
1667	ENSMUSG00000020305.13	Asb3	protein_coding	3.59	11	1	-0.046	0.112	0.745	0.983	-0.19	1.8	0.21	0.738	-0.366	6.78	0.0271	0.275	0.0928	0.442	0.522	0.887	0.144	1.07	0.326	0.771	0.0514	0.14	0.717	0.99
1668	ENSMUSG00000020307.15	Cdc34	protein_coding	5.87	10	1	-0.0624	0.198	0.666	0.973	0.25	3.16	0.107	0.598	0.277	3.89	0.078	0.431	-0.238	2.87	0.122	0.649	-0.15	1.13	0.313	0.764	0.0885	0.399	0.542	0.966
1669	ENSMUSG00000020308.6	Tpgs1	protein_coding	4.83	10	1	-0.0374	0.11	0.748	0.983	-0.198	3.05	0.113	0.608	-0.0302	0.0724	0.794	0.944	-0.139	1.52	0.247	0.764	-0.253	5.01	0.0501	0.453	-0.114	1.04	0.333	0.922
1670	ENSMUSG00000020309.6	Chac2	protein_coding	1.56	11	-1	0.263	0.937	0.357	0.883	0.288	1.03	0.335	0.83	-0.369	1.71	0.221	0.623	0.231	0.675	0.431	0.855	0.291	1.08	0.324	0.769	0.0605	0.049	0.829	0.996
1671	ENSMUSG00000020311.17	Erlec1	protein_coding	4.83	11	-1	-0.0641	0.326	0.581	0.954	0.0202	0.0312	0.864	0.986	-0.0682	0.361	0.562	0.855	0.164	2.09	0.18	0.716	0.188	2.75	0.129	0.592	0.0241	0.0463	0.834	0.996
1672	ENSMUSG00000020312.12	Shc2	protein_coding	0.315	10	-1	-0.297	0.463	0.512	0.938	-0.735	2.58	0.141	0.653	-0.433	0.898	0.366	0.74	-0.0915	0.043	0.84	0.978	-0.00145	1.13e-05	0.997	0.999	0.09	0.0428	0.84	0.997
1673	ENSMUSG00000020315.18	Sptbn1	protein_coding	7.08	11	-1	0.00901	0.0114	0.917	0.994	-0.0129	0.0229	0.883	0.988	-0.0252	0.0886	0.772	0.936	0.0288	0.115	0.742	0.956	0.0951	1.26	0.289	0.746	0.0663	0.616	0.451	0.951
1674	ENSMUSG00000020319.9	Wdpcp	protein_coding	2.76	11	1	-0.122	0.0987	0.76	0.983	-0.237	0.358	0.563	0.929	-0.265	0.456	0.515	0.834	0.0149	0.00143	0.971	0.997	-0.0765	0.038	0.85	0.973	-0.0914	0.0561	0.818	0.996
1675	ENSMUSG00000020321.15	Mdh1	protein_coding	7.7	11	-1	0.0218	0.0693	0.798	0.986	-0.0773	0.862	0.376	0.853	-0.114	1.89	0.2	0.604	0.116	1.96	0.193	0.73	0.0441	0.282	0.607	0.901	-0.072	0.755	0.406	0.945
1676	ENSMUSG00000020326.7	Ccng1	protein_coding	7.11	11	-1	0.0142	0.0158	0.903	0.994	-0.0699	0.375	0.554	0.928	-0.0884	0.601	0.457	0.799	-0.114	1.01	0.34	0.815	0.0151	0.0176	0.897	0.984	0.13	1.3	0.281	0.902
1677	ENSMUSG00000020328.10	Nudcd2	protein_coding	4.59	11	1	0.124	0.948	0.354	0.883	-0.133	1.05	0.331	0.827	-0.205	2.5	0.146	0.538	-0.0767	0.352	0.566	0.903	-0.0294	0.0518	0.825	0.967	0.0473	0.137	0.72	0.99
1678	ENSMUSG00000020329.12	Polrmt	protein_coding	4.91	10	-1	-0.181	0.69	0.426	0.907	-0.165	0.568	0.469	0.897	-0.0694	0.101	0.758	0.931	0.271	1.54	0.244	0.762	0.406	3.46	0.0936	0.545	0.135	0.387	0.548	0.966
1679	ENSMUSG00000020330.16	Hmmr	protein_coding	4.82	11	-1	0.0166	0.0172	0.898	0.994	0.0122	0.00878	0.927	0.993	-0.0803	0.381	0.551	0.849	0.0363	0.0783	0.785	0.966	0.591	20.9	0.00112	0.181	0.554	18.8	0.00161	0.269
1680	ENSMUSG00000020331.9	Hcn2	protein_coding	0.476	10	1	-0.588	3.58	0.0888	0.595	-0.0641	0.0362	0.853	0.985	0.256	0.626	0.448	0.792	-0.108	0.106	0.751	0.957	0.812	6.37	0.031	0.404	0.92	8.55	0.0158	0.449
1681	ENSMUSG00000020334.6	Slc22a4	protein_coding	5.05	11	-1	0.0286	0.0225	0.884	0.994	-0.0035	0.000336	0.986	0.998	-0.0376	0.0385	0.849	0.961	-0.295	2.39	0.154	0.687	-0.335	3.09	0.111	0.563	-0.0403	0.0448	0.837	0.996
1682	ENSMUSG00000020340.16	Cyfip2	protein_coding	5.96	11	-1	0.00814	0.00424	0.949	0.996	0.21	2.78	0.127	0.632	0.135	1.16	0.308	0.696	-0.206	2.68	0.134	0.663	-0.0268	0.0455	0.836	0.97	0.179	2.04	0.185	0.848
1683	ENSMUSG00000020346.16	Mgat1	protein_coding	7.04	11	1	-0.111	1.29	0.284	0.847	-0.261	7.02	0.025	0.331	0.0645	0.432	0.526	0.841	-0.135	1.88	0.201	0.734	-0.214	4.74	0.0556	0.474	-0.0791	0.653	0.439	0.95
1684	ENSMUSG00000020349.4	Ppp2ca	protein_coding	7.62	11	1	0.124	1.03	0.335	0.875	0.0193	0.0245	0.879	0.988	-0.0891	0.525	0.486	0.815	-0.0458	0.139	0.718	0.95	-0.174	1.99	0.19	0.655	-0.128	1.09	0.323	0.919
1685	ENSMUSG00000020358.17	Hnrnpab	protein_coding	7.51	11	-1	0.0209	0.055	0.819	0.988	0.12	1.81	0.21	0.738	0.0775	0.754	0.406	0.766	-0.0176	0.0387	0.848	0.98	0.19	4.54	0.06	0.483	0.208	5.44	0.0427	0.629
1686	ENSMUSG00000020359.13	Phykpl	protein_coding	3.3	11	1	-0.0589	0.0867	0.775	0.985	0.415	4.14	0.0704	0.512	0.0467	0.0536	0.822	0.954	0.381	3.57	0.0893	0.603	0.15	0.55	0.476	0.856	-0.231	1.34	0.275	0.898
1687	ENSMUSG00000020361.13	Hspa4	protein_coding	7.34	11	-1	0.1	0.487	0.502	0.938	0.121	0.698	0.424	0.877	-0.186	1.67	0.226	0.628	0.0363	0.0638	0.806	0.972	0.0115	0.00634	0.938	0.991	-0.0249	0.0301	0.866	0.997
1688	ENSMUSG00000020362.13	Cnot6	protein_coding	5.96	11	-1	0.155	1.67	0.227	0.8	0.113	0.871	0.374	0.852	-0.115	0.9	0.366	0.74	0.251	4.32	0.0655	0.551	0.299	6.12	0.0337	0.407	0.0479	0.16	0.698	0.99
1689	ENSMUSG00000020366.18	Mapk9	protein_coding	5.76	11	1	-0.0283	0.0856	0.776	0.985	-0.0962	0.966	0.35	0.838	-0.103	1.12	0.317	0.702	0.0697	0.513	0.491	0.877	0.0679	0.487	0.502	0.867	-0.00183	0.000358	0.985	1
1690	ENSMUSG00000020368.15	Canx	protein_coding	8.78	11	-1	-0.0522	0.236	0.638	0.968	0.0367	0.116	0.741	0.972	0.119	1.23	0.294	0.686	-0.00992	0.0085	0.928	0.993	0.0127	0.0139	0.909	0.985	0.0226	0.0442	0.838	0.997
1691	ENSMUSG00000020372.15	Rack1	protein_coding	9.87	11	1	-0.0851	1.68	0.225	0.799	-0.0172	0.0685	0.799	0.979	-0.0969	2.18	0.172	0.574	0.0265	0.162	0.696	0.943	0.0123	0.0353	0.855	0.974	-0.0141	0.0463	0.834	0.996
1692	ENSMUSG00000020375.9	Rufy1	protein_coding	5.7	11	-1	-0.152	0.973	0.348	0.881	0.0759	0.239	0.636	0.947	0.0718	0.216	0.652	0.896	0.0973	0.396	0.544	0.895	0.13	0.711	0.419	0.827	0.0331	0.0463	0.834	0.996
1693	ENSMUSG00000020376.16	Rnf130	protein_coding	7.07	11	1	-0.0728	0.985	0.345	0.881	-0.0767	1.08	0.323	0.824	-0.166	5.07	0.049	0.355	-0.00182	0.000611	0.981	0.997	-0.0297	0.164	0.694	0.927	-0.0279	0.146	0.711	0.99
1694	ENSMUSG00000020377.15	Ltc4s	protein_coding	2.28	11	-1	0.319	2.56	0.142	0.696	0.000384	3.51e-06	0.999	1	0.095	0.217	0.652	0.895	-0.226	1.23	0.294	0.794	0.125	0.383	0.55	0.883	0.352	3.04	0.113	0.781
1695	ENSMUSG00000020380.16	Rad50	protein_coding	5.11	11	-1	-0.198	1.97	0.192	0.77	0.0241	0.0281	0.87	0.988	-0.195	1.86	0.204	0.607	0.0913	0.409	0.537	0.893	0.433	9.2	0.0131	0.309	0.342	5.83	0.0372	0.593
1696	ENSMUSG00000020381.10	Mrnip	protein_coding	0.49	11	1	-0.821	3.77	0.0819	0.574	-0.628	1.85	0.205	0.73	-0.473	1.16	0.307	0.695	-0.083	0.0372	0.851	0.98	0.283	0.448	0.519	0.873	0.366	0.78	0.399	0.943
1697	ENSMUSG00000020385.16	Clk4	protein_coding	5.06	11	1	-0.0532	0.227	0.644	0.969	-0.333	8.68	0.0152	0.252	-0.212	3.54	0.0904	0.456	-0.202	3.25	0.103	0.625	-0.277	6.1	0.0339	0.407	-0.0751	0.456	0.516	0.96
1698	ENSMUSG00000020386.5	Sar1b	protein_coding	5.06	11	1	0.0152	0.0309	0.864	0.992	-0.015	0.0289	0.869	0.988	-0.0966	1.22	0.297	0.687	0.0518	0.352	0.567	0.903	0.0707	0.655	0.438	0.834	0.0189	0.0477	0.832	0.996
1699	ENSMUSG00000020387.15	Jade2	protein_coding	5.35	11	-1	-0.0763	0.27	0.615	0.962	-0.0689	0.216	0.652	0.95	0.0214	0.0214	0.887	0.97	0.215	2.14	0.175	0.709	-0.0394	0.0715	0.795	0.957	-0.254	3.03	0.114	0.782
1700	ENSMUSG00000020388.12	Pdlim4	protein_coding	5.72	11	-1	0.132	0.519	0.488	0.933	0.0863	0.219	0.65	0.95	0.168	0.833	0.384	0.752	-0.091	0.245	0.632	0.923	-0.25	1.84	0.206	0.673	-0.159	0.747	0.408	0.946
1701	ENSMUSG00000020389.19	Cdkl3	protein_coding	0.949	11	1	0.0142	0.000514	0.982	0.999	-0.0463	0.00498	0.945	0.994	-0.0565	0.00676	0.936	0.985	-0.429	0.441	0.522	0.887	-0.211	0.106	0.752	0.944	0.219	0.119	0.737	0.991
1702	ENSMUSG00000020390.12	Ube2b	protein_coding	5.9	11	-1	0.0371	0.135	0.722	0.978	-0.0569	0.31	0.591	0.933	-0.0887	0.759	0.405	0.765	0.0916	0.811	0.39	0.836	0.0514	0.255	0.625	0.906	-0.0402	0.158	0.7	0.99
1703	ENSMUSG00000020392.8	Cdkn2aipnl	protein_coding	4.72	11	1	-0.0239	0.0446	0.837	0.99	-0.0454	0.156	0.701	0.963	0.0904	0.627	0.448	0.792	0.0845	0.55	0.476	0.873	0.048	0.178	0.683	0.923	-0.0365	0.104	0.754	0.991
1704	ENSMUSG00000020393.16	Kremen1	protein_coding	5.4	11	-1	0.0952	0.676	0.431	0.91	0.119	1.03	0.335	0.83	0.0941	0.652	0.439	0.787	-0.0271	0.0541	0.821	0.975	-0.00257	0.000487	0.983	0.998	0.0245	0.0449	0.837	0.996
1705	ENSMUSG00000020397.15	Med7	protein_coding	3.71	11	1	0.562	13.9	0.00415	0.128	0.473	9.42	0.0124	0.225	0.143	0.883	0.37	0.743	0.301	3.86	0.0788	0.583	-0.125	0.672	0.432	0.83	-0.426	7.96	0.0188	0.473
1706	ENSMUSG00000020399.14	Havcr2	protein_coding	5.91	11	1	0.00457	0.000975	0.976	0.999	0.0822	0.308	0.591	0.933	-0.166	1.26	0.289	0.682	0.175	1.4	0.264	0.774	0.243	2.72	0.131	0.594	0.0685	0.219	0.65	0.986
1707	ENSMUSG00000020400.17	Tnip1	protein_coding	7.1	11	-1	1.22	120	9.27e-07	0.000535	1.24	123	8.54e-07	0.00045	1.38	154	3.07e-07	0.000169	0.0848	0.585	0.463	0.868	-0.155	1.96	0.193	0.659	-0.24	4.72	0.056	0.663
1708	ENSMUSG00000020402.11	Vdac1	protein_coding	7.24	11	1	0.0143	0.0286	0.869	0.993	-0.00303	0.00128	0.972	0.997	-0.0454	0.287	0.605	0.877	0.0394	0.216	0.652	0.929	0.087	1.06	0.329	0.773	0.0476	0.318	0.586	0.971
1709	ENSMUSG00000020409.10	Slu7	protein_coding	6.24	11	1	0.16	1.8	0.21	0.785	-0.0259	0.0469	0.833	0.983	-0.258	4.66	0.0572	0.38	-0.0682	0.326	0.581	0.908	-0.177	2.19	0.171	0.633	-0.108	0.831	0.384	0.939
1710	ENSMUSG00000020412.16	Ascc2	protein_coding	6.34	11	1	-0.002	0.000521	0.982	0.999	0.0222	0.0635	0.806	0.981	0.0629	0.511	0.492	0.82	-0.0178	0.0408	0.844	0.978	0.0704	0.64	0.443	0.837	0.0882	1.01	0.339	0.922
1711	ENSMUSG00000020413.11	Hus1	protein_coding	3.68	11	-1	0.0267	0.0114	0.917	0.994	-0.45	3.09	0.11	0.603	0.0125	0.00245	0.962	0.991	0.107	0.178	0.683	0.939	0.0428	0.0285	0.87	0.978	-0.0639	0.0651	0.804	0.996
1712	ENSMUSG00000020415.16	Pttg1	protein_coding	4.28	11	-1	0.00396	0.000701	0.979	0.999	0.139	0.837	0.383	0.856	0.0977	0.423	0.53	0.842	0.164	1.19	0.302	0.797	0.103	0.466	0.511	0.87	-0.0614	0.169	0.69	0.99
1713	ENSMUSG00000020420.8	Zfp607a	protein_coding	2.91	7	1	0.288	2.68	0.134	0.682	0.44	5.97	0.0355	0.383	0.309	3.04	0.113	0.495	0.152	0.718	0.417	0.848	0.0587	0.107	0.751	0.943	-0.0929	0.279	0.609	0.977
1714	ENSMUSG00000020422.13	Tns3	protein_coding	9.07	11	-1	0.133	1.08	0.324	0.866	0.106	0.693	0.425	0.879	0.081	0.401	0.541	0.846	-0.0322	0.0633	0.807	0.972	0.116	0.824	0.386	0.811	0.148	1.35	0.274	0.898
1715	ENSMUSG00000020423.6	Btg2	protein_coding	5.34	1	-1	-0.312	12.3	0.00602	0.161	-0.319	12.4	0.00582	0.148	-0.324	13.1	0.00493	0.115	0.294	10.8	0.00854	0.38	0.134	2.25	0.165	0.627	-0.16	3.26	0.102	0.776
1716	ENSMUSG00000020424.3	Gatsl3	protein_coding	2.07	11	1	-0.0655	0.0835	0.779	0.985	0.00326	0.0002	0.989	0.998	-0.403	3.04	0.113	0.495	0.0295	0.0168	0.9	0.989	-0.0699	0.0933	0.767	0.949	-0.0994	0.194	0.669	0.988
1717	ENSMUSG00000020430.12	Pes1	protein_coding	7	11	1	-0.065	0.572	0.467	0.924	0.0507	0.345	0.57	0.93	0.0215	0.0624	0.808	0.948	0.224	6.76	0.0272	0.455	0.277	10.3	0.0098	0.28	0.0525	0.374	0.555	0.966
1718	ENSMUSG00000020432.12	Tcn2	protein_coding	7.37	11	-1	-0.0914	1.22	0.296	0.851	-0.0164	0.0388	0.848	0.985	0.000769	8.59e-05	0.993	0.998	-0.079	0.907	0.364	0.827	-0.0238	0.0826	0.78	0.953	0.0551	0.444	0.521	0.961
1719	ENSMUSG00000020435.17	Osbp2	protein_coding	0.393	11	-1	-0.152	0.0918	0.768	0.984	-0.137	0.0685	0.799	0.979	-0.262	0.224	0.646	0.893	-0.64	1.54	0.245	0.762	0.064	0.0158	0.903	0.984	0.704	1.98	0.191	0.853
1720	ENSMUSG00000020437.12	Myo1g	protein_coding	7.82	11	-1	0.199	4.62	0.0581	0.505	0.284	9.35	0.0126	0.228	0.313	11.4	0.00748	0.143	-0.0925	0.993	0.343	0.818	-0.103	1.23	0.294	0.75	-0.0106	0.0131	0.911	0.998
1721	ENSMUSG00000020439.17	Smtn	protein_coding	2.77	11	-1	-0.448	2.28	0.163	0.731	0.0817	0.0693	0.798	0.979	0.303	0.963	0.351	0.729	-0.526	2.92	0.12	0.645	0.759	6.26	0.0321	0.404	1.28	17.9	0.00189	0.269
1722	ENSMUSG00000020440.13	Arf5	protein_coding	6.83	6	1	-0.0682	0.692	0.425	0.907	-0.037	0.202	0.663	0.954	0.0371	0.204	0.661	0.899	-0.0602	0.537	0.481	0.874	-0.146	3.17	0.106	0.559	-0.0862	1.11	0.318	0.918
1723	ENSMUSG00000020441.6	2310033P09Rik	protein_coding	4.03	11	1	0.137	1.12	0.316	0.862	0.00963	0.00538	0.943	0.994	-0.00211	0.000262	0.987	0.997	0.0377	0.0834	0.779	0.965	0.0229	0.0307	0.865	0.978	-0.0148	0.013	0.912	0.998
1724	ENSMUSG00000020444.19	Guk1	protein_coding	4.54	11	-1	-0.0877	0.341	0.573	0.952	-0.164	1.15	0.31	0.815	-0.164	1.18	0.305	0.694	0.126	0.691	0.426	0.853	0.0561	0.137	0.719	0.933	-0.0699	0.217	0.652	0.986
1725	ENSMUSG00000020448.16	Rnf185	protein_coding	5.18	11	-1	-0.125	1.93	0.196	0.774	-0.156	2.98	0.116	0.616	-0.19	4.41	0.0631	0.392	0.00094	0.000109	0.992	0.998	-0.0787	0.763	0.404	0.819	-0.0797	0.792	0.395	0.942
1726	ENSMUSG00000020451.17	Limk2	protein_coding	4.8	11	-1	-0.0446	0.0808	0.782	0.985	-0.0669	0.177	0.683	0.959	-0.11	0.476	0.507	0.828	-0.167	1.11	0.318	0.806	0.00209	0.000176	0.99	0.999	0.169	1.16	0.308	0.912
1727	ENSMUSG00000020453.17	Patz1	protein_coding	5	11	1	-0.0919	0.53	0.484	0.93	-0.0845	0.436	0.525	0.919	-0.108	0.714	0.418	0.774	-0.0338	0.0706	0.796	0.968	0.0901	0.503	0.495	0.864	0.124	0.961	0.351	0.926
1728	ENSMUSG00000020454.17	Eif4enif1	protein_coding	5.81	11	1	0.018	0.0314	0.863	0.992	0.0721	0.496	0.498	0.907	-0.0181	0.0315	0.863	0.965	0.111	1.19	0.303	0.797	0.0872	0.732	0.413	0.824	-0.0238	0.0552	0.819	0.996
1729	ENSMUSG00000020455.16	Trim11	protein_coding	5.18	11	1	-0.0737	0.536	0.481	0.929	-0.0243	0.0575	0.816	0.981	-0.0974	0.934	0.357	0.734	0.031	0.0947	0.765	0.961	-0.105	1.09	0.322	0.769	-0.136	1.85	0.205	0.864
1730	ENSMUSG00000020456.17	Ogdh	protein_coding	7.25	11	1	0.0185	0.0414	0.843	0.99	0.0397	0.188	0.674	0.957	0.0829	0.823	0.386	0.753	0.0432	0.224	0.647	0.927	0.0387	0.179	0.681	0.923	-0.00455	0.0025	0.961	0.999
1731	ENSMUSG00000020457.13	Drg1	protein_coding	6.13	11	-1	0.113	1.02	0.338	0.877	0.0301	0.0712	0.795	0.979	-0.187	2.75	0.129	0.518	-0.178	2.5	0.146	0.679	0.0697	0.385	0.549	0.883	0.247	4.89	0.0525	0.655
1732	ENSMUSG00000020458.16	Rtn4	protein_coding	9.35	11	1	0.129	0.749	0.408	0.899	0.121	0.657	0.437	0.883	-0.243	2.66	0.135	0.525	0.193	1.67	0.226	0.752	0.201	1.81	0.209	0.676	0.00783	0.00277	0.959	0.999
1733	ENSMUSG00000020459.14	Mtif2	protein_coding	4.44	11	1	0.295	1.61	0.235	0.809	0.31	1.7	0.222	0.748	-0.0748	0.1	0.758	0.931	0.37	2.46	0.149	0.68	0.237	1.01	0.339	0.777	-0.133	0.327	0.58	0.97
1734	ENSMUSG00000020460.15	Rps27a	protein_coding	8.76	11	-1	0.0841	0.527	0.485	0.931	-0.112	0.936	0.357	0.844	0.00233	0.000403	0.984	0.996	0.0576	0.247	0.63	0.923	-0.125	1.16	0.308	0.761	-0.183	2.48	0.147	0.817
1735	ENSMUSG00000020462.14	Cfap36	protein_coding	4.18	11	-1	-0.14	0.672	0.432	0.91	-0.366	4.42	0.0628	0.491	-0.0343	0.0396	0.846	0.961	-0.0515	0.0897	0.771	0.964	-0.078	0.205	0.661	0.915	-0.0265	0.0242	0.88	0.997
1736	ENSMUSG00000020463.15	Ppp4r3b	protein_coding	6.03	11	1	0.0503	0.0603	0.811	0.987	0.17	0.676	0.431	0.881	-0.0508	0.0605	0.811	0.95	0.322	2.44	0.151	0.683	0.448	4.7	0.0564	0.475	0.125	0.374	0.555	0.966
1737	ENSMUSG00000020464.15	Pnpt1	protein_coding	4.92	11	1	0.12	1.13	0.314	0.862	-0.285	6.12	0.0337	0.377	-0.236	4.27	0.0668	0.403	-0.0793	0.486	0.502	0.879	-0.0811	0.508	0.493	0.862	-0.00176	0.000245	0.988	1
1738	ENSMUSG00000020471.11	Pold2	protein_coding	3.62	11	-1	0.0573	0.0491	0.829	0.989	-0.075	0.0786	0.785	0.978	-0.152	0.338	0.574	0.863	-0.0564	0.046	0.835	0.978	-0.174	0.436	0.525	0.876	-0.117	0.206	0.66	0.986
1739	ENSMUSG00000020472.14	Zkscan17	protein_coding	5.08	11	-1	0.618	9.33	0.0127	0.248	0.493	5.71	0.0389	0.4	0.521	6.6	0.0287	0.28	0.216	1.1	0.321	0.808	0.0741	0.13	0.726	0.935	-0.141	0.488	0.501	0.959
1740	ENSMUSG00000020473.13	Aebp1	protein_coding	2.58	11	1	0.0458	0.00209	0.964	0.997	-0.0812	0.00533	0.943	0.994	0.789	0.121	0.736	0.924	-4.09	7.45	0.0219	0.439	2.14	3.89	0.0779	0.52	6.23	18.1	0.00181	0.269
1741	ENSMUSG00000020474.11	Polm	protein_coding	4.1	11	-1	-0.144	1.57	0.24	0.812	-0.0929	0.631	0.446	0.887	-0.0248	0.0458	0.835	0.96	-0.0491	0.178	0.682	0.939	0.157	1.83	0.207	0.673	0.206	3.24	0.103	0.778
1742	ENSMUSG00000020475.3	Pgam2	protein_coding	1.17	11	-1	-0.042	0.0171	0.899	0.994	0.115	0.114	0.742	0.972	-0.488	2.26	0.165	0.561	0.839	6.48	0.0299	0.461	0.533	2.58	0.141	0.607	-0.306	0.929	0.359	0.927
1743	ENSMUSG00000020476.14	Dbnl	protein_coding	6.92	11	1	0.0309	0.147	0.71	0.977	-0.0221	0.0748	0.79	0.979	0.0787	0.953	0.353	0.73	0.0135	0.0282	0.87	0.983	-0.0703	0.759	0.405	0.819	-0.0838	1.09	0.323	0.919
1744	ENSMUSG00000020477.10	Mrps24	protein_coding	4.84	11	-1	-0.211	4.28	0.0664	0.539	-0.174	2.89	0.121	0.621	-0.128	1.58	0.239	0.637	-0.142	1.93	0.196	0.731	-0.133	1.69	0.224	0.692	0.00902	0.00792	0.931	0.998
1745	ENSMUSG00000020482.4	Ccdc117	protein_coding	4.79	11	-1	-0.11	0.955	0.352	0.883	-0.468	16.7	0.00239	0.0854	-0.438	14.6	0.00357	0.0942	-0.0792	0.49	0.5	0.878	-0.0591	0.274	0.613	0.902	0.02	0.0319	0.862	0.997
1746	ENSMUSG00000020483.14	Dynll2	protein_coding	6.03	11	-1	-0.195	2.03	0.186	0.765	0.0804	0.338	0.575	0.931	0.0898	0.426	0.529	0.842	0.00649	0.00223	0.963	0.996	0.0917	0.445	0.521	0.874	0.0852	0.388	0.548	0.966
1747	ENSMUSG00000020484.18	Xbp1	protein_coding	7.18	11	1	-0.0697	0.634	0.445	0.913	-0.0206	0.0551	0.819	0.981	-0.15	2.92	0.12	0.506	-0.00183	0.000437	0.984	0.997	0.0583	0.442	0.522	0.875	0.0601	0.473	0.508	0.959
1748	ENSMUSG00000020485.14	Supt4a	protein_coding	5.7	11	1	-0.0534	0.251	0.627	0.968	-0.00493	0.00211	0.964	0.995	0.0296	0.0768	0.788	0.942	0.0969	0.822	0.387	0.834	0.0105	0.00957	0.924	0.987	-0.0864	0.661	0.436	0.95
1749	ENSMUSG00000020491.15	2810021J22Rik	protein_coding	2.32	11	1	0.324	1.42	0.262	0.83	-1.49	28.3	0.000382	0.0253	-0.202	0.546	0.478	0.812	0.157	0.332	0.578	0.907	-0.537	3.87	0.0786	0.52	-0.694	6.61	0.0286	0.545
1750	ENSMUSG00000020492.11	Ska2	protein_coding	3.32	11	1	0.00509	0.000295	0.987	0.999	0.171	0.307	0.592	0.933	-0.0509	0.0277	0.871	0.965	-0.098	0.102	0.756	0.959	0.637	4.36	0.0643	0.492	0.735	5.97	0.0356	0.581
1751	ENSMUSG00000020493.8	Prr11	protein_coding	4.07	11	-1	0.0384	0.0589	0.813	0.987	-0.0904	0.302	0.595	0.934	-0.0454	0.076	0.789	0.942	-0.176	1.16	0.308	0.801	0.599	13.7	0.00437	0.248	0.775	23.2	0.000784	0.211
1752	ENSMUSG00000020495.13	Smg8	protein_coding	5.22	11	-1	0.258	7.37	0.0224	0.33	0.162	2.84	0.124	0.627	0.208	4.76	0.055	0.375	0.0516	0.291	0.602	0.914	-0.0724	0.571	0.468	0.853	-0.124	1.7	0.223	0.867
1753	ENSMUSG00000020496.9	Rnf187	protein_coding	6.58	11	-1	-0.224	6.9	0.026	0.354	-0.04	0.218	0.651	0.95	-0.124	2.12	0.177	0.577	0.13	2.31	0.161	0.696	0.134	2.47	0.148	0.614	0.00447	0.00277	0.959	0.999
1754	ENSMUSG00000020513.15	Tubd1	protein_coding	2.35	11	1	0.304	1.26	0.289	0.85	0.0418	0.0223	0.884	0.989	0.02	0.00529	0.944	0.987	0.175	0.403	0.541	0.894	0.203	0.539	0.48	0.857	0.0279	0.0105	0.92	0.998
1755	ENSMUSG00000020514.8	Mrpl22	protein_coding	3.94	11	1	-0.0847	0.503	0.495	0.937	0.00621	0.00261	0.96	0.995	0.0549	0.208	0.659	0.899	-0.0203	0.0285	0.869	0.983	0.0405	0.113	0.744	0.94	0.0608	0.26	0.621	0.98
1756	ENSMUSG00000020515.13	Cnot8	protein_coding	5.9	11	1	-0.13	0.604	0.456	0.92	-0.0292	0.0297	0.867	0.987	-0.687	16.5	0.00246	0.0763	0.263	2.45	0.15	0.682	0.2	1.41	0.264	0.725	-0.0634	0.144	0.713	0.99
1757	ENSMUSG00000020516.15	Rps6kb1	protein_coding	4.92	11	-1	0.186	1.68	0.225	0.799	-0.0929	0.405	0.539	0.925	0.0312	0.0465	0.834	0.959	-0.296	4.15	0.07	0.564	-0.202	1.94	0.195	0.663	0.0937	0.425	0.53	0.962
1758	ENSMUSG00000020519.5	Sap30l	protein_coding	3.97	11	1	-0.11	0.458	0.514	0.939	0.0691	0.175	0.685	0.959	-0.303	3.38	0.0969	0.469	-0.0133	0.00658	0.937	0.994	0.0818	0.248	0.63	0.909	0.0951	0.342	0.572	0.969
1759	ENSMUSG00000020520.14	Galnt10	protein_coding	5.72	11	1	-0.117	0.807	0.391	0.894	-0.0824	0.397	0.543	0.926	-0.171	1.72	0.22	0.622	0.157	1.45	0.257	0.769	0.0438	0.113	0.743	0.94	-0.113	0.759	0.405	0.945
1760	ENSMUSG00000020521.7	Rnft1	protein_coding	5.28	11	1	-0.131	1.67	0.226	0.8	-0.142	1.91	0.198	0.725	0.0591	0.334	0.576	0.863	-0.0286	0.0792	0.784	0.965	0.0933	0.841	0.381	0.807	0.122	1.46	0.256	0.885
1761	ENSMUSG00000020522.13	Mfap3	protein_coding	6.33	11	1	0.103	0.696	0.424	0.907	0.196	2.47	0.148	0.663	-0.264	4.53	0.0602	0.385	0.377	9.24	0.013	0.398	0.078	0.396	0.544	0.882	-0.299	5.88	0.0367	0.59
1762	ENSMUSG00000020523.14	Fam114a2	protein_coding	5.56	11	-1	-0.122	1.19	0.301	0.855	-0.0125	0.0125	0.913	0.992	0.0635	0.321	0.584	0.866	0.028	0.0629	0.807	0.972	0.117	1.1	0.32	0.768	0.089	0.642	0.442	0.95
1763	ENSMUSG00000020525.17	Ppm1d	protein_coding	3.97	11	1	-0.166	1.4	0.265	0.831	-0.203	2.01	0.188	0.712	-0.397	7.81	0.0196	0.237	0.037	0.0686	0.799	0.969	-0.021	0.0221	0.885	0.981	-0.0581	0.172	0.687	0.99
1764	ENSMUSG00000020526.12	Znhit3	protein_coding	2.77	11	-1	-0.0346	0.0414	0.843	0.99	0.333	3.66	0.0858	0.555	-0.226	1.7	0.223	0.626	0.27	2.43	0.151	0.683	0.297	2.95	0.118	0.575	0.027	0.0253	0.877	0.997
1765	ENSMUSG00000020527.14	Myo19	protein_coding	2.57	11	1	-0.0357	0.0343	0.857	0.991	0.00532	0.000713	0.979	0.997	0.334	2.9	0.12	0.508	-0.304	2.37	0.156	0.69	0.189	0.928	0.359	0.789	0.494	6.48	0.0299	0.546
1766	ENSMUSG00000020528.14	Prpsap2	protein_coding	4.58	11	-1	-0.152	1.31	0.28	0.845	-0.172	1.62	0.232	0.76	-0.159	1.4	0.265	0.66	-0.0884	0.438	0.523	0.888	-0.0368	0.0759	0.789	0.956	0.0516	0.152	0.705	0.99
1767	ENSMUSG00000020530.14	Ggnbp2	protein_coding	6.4	11	-1	-0.0297	0.0373	0.851	0.991	0.0552	0.126	0.73	0.969	-0.225	2.11	0.178	0.577	0.279	3.25	0.103	0.625	0.331	4.57	0.0593	0.483	0.0519	0.114	0.743	0.991
1768	ENSMUSG00000020532.18	Acaca	protein_coding	5.35	11	1	0.0322	0.0179	0.896	0.994	-0.341	1.95	0.194	0.719	-0.346	2.07	0.182	0.582	0.327	1.84	0.206	0.737	-0.17	0.498	0.497	0.865	-0.498	4.3	0.0659	0.693
1769	ENSMUSG00000020534.14	Shmt1	protein_coding	1.88	11	-1	-0.535	2.51	0.145	0.699	0.332	0.892	0.368	0.849	-0.736	4.53	0.0602	0.385	0.501	2.15	0.174	0.709	0.607	3.15	0.107	0.559	0.106	0.0973	0.762	0.991
1770	ENSMUSG00000020536.12	Llgl1	protein_coding	5.59	11	1	0.0746	0.866	0.375	0.888	0.115	2	0.189	0.712	-0.0193	0.0571	0.816	0.952	0.0949	1.38	0.268	0.777	0.0723	0.802	0.392	0.813	-0.0226	0.0793	0.784	0.993
1771	ENSMUSG00000020537.9	Drg2	protein_coding	5.69	11	1	-0.0306	0.116	0.741	0.982	-0.0198	0.0478	0.831	0.983	0.0876	0.943	0.355	0.732	0.0651	0.52	0.488	0.876	0.141	2.44	0.151	0.615	0.0757	0.712	0.419	0.947
1772	ENSMUSG00000020538.15	Srebf1	protein_coding	7.17	11	-1	0.0958	0.364	0.56	0.95	0.233	2.14	0.175	0.689	0.14	0.777	0.4	0.761	0.365	5.27	0.0456	0.499	0.149	0.876	0.372	0.8	-0.216	1.86	0.204	0.864
1773	ENSMUSG00000020541.12	Tom1l1	protein_coding	2.07	11	-1	-0.108	0.104	0.754	0.983	-0.497	2.15	0.174	0.688	-0.0144	0.00176	0.967	0.992	-0.372	1.22	0.297	0.795	-0.592	3.09	0.111	0.563	-0.22	0.429	0.528	0.962
1774	ENSMUSG00000020544.14	Cox11	protein_coding	2.29	11	1	0.107	0.178	0.682	0.976	-0.231	0.804	0.392	0.859	-0.329	1.66	0.227	0.628	-0.0484	0.0364	0.853	0.98	-0.391	2.33	0.159	0.623	-0.343	1.84	0.206	0.864
1775	ENSMUSG00000020546.14	Stxbp4	protein_coding	1.88	11	-1	-0.693	6.91	0.0259	0.353	-0.246	0.847	0.38	0.855	-0.211	0.613	0.453	0.796	-0.194	0.543	0.479	0.874	0.355	1.82	0.208	0.674	0.55	4.43	0.0625	0.684
1776	ENSMUSG00000020547.5	Bzw2	protein_coding	4.56	12	-1	0.23	2.11	0.178	0.752	0.0108	0.0045	0.948	0.994	0.428	7.08	0.0246	0.265	0.119	0.557	0.473	0.872	0.0741	0.215	0.653	0.913	-0.0454	0.0823	0.78	0.993
1777	ENSMUSG00000020549.14	Elac2	protein_coding	4.71	11	1	0.121	1.07	0.327	0.867	-0.186	2.43	0.151	0.669	0.189	2.57	0.141	0.533	0.0675	0.327	0.58	0.908	0.0184	0.0244	0.879	0.98	-0.0491	0.176	0.684	0.99
1778	ENSMUSG00000020553.8	Pctp	protein_coding	5.67	11	-1	-0.117	1.77	0.213	0.789	-0.0166	0.0352	0.855	0.986	-0.05	0.323	0.583	0.866	0.0281	0.102	0.756	0.959	0.0511	0.338	0.574	0.891	0.023	0.0691	0.798	0.995
1779	ENSMUSG00000020561.8	Twistnb	protein_coding	4.43	12	1	-0.705	3.53	0.091	0.599	0.469	1.51	0.248	0.775	-0.547	2.08	0.181	0.581	0.555	2.16	0.174	0.709	0.65	2.94	0.118	0.576	0.0946	0.0643	0.805	0.996
1780	ENSMUSG00000020564.17	Atxn7l1	protein_coding	5.02	12	1	-0.0438	0.0704	0.796	0.986	0.0603	0.13	0.726	0.968	0.0875	0.274	0.612	0.881	0.0136	0.00663	0.937	0.994	0.0572	0.118	0.739	0.938	0.0436	0.0695	0.798	0.995
1781	ENSMUSG00000020570.15	Sypl	protein_coding	6.72	12	1	-0.0747	0.567	0.47	0.925	0.145	2.09	0.18	0.698	-0.243	5.94	0.0359	0.307	0.385	14.9	0.00339	0.322	0.215	4.65	0.0575	0.478	-0.17	2.93	0.119	0.784
1782	ENSMUSG00000020571.12	Pdia6	protein_coding	8.01	12	1	-0.0233	0.104	0.754	0.983	-0.0245	0.115	0.742	0.972	0.0308	0.181	0.68	0.906	-0.22	9.26	0.0129	0.398	-0.159	4.86	0.0531	0.465	0.0608	0.709	0.42	0.947
1783	ENSMUSG00000020572.8	Nampt	protein_coding	6.95	12	1	0.0218	0.0777	0.786	0.986	-0.079	1.01	0.339	0.832	-0.239	9.29	0.0128	0.189	-0.0815	1.09	0.323	0.809	-0.393	25.1	0.000595	0.177	-0.311	15.9	0.00278	0.296
1784	ENSMUSG00000020573.17	Pik3cg	protein_coding	6.53	12	-1	0.103	1.72	0.219	0.795	0.332	17.8	0.00193	0.0746	0.271	12	0.00649	0.135	0.112	2.04	0.185	0.722	0.153	3.79	0.0811	0.527	0.0409	0.274	0.612	0.978
1785	ENSMUSG00000020576.10	Nbas	protein_coding	4.41	12	1	-0.597	7.55	0.0212	0.323	-0.0713	0.106	0.752	0.973	-0.0851	0.152	0.705	0.913	0.323	2.2	0.17	0.707	0.294	1.82	0.209	0.675	-0.029	0.018	0.896	0.998
1786	ENSMUSG00000020577.17	Tspan13	protein_coding	4.14	12	-1	-0.136	1.09	0.321	0.865	-0.231	3.01	0.115	0.612	-0.274	4.33	0.0651	0.398	0.0218	0.0275	0.872	0.983	-0.111	0.712	0.419	0.827	-0.133	1.04	0.333	0.922
1787	ENSMUSG00000020580.10	Rock2	protein_coding	5.94	12	1	0.22	2.19	0.171	0.743	0.165	1.2	0.299	0.811	-0.055	0.134	0.722	0.92	0.136	0.828	0.385	0.834	0.166	1.23	0.295	0.75	0.0296	0.0395	0.847	0.997
1788	ENSMUSG00000020585.4	Laptm4a	protein_coding	7.83	12	1	-0.0535	0.481	0.504	0.938	-0.13	2.82	0.125	0.629	-0.265	11.7	0.00688	0.138	0.217	7.86	0.0193	0.428	0.2	6.7	0.0278	0.394	-0.0167	0.0466	0.834	0.996
1789	ENSMUSG00000020589.17	Fam49a	protein_coding	5.97	12	1	0.581	20.1	0.00128	0.0607	0.353	7.35	0.0226	0.314	0.235	3.3	0.1	0.475	0.06	0.214	0.654	0.929	-0.366	7.89	0.0192	0.344	-0.426	10.8	0.00859	0.394
1790	ENSMUSG00000020590.16	Snx13	protein_coding	5.96	12	1	0.0492	0.0859	0.776	0.985	0.00449	0.000703	0.979	0.997	-0.168	0.98	0.346	0.726	-0.102	0.369	0.557	0.901	-0.118	0.492	0.499	0.866	-0.0159	0.00899	0.926	0.998
1791	ENSMUSG00000020592.14	Sdc1	protein_coding	7.03	12	1	0.102	0.374	0.555	0.948	0.158	0.885	0.37	0.849	0.186	1.24	0.293	0.685	0.108	0.416	0.534	0.891	0.00241	0.000206	0.989	0.999	-0.106	0.4	0.542	0.966
1792	ENSMUSG00000020593.15	Lpin1	protein_coding	4.87	12	-1	-0.79	51.9	3.53e-05	0.00522	-0.67	36.4	0.000147	0.013	-0.419	14.7	0.00353	0.0935	0.0983	0.819	0.388	0.835	0.0794	0.533	0.483	0.858	-0.0189	0.0307	0.864	0.997
1793	ENSMUSG00000020594.14	Pum2	protein_coding	7.11	12	1	0.285	3.91	0.0774	0.569	0.356	6.02	0.0349	0.382	0.0589	0.166	0.692	0.909	0.422	8.51	0.0159	0.421	0.211	2.12	0.177	0.641	-0.212	2.16	0.174	0.839
1794	ENSMUSG00000020598.16	Nrcam	protein_coding	1.1	12	1	-0.772	3.15	0.107	0.633	0.877	3.76	0.0824	0.545	-0.168	0.14	0.716	0.919	0.406	0.83	0.384	0.834	1.01	5.17	0.0473	0.446	0.607	1.97	0.192	0.854
1795	ENSMUSG00000020604.13	Arsg	protein_coding	2.2	11	1	-0.473	1.98	0.191	0.769	0.228	0.427	0.529	0.92	0.118	0.123	0.734	0.924	0.352	1.07	0.326	0.811	0.899	6.89	0.0262	0.384	0.546	2.66	0.135	0.798
1796	ENSMUSG00000020605.9	Hs1bp3	protein_coding	5.31	12	1	-0.35	4.02	0.0739	0.561	-0.262	2.21	0.169	0.683	-0.242	1.9	0.2	0.603	0.203	1.34	0.274	0.782	-0.0141	0.00653	0.937	0.991	-0.217	1.55	0.242	0.881
1797	ENSMUSG00000020608.7	Smc6	protein_coding	5.7	12	1	-0.0103	0.00508	0.945	0.996	-0.141	0.912	0.363	0.848	0.114	0.604	0.456	0.798	0.296	4.08	0.0721	0.569	0.174	1.42	0.262	0.724	-0.122	0.704	0.422	0.947
1798	ENSMUSG00000020610.16	Amz2	protein_coding	4.7	11	1	0.215	2.04	0.185	0.765	0.00252	0.000271	0.987	0.998	-0.285	3.51	0.0917	0.459	0.123	0.656	0.438	0.858	0.125	0.679	0.43	0.83	0.00206	0.000187	0.989	1
1799	ENSMUSG00000020611.14	Gna13	protein_coding	7.98	11	1	0.129	1.23	0.295	0.85	0.333	8.06	0.0182	0.281	0.156	1.77	0.214	0.616	-0.106	0.814	0.389	0.836	-0.0165	0.0199	0.891	0.982	0.0892	0.582	0.464	0.954
1800	ENSMUSG00000020612.16	Prkar1a	protein_coding	8.39	11	1	-0.0215	0.0353	0.855	0.991	0.0432	0.141	0.715	0.965	0.0797	0.482	0.504	0.827	0.0125	0.0118	0.916	0.991	0.0378	0.109	0.749	0.942	0.0253	0.0489	0.83	0.996
1801	ENSMUSG00000020620.14	Abca8b	protein_coding	1.35	11	-1	0.0637	0.0402	0.845	0.99	-0.236	0.552	0.475	0.898	-0.927	8.04	0.0183	0.23	-0.0353	0.0128	0.912	0.99	-0.667	4.44	0.0623	0.488	-0.632	4.09	0.0719	0.707
1802	ENSMUSG00000020621.6	Rdh14	protein_coding	3.61	12	1	-0.162	1.25	0.291	0.85	-0.118	0.63	0.447	0.887	-0.222	2.29	0.162	0.558	0.141	0.928	0.359	0.825	0.0566	0.149	0.708	0.931	-0.0843	0.34	0.573	0.969
1803	ENSMUSG00000020623.11	Map2k6	protein_coding	1.2	11	1	-0.306	0.776	0.4	0.896	-0.163	0.219	0.65	0.95	-0.294	0.684	0.428	0.78	-0.302	0.766	0.403	0.842	-0.193	0.311	0.59	0.895	0.109	0.102	0.757	0.991
1804	ENSMUSG00000020628.16	Trappc12	protein_coding	5.41	12	-1	-0.0819	0.706	0.421	0.905	-0.0671	0.463	0.512	0.913	-0.0982	1	0.341	0.722	0.122	1.55	0.243	0.762	0.091	0.861	0.376	0.803	-0.031	0.102	0.757	0.991
1805	ENSMUSG00000020629.12	Adi1	protein_coding	4.33	12	1	-0.172	1.26	0.288	0.849	-0.21	1.85	0.204	0.73	-0.211	1.86	0.204	0.607	-0.234	2.35	0.158	0.693	-0.253	2.75	0.129	0.592	-0.0192	0.0161	0.902	0.998
1806	ENSMUSG00000020630.9	Rnaseh1	protein_coding	4.26	12	1	-0.0972	0.695	0.425	0.907	0.288	5.93	0.036	0.386	0.269	5.23	0.0462	0.345	-0.0113	0.00923	0.925	0.993	0.212	3.26	0.102	0.553	0.223	3.66	0.0858	0.744
1807	ENSMUSG00000020634.12	Ubxn2a	protein_coding	4.22	12	-1	0.179	1.67	0.227	0.801	0.0386	0.0754	0.789	0.979	0.051	0.132	0.724	0.921	-0.139	0.985	0.345	0.82	-0.0637	0.207	0.659	0.915	0.075	0.293	0.6	0.973
1808	ENSMUSG00000020635.8	Fkbp1b	protein_coding	4.43	12	-1	-0.261	0.797	0.394	0.895	0.343	1.34	0.276	0.797	-0.137	0.216	0.652	0.896	0.249	0.714	0.419	0.849	0.25	0.721	0.416	0.825	0.00144	2.45e-05	0.996	1
1809	ENSMUSG00000020638.8	Cmpk2	protein_coding	4.49	12	1	-0.339	0.552	0.475	0.927	-0.0248	0.00293	0.958	0.995	-0.781	2.91	0.12	0.507	0.429	0.896	0.367	0.828	-0.191	0.176	0.684	0.924	-0.62	1.87	0.202	0.864
1810	ENSMUSG00000020640.10	Itsn2	protein_coding	7.31	12	1	-0.078	0.317	0.586	0.954	-0.056	0.162	0.696	0.962	-0.177	1.62	0.233	0.633	0.143	1.06	0.329	0.812	0.226	2.65	0.136	0.603	0.0832	0.361	0.562	0.969
1811	ENSMUSG00000020641.16	Rsad2	protein_coding	4.98	12	-1	0.266	0.614	0.452	0.918	-0.535	2.44	0.15	0.667	-0.382	1.25	0.291	0.683	0.0539	0.0256	0.876	0.984	-0.461	1.85	0.205	0.672	-0.515	2.33	0.159	0.829
1812	ENSMUSG00000020644.9	Id2	protein_coding	8.04	12	-1	-0.0566	0.487	0.502	0.938	-0.0721	0.785	0.397	0.862	-0.136	2.79	0.127	0.517	0.0344	0.179	0.681	0.938	0.00601	0.00547	0.943	0.991	-0.0284	0.123	0.734	0.991
1813	ENSMUSG00000020647.10	Ncoa1	protein_coding	5.5	12	-1	-0.312	3.15	0.108	0.633	0.307	3	0.115	0.614	-0.259	2.17	0.173	0.574	0.512	8.44	0.0163	0.421	0.323	3.35	0.0984	0.55	-0.189	1.17	0.306	0.911
1814	ENSMUSG00000020648.3	Dus4l	protein_coding	0.773	12	-1	0.145	0.051	0.826	0.989	0.858	1.58	0.238	0.764	0.814	1.45	0.257	0.654	-0.162	0.0597	0.812	0.973	0.747	1.27	0.287	0.745	0.909	2	0.189	0.851
1815	ENSMUSG00000020649.11	Rrm2	protein_coding	5.38	12	1	-0.181	0.789	0.396	0.895	-0.132	0.4	0.542	0.925	-0.186	0.805	0.391	0.756	0.103	0.247	0.63	0.923	0.711	11.9	0.00664	0.272	0.608	8.84	0.0145	0.447
1816	ENSMUSG00000020650.15	Bcap29	protein_coding	4.98	12	-1	0.16	0.712	0.419	0.905	-0.295	2.32	0.16	0.673	-0.131	0.459	0.514	0.833	-0.223	1.36	0.272	0.782	-0.0744	0.152	0.705	0.93	0.149	0.614	0.452	0.951
1817	ENSMUSG00000020652.17	Cenpo	protein_coding	3.72	12	-1	-0.192	1.83	0.207	0.782	-0.0948	0.418	0.533	0.922	-0.272	3.52	0.0913	0.458	0.13	0.813	0.389	0.836	0.395	7.5	0.0215	0.357	0.265	3.49	0.0925	0.753
1818	ENSMUSG00000020653.12	Klf11	protein_coding	3.48	12	1	-0.353	4.06	0.0725	0.557	-0.388	4.79	0.0545	0.464	-0.47	7.22	0.0235	0.261	0.0645	0.138	0.718	0.951	-0.313	3.21	0.104	0.558	-0.378	4.81	0.0541	0.66
1819	ENSMUSG00000020654.15	Adcy3	protein_coding	4.23	12	1	-0.295	1.73	0.219	0.794	-0.514	5.01	0.0501	0.449	-0.655	8.38	0.0166	0.218	0.276	1.49	0.251	0.766	-0.105	0.217	0.651	0.913	-0.381	2.91	0.12	0.786
1820	ENSMUSG00000020656.16	Grhl1	protein_coding	0.798	12	1	0.333	0.855	0.378	0.891	-0.247	0.4	0.542	0.925	0.118	0.1	0.758	0.931	0.0481	0.0162	0.901	0.989	0.271	0.521	0.488	0.859	0.223	0.37	0.557	0.966
1821	ENSMUSG00000020657.16	Dnajc27	protein_coding	3.29	12	1	-0.117	0.404	0.54	0.944	0.0767	0.166	0.693	0.962	-0.113	0.366	0.559	0.854	0.188	1.02	0.338	0.815	0.149	0.635	0.445	0.838	-0.0393	0.0456	0.835	0.996
1822	ENSMUSG00000020658.10	Efr3b	protein_coding	5.41	12	-1	-0.0978	0.0727	0.793	0.986	0.127	0.121	0.735	0.971	-0.066	0.0324	0.861	0.964	-0.108	0.0873	0.774	0.965	-0.357	0.962	0.351	0.783	-0.25	0.473	0.508	0.959
1823	ENSMUSG00000020659.16	Cbll1	protein_coding	3.88	12	-1	-0.04	0.058	0.815	0.987	-0.273	2.61	0.138	0.649	-0.109	0.416	0.534	0.842	-0.0149	0.00792	0.931	0.994	-0.0763	0.208	0.658	0.914	-0.0615	0.137	0.719	0.99
1824	ENSMUSG00000020661.15	Dnmt3a	protein_coding	7.09	12	1	0.132	1.22	0.297	0.852	-0.157	1.71	0.221	0.748	0.0268	0.0497	0.828	0.957	-0.245	4.19	0.069	0.56	-0.233	3.78	0.0817	0.528	0.0123	0.0106	0.92	0.998
1825	ENSMUSG00000020664.10	Dld	protein_coding	6.41	12	-1	0.0694	0.283	0.607	0.96	0.309	5.51	0.0418	0.412	-0.207	2.49	0.147	0.538	0.191	2.12	0.177	0.711	0.264	4.03	0.0734	0.512	0.0727	0.31	0.59	0.972
1826	ENSMUSG00000020668.10	Kif3c	protein_coding	4.77	12	1	0.053	0.0965	0.763	0.983	0.31	3.24	0.103	0.59	0.173	1.02	0.338	0.72	-0.103	0.357	0.564	0.903	0.0363	0.0444	0.838	0.97	0.139	0.661	0.436	0.95
1827	ENSMUSG00000020669.15	Sh3yl1	protein_coding	0.411	12	1	-0.285	0.405	0.539	0.944	0.179	0.149	0.707	0.964	-0.0599	0.0162	0.901	0.975	-0.133	0.0819	0.781	0.965	0.201	0.195	0.668	0.92	0.334	0.544	0.479	0.955
1828	ENSMUSG00000020671.9	Rab10	protein_coding	7.03	12	-1	0.206	5.61	0.0403	0.439	0.155	3.15	0.107	0.598	0.0813	0.874	0.373	0.743	-0.000566	4.23e-05	0.995	0.998	-0.069	0.627	0.448	0.839	-0.0684	0.621	0.45	0.951
1829	ENSMUSG00000020677.7	Ddx52	protein_coding	5.21	11	1	-0.203	2.99	0.116	0.648	0.0411	0.12	0.737	0.971	-0.183	2.39	0.154	0.548	0.287	5.89	0.0364	0.474	0.303	6.55	0.0291	0.399	0.0158	0.0184	0.895	0.998
1830	ENSMUSG00000020680.15	Taf15	protein_coding	5.12	11	1	0.078	0.28	0.609	0.961	0.145	0.94	0.356	0.843	-0.142	0.91	0.363	0.738	0.173	1.34	0.274	0.782	0.103	0.481	0.504	0.868	-0.0695	0.222	0.648	0.986
1831	ENSMUSG00000020682.17	Mmp28	protein_coding	0.629	11	-1	-0.241	0.444	0.521	0.94	-0.232	0.372	0.556	0.928	-0.187	0.243	0.633	0.889	-0.0803	0.0459	0.835	0.978	0.0669	0.0324	0.861	0.976	0.147	0.16	0.698	0.99
1832	ENSMUSG00000020687.13	Cdc27	protein_coding	5.56	11	-1	0.177	1.9	0.199	0.774	0.11	0.717	0.418	0.874	0.0122	0.00879	0.927	0.982	0.0213	0.0269	0.873	0.983	0.186	2.07	0.182	0.648	0.165	1.65	0.23	0.871
1833	ENSMUSG00000020689.4	Itgb3	protein_coding	4.01	11	1	-0.164	0.676	0.431	0.91	-0.0567	0.0791	0.784	0.978	-0.0401	0.0377	0.85	0.961	-0.714	12.3	0.00593	0.363	-0.111	0.304	0.594	0.897	0.604	8.94	0.0141	0.446
1834	ENSMUSG00000020691.13	Mettl2	protein_coding	3.52	11	1	0.171	0.792	0.395	0.895	0.355	3.29	0.101	0.586	0.234	1.46	0.256	0.653	0.108	0.309	0.591	0.909	-0.0047	0.000578	0.981	0.997	-0.113	0.343	0.571	0.969
1835	ENSMUSG00000020692.14	Nle1	protein_coding	3.26	11	-1	0.598	4.49	0.0611	0.518	0.0346	0.0149	0.906	0.991	0.1	0.125	0.731	0.924	-0.314	1.23	0.295	0.794	-0.823	8.32	0.0169	0.335	-0.509	3.23	0.103	0.778
1836	ENSMUSG00000020694.16	Tlk2	protein_coding	5.14	11	1	-0.0657	0.164	0.694	0.977	-0.0761	0.214	0.654	0.95	0.0244	0.0222	0.885	0.97	-0.202	1.52	0.246	0.763	-0.0954	0.339	0.574	0.891	0.107	0.433	0.526	0.961
1837	ENSMUSG00000020696.18	Rffl	protein_coding	4.33	11	-1	-0.0106	0.00716	0.934	0.995	0.281	4.87	0.0528	0.458	0.318	6.39	0.0307	0.288	0.125	0.968	0.349	0.822	-0.0253	0.0398	0.846	0.972	-0.15	1.43	0.26	0.888
1838	ENSMUSG00000020697.16	Lig3	protein_coding	4.94	11	1	0.0379	0.0941	0.766	0.984	0.394	9.94	0.0108	0.206	-0.173	1.92	0.197	0.602	0.344	7.64	0.0206	0.433	0.0981	0.622	0.449	0.841	-0.246	3.97	0.0754	0.721
1839	ENSMUSG00000020700.11	Map3k3	protein_coding	6.81	11	1	-0.156	2.82	0.125	0.667	-0.139	2.21	0.169	0.683	-0.106	1.3	0.281	0.674	0.0946	1.04	0.334	0.814	0.0881	0.898	0.367	0.795	-0.00649	0.00491	0.946	0.998
1840	ENSMUSG00000020705.6	Ddx42	protein_coding	6.24	11	1	0.087	0.846	0.38	0.892	0.0152	0.0253	0.877	0.988	0.133	1.94	0.195	0.599	-0.0319	0.113	0.744	0.956	0.0403	0.179	0.681	0.923	0.0722	0.581	0.464	0.954
1841	ENSMUSG00000020706.13	Ftsj3	protein_coding	5.93	11	-1	0.0891	0.495	0.498	0.937	0.0609	0.227	0.645	0.95	0.0294	0.0534	0.822	0.954	0.0852	0.446	0.52	0.886	0.0161	0.0159	0.902	0.984	-0.0691	0.297	0.598	0.972
1842	ENSMUSG00000020707.6	Rnf135	protein_coding	4.27	11	1	0.121	1.18	0.304	0.857	0.00761	0.00447	0.948	0.994	-0.171	2.3	0.161	0.557	0.134	1.4	0.265	0.774	-0.0821	0.527	0.485	0.859	-0.216	3.72	0.0835	0.737
1843	ENSMUSG00000020708.12	Psmc5	protein_coding	6.45	11	1	0.0651	0.423	0.531	0.942	0.00758	0.00565	0.942	0.994	0.17	2.86	0.123	0.512	-0.0149	0.022	0.885	0.986	0.033	0.108	0.75	0.943	0.048	0.229	0.643	0.984
1844	ENSMUSG00000020709.15	Adap2	protein_coding	5.7	11	1	0.0825	0.319	0.585	0.954	0.263	3.18	0.106	0.597	0.214	2.13	0.176	0.576	0.205	1.94	0.195	0.731	0.138	0.874	0.373	0.8	-0.067	0.21	0.657	0.986
1845	ENSMUSG00000020715.9	Ern1	protein_coding	6.18	11	-1	-0.129	0.586	0.462	0.923	-0.0574	0.115	0.741	0.972	-0.153	0.824	0.386	0.752	-0.099	0.346	0.57	0.903	-0.191	1.28	0.285	0.744	-0.092	0.3	0.596	0.972
1846	ENSMUSG00000020716.16	Nf1	protein_coding	4.75	11	1	-0.205	0.846	0.38	0.892	0.176	0.607	0.455	0.889	0.0323	0.0208	0.888	0.971	-0.0256	0.0131	0.911	0.989	0.103	0.212	0.655	0.914	0.129	0.338	0.575	0.969
1847	ENSMUSG00000020717.19	Pecam1	protein_coding	0.327	11	-1	-0.136	0.112	0.745	0.983	-0.124	0.0731	0.793	0.979	-0.0468	0.0117	0.916	0.979	0.261	0.356	0.564	0.903	0.884	4.19	0.069	0.503	0.623	2.31	0.16	0.829
1848	ENSMUSG00000020718.12	Polg2	protein_coding	2.53	11	-1	-0.554	8.81	0.0146	0.27	-0.488	6.46	0.0301	0.357	-0.104	0.306	0.593	0.871	-0.113	0.362	0.561	0.902	0.168	0.807	0.391	0.813	0.281	2.31	0.161	0.829
1849	ENSMUSG00000020719.14	Ddx5	protein_coding	9.94	11	-1	0.0113	0.0186	0.894	0.994	0.1	1.46	0.255	0.78	0.0866	1.1	0.32	0.706	0.0711	0.741	0.41	0.845	-0.0125	0.0229	0.883	0.981	-0.0836	1.03	0.336	0.922
1850	ENSMUSG00000020720.13	Psmd12	protein_coding	6.37	11	1	0.0852	0.844	0.381	0.892	0.0251	0.0721	0.794	0.979	-0.000196	4.39e-06	0.998	1	-0.075	0.647	0.44	0.859	0.0557	0.358	0.564	0.887	0.131	1.98	0.19	0.852
1851	ENSMUSG00000020721.16	Helz	protein_coding	5.04	11	1	-0.0568	0.241	0.635	0.968	0.341	8.43	0.0164	0.264	0.462	15.5	0.00297	0.0855	-0.206	3.11	0.109	0.632	0.26	4.95	0.0512	0.456	0.465	16.1	0.00266	0.291
1852	ENSMUSG00000020733.3	Slc9a3r1	protein_coding	7.33	11	1	-0.228	4.26	0.067	0.541	-0.118	1.14	0.312	0.816	-0.0502	0.206	0.66	0.899	-0.112	1.03	0.334	0.814	-0.178	2.59	0.14	0.607	-0.0657	0.355	0.565	0.969
1853	ENSMUSG00000020736.12	Nt5c	protein_coding	5.46	11	-1	-0.0225	0.0394	0.847	0.99	0.0717	0.395	0.544	0.926	0.201	3.13	0.108	0.487	-0.0254	0.05	0.828	0.976	-0.105	0.858	0.377	0.804	-0.0799	0.499	0.496	0.957
1854	ENSMUSG00000020737.12	Jpt1	protein_coding	7.55	11	-1	0.0445	0.203	0.662	0.973	-0.0397	0.161	0.697	0.962	0.0529	0.286	0.605	0.877	-0.0557	0.316	0.587	0.909	-0.0496	0.252	0.627	0.907	0.00603	0.00373	0.953	0.999
1855	ENSMUSG00000020738.16	Sumo2	protein_coding	6.25	11	-1	0.164	1.51	0.248	0.82	-0.14	1.09	0.322	0.824	0.0867	0.421	0.531	0.842	-0.104	0.612	0.453	0.865	-0.08	0.359	0.563	0.887	0.0244	0.0337	0.858	0.997
1856	ENSMUSG00000020739.11	Nup85	protein_coding	5	11	1	0.293	2.18	0.172	0.745	0.0161	0.00629	0.938	0.994	-0.191	0.913	0.363	0.738	0.17	0.717	0.418	0.848	0.0291	0.021	0.888	0.982	-0.141	0.504	0.495	0.957
1857	ENSMUSG00000020740.13	Gga3	protein_coding	5.77	11	-1	0.312	1.16	0.307	0.859	-0.606	4.3	0.066	0.5	0.356	1.49	0.251	0.648	-0.498	2.93	0.119	0.644	-0.563	3.74	0.0832	0.532	-0.0649	0.0505	0.827	0.996
1858	ENSMUSG00000020741.17	Cluh	protein_coding	6.18	11	1	-0.037	0.0644	0.805	0.986	0.0379	0.0669	0.801	0.98	-0.0818	0.311	0.59	0.869	-0.0566	0.15	0.707	0.947	0.00114	6.1e-05	0.994	0.999	0.0578	0.157	0.7	0.99
1859	ENSMUSG00000020743.15	Mif4gd	protein_coding	5.54	11	-1	0.134	1.66	0.227	0.801	0.109	1.08	0.324	0.824	-0.025	0.0575	0.815	0.951	0.0819	0.614	0.452	0.864	-0.0117	0.0125	0.913	0.986	-0.0936	0.811	0.39	0.941
1860	ENSMUSG00000020744.13	Slc25a19	protein_coding	5.03	11	-1	0.0674	0.265	0.618	0.963	0.41	9.57	0.0119	0.218	0.304	5.3	0.045	0.341	0.0332	0.0629	0.807	0.972	0.197	2.22	0.169	0.631	0.164	1.55	0.242	0.881
1861	ENSMUSG00000020745.15	Pafah1b1	protein_coding	7.09	11	-1	0.343	1.57	0.24	0.812	-0.166	0.363	0.561	0.929	-0.412	2.24	0.166	0.564	0.118	0.183	0.678	0.937	-0.000534	3.79e-06	0.998	1	-0.118	0.186	0.676	0.99
1862	ENSMUSG00000020747.17	Tmem94	protein_coding	5.28	11	1	0.0983	0.225	0.646	0.969	-0.287	1.86	0.204	0.73	0.00634	0.00093	0.976	0.994	-0.193	0.854	0.378	0.831	-0.0322	0.0239	0.88	0.98	0.16	0.602	0.457	0.952
1863	ENSMUSG00000020752.11	Recql5	protein_coding	4.54	11	-1	-0.235	0.601	0.457	0.921	-0.225	0.531	0.483	0.899	0.334	1.19	0.301	0.691	-0.224	0.535	0.482	0.874	0.267	0.763	0.404	0.819	0.491	2.62	0.138	0.803
1864	ENSMUSG00000020755.9	Sap30bp	protein_coding	5.52	11	1	0.132	0.491	0.5	0.938	-0.148	0.61	0.453	0.889	0.0123	0.00426	0.949	0.987	-0.136	0.521	0.488	0.876	-0.32	2.87	0.123	0.581	-0.184	0.958	0.352	0.927
1865	ENSMUSG00000020766.4	Galk1	protein_coding	4.63	11	-1	-0.164	1.8	0.211	0.786	0.0621	0.254	0.626	0.943	0.0535	0.188	0.674	0.903	-0.239	3.77	0.0818	0.59	-0.0703	0.327	0.581	0.894	0.169	1.91	0.199	0.859
1866	ENSMUSG00000020770.13	Unk	protein_coding	4.52	11	1	-0.241	1.59	0.237	0.81	0.191	0.976	0.347	0.836	-0.134	0.493	0.499	0.824	0.244	1.62	0.233	0.756	0.0526	0.075	0.79	0.956	-0.191	1.01	0.339	0.922
1867	ENSMUSG00000020773.11	Trim47	protein_coding	5.72	11	-1	-0.0485	0.198	0.666	0.973	0.0129	0.0139	0.909	0.991	0.0526	0.231	0.641	0.891	-0.227	4.33	0.065	0.549	-0.145	1.77	0.214	0.682	0.0819	0.567	0.469	0.954
1868	ENSMUSG00000020775.13	Mrpl38	protein_coding	4.55	11	-1	0.126	0.259	0.622	0.965	0.0222	0.00786	0.931	0.993	0.355	2.01	0.188	0.59	-0.449	3.22	0.104	0.627	-0.243	0.943	0.355	0.786	0.206	0.69	0.426	0.948
1869	ENSMUSG00000020776.18	Fbf1	protein_coding	4.45	11	-1	0.117	0.263	0.62	0.964	-0.000305	1.72e-06	0.999	1	0.291	1.59	0.238	0.637	-0.342	2.19	0.17	0.707	-0.0393	0.0292	0.868	0.978	0.303	1.75	0.217	0.866
1870	ENSMUSG00000020777.16	Acox1	protein_coding	6.7	11	-1	-0.0933	1	0.341	0.879	-0.0233	0.0621	0.808	0.981	-0.171	3.34	0.0987	0.472	0.108	1.34	0.275	0.782	0.00865	0.00857	0.928	0.988	-0.0995	1.14	0.311	0.914
1871	ENSMUSG00000020778.12	Ten1	protein_coding	5.11	11	1	-0.0351	0.119	0.738	0.982	0.0236	0.0528	0.823	0.982	0.106	1.08	0.325	0.71	-0.119	1.36	0.272	0.782	-0.0641	0.393	0.545	0.882	0.0549	0.292	0.601	0.974
1872	ENSMUSG00000020780.15	Srp68	protein_coding	6.05	11	-1	0.0843	1.06	0.327	0.867	0.0599	0.528	0.485	0.899	0.0299	0.133	0.723	0.921	0.0319	0.15	0.707	0.946	0.08	0.947	0.354	0.785	0.0481	0.346	0.57	0.969
1873	ENSMUSG00000020781.14	Tsen54	protein_coding	4.27	11	1	0.205	1.3	0.281	0.845	0.0529	0.0845	0.777	0.977	0.521	8.24	0.0172	0.223	-0.375	4.29	0.0662	0.553	-0.134	0.547	0.477	0.856	0.241	1.81	0.21	0.864
1874	ENSMUSG00000020782.18	Llgl2	protein_coding	3.18	11	1	0.181	0.291	0.602	0.959	0.0711	0.0436	0.839	0.984	-0.0345	0.0104	0.921	0.98	-0.0731	0.0466	0.834	0.978	-0.276	0.664	0.435	0.832	-0.203	0.364	0.56	0.968
1875	ENSMUSG00000020783.14	Ncbp3	protein_coding	5.02	11	1	-0.118	1.8	0.21	0.785	-0.0473	0.278	0.61	0.939	-0.0718	0.651	0.439	0.787	0.079	0.789	0.396	0.84	0.11	1.54	0.244	0.71	0.0313	0.126	0.731	0.991
1876	ENSMUSG00000020788.15	Atp2a3	protein_coding	5.79	11	1	-0.0572	0.187	0.675	0.975	0.0401	0.09	0.771	0.975	-0.021	0.0245	0.879	0.967	-0.239	3.2	0.105	0.627	0.313	5.51	0.0418	0.432	0.552	17.2	0.00216	0.275
1877	ENSMUSG00000020790.14	Ankfy1	protein_coding	7.5	11	1	0.0101	0.0135	0.91	0.994	0.146	2.82	0.125	0.629	-0.0455	0.275	0.612	0.881	0.273	9.9	0.0109	0.388	0.116	1.77	0.214	0.682	-0.158	3.32	0.0995	0.767
1878	ENSMUSG00000020792.15	Exoc7	protein_coding	5.7	11	-1	-0.15	1.2	0.301	0.854	0.202	2.11	0.178	0.696	-0.165	1.42	0.262	0.659	0.0503	0.133	0.723	0.951	0.205	2.21	0.169	0.631	0.155	1.27	0.286	0.903
1879	ENSMUSG00000020794.13	Ube2g1	protein_coding	4.97	11	1	-0.0549	0.127	0.729	0.98	0.0916	0.345	0.571	0.93	-0.0237	0.0234	0.882	0.969	0.122	0.62	0.45	0.864	0.00917	0.0035	0.954	0.993	-0.113	0.54	0.48	0.955
1880	ENSMUSG00000020801.8	Med31	protein_coding	1.94	11	-1	0.188	0.788	0.396	0.895	-0.191	0.798	0.393	0.859	-0.0835	0.15	0.707	0.914	-0.388	3.33	0.0991	0.619	-0.333	2.45	0.15	0.614	0.0553	0.0682	0.799	0.995
1881	ENSMUSG00000020802.8	Ube2o	protein_coding	4.33	11	-1	0.521	4.36	0.0644	0.533	-0.0953	0.14	0.716	0.966	-0.239	0.894	0.368	0.741	-0.021	0.00695	0.935	0.994	-0.308	1.5	0.25	0.715	-0.287	1.32	0.278	0.901
1882	ENSMUSG00000020803.3	Txndc17	protein_coding	6.7	11	1	0.0768	0.654	0.438	0.911	-0.0338	0.125	0.731	0.97	0.0207	0.0471	0.833	0.958	0.0215	0.0508	0.826	0.975	-0.0876	0.846	0.38	0.806	-0.109	1.32	0.278	0.901
1883	ENSMUSG00000020806.15	Rhbdf2	protein_coding	6.03	11	-1	0.387	15.3	0.00312	0.107	0.559	31.6	0.000255	0.0189	0.654	43.7	7.17e-05	0.00762	0.0626	0.398	0.543	0.895	-0.0538	0.292	0.601	0.9	-0.116	1.38	0.268	0.894
1884	ENSMUSG00000020807.14	4933427D14Rik	protein_coding	3.59	11	-1	-0.752	2.85	0.124	0.663	-0.254	0.317	0.586	0.933	0.165	0.129	0.728	0.923	-0.256	0.324	0.582	0.908	-0.093	0.043	0.84	0.97	0.163	0.135	0.721	0.99
1885	ENSMUSG00000020808.3	Pimreg	protein_coding	4.44	11	1	0.0187	0.0075	0.933	0.995	-0.298	1.78	0.213	0.741	-0.0445	0.0402	0.845	0.961	-0.14	0.401	0.541	0.894	0.484	4.85	0.0532	0.466	0.624	8.14	0.0178	0.463
1886	ENSMUSG00000020812.17	1810032O08Rik	protein_coding	2.12	11	1	0.26	1.18	0.304	0.857	0.277	1.28	0.286	0.804	-0.0434	0.0322	0.861	0.964	0.236	0.945	0.355	0.823	0.114	0.219	0.65	0.913	-0.122	0.257	0.623	0.98
1887	ENSMUSG00000020817.16	Rabep1	protein_coding	6.15	11	1	0.222	7.14	0.0241	0.343	0.203	5.83	0.0372	0.392	0.197	5.57	0.0408	0.325	0.114	1.87	0.203	0.734	0.107	1.63	0.231	0.699	-0.00739	0.00789	0.931	0.998
1888	ENSMUSG00000020818.16	Mfsd11	protein_coding	6.82	11	1	-0.214	8.57	0.0157	0.279	-0.32	19	0.00157	0.0654	-0.158	4.62	0.058	0.382	-0.118	2.61	0.139	0.67	-0.164	5.01	0.0502	0.453	-0.0457	0.393	0.545	0.966
1889	ENSMUSG00000020821.17	Kif1c	protein_coding	8.05	11	1	0.0329	0.151	0.706	0.977	-0.0208	0.0599	0.812	0.981	0.165	3.79	0.0814	0.438	-0.0701	0.683	0.429	0.854	-0.117	1.89	0.2	0.666	-0.0465	0.301	0.596	0.972
1890	ENSMUSG00000020823.16	Sec14l1	protein_coding	6.95	11	1	-0.27	6.59	0.0288	0.375	-0.255	5.81	0.0376	0.392	-0.141	1.8	0.211	0.614	-0.1	0.905	0.365	0.827	-0.0425	0.163	0.696	0.927	0.0577	0.302	0.595	0.972
1891	ENSMUSG00000020827.18	Mink1	protein_coding	6.81	11	1	0.293	11.1	0.00796	0.186	0.437	24.6	0.000638	0.0357	0.364	17.1	0.00217	0.0709	0.101	1.31	0.28	0.786	-0.0647	0.539	0.48	0.857	-0.165	3.54	0.0903	0.749
1892	ENSMUSG00000020828.13	Pld2	protein_coding	6.06	11	1	0.101	0.449	0.518	0.939	0.263	3.04	0.113	0.608	0.201	1.79	0.212	0.614	0.0885	0.345	0.571	0.903	0.0641	0.18	0.68	0.923	-0.0244	0.0264	0.874	0.997
1893	ENSMUSG00000020829.9	Slc46a1	protein_coding	4.22	11	1	0.103	0.249	0.629	0.968	0.107	0.255	0.625	0.943	-0.288	1.91	0.198	0.603	0.406	3.78	0.0817	0.59	0.333	2.54	0.144	0.61	-0.0726	0.124	0.732	0.991
1894	ENSMUSG00000020831.18	0610010K14Rik	protein_coding	4.22	11	-1	-0.0596	0.159	0.699	0.977	0.19	1.56	0.242	0.769	0.0174	0.0134	0.91	0.978	0.298	3.89	0.0779	0.583	0.214	2	0.188	0.655	-0.0837	0.316	0.587	0.971
1895	ENSMUSG00000020832.14	Eral1	protein_coding	4.26	11	-1	-0.0444	0.123	0.733	0.981	-0.194	2.31	0.161	0.673	0.0119	0.00886	0.927	0.982	-0.044	0.12	0.736	0.955	-0.121	0.91	0.363	0.793	-0.0772	0.375	0.554	0.966
1896	ENSMUSG00000020834.17	Dhrs13	protein_coding	1.84	11	1	-0.319	0.836	0.383	0.893	0.081	0.051	0.826	0.982	0.43	1.46	0.256	0.653	-0.221	0.391	0.546	0.896	0.277	0.618	0.451	0.841	0.498	2.03	0.186	0.848
1897	ENSMUSG00000020840.10	Blmh	protein_coding	5.93	11	1	0.163	1.18	0.305	0.857	0.013	0.00732	0.934	0.993	-0.193	1.61	0.235	0.634	0.0416	0.0753	0.79	0.967	0.0437	0.0832	0.779	0.953	0.00208	0.000191	0.989	1
1898	ENSMUSG00000020841.5	Cpd	protein_coding	8.44	11	-1	0.35	5.29	0.0452	0.457	0.451	8.7	0.0151	0.252	0.261	2.93	0.119	0.506	0.0313	0.0421	0.842	0.978	0.0586	0.147	0.709	0.931	0.0273	0.0321	0.861	0.997
1899	ENSMUSG00000020843.15	Timm22	protein_coding	4.45	11	1	0.0323	0.0397	0.846	0.99	0.0276	0.0278	0.871	0.988	-0.00311	0.000361	0.985	0.996	-0.0273	0.0277	0.871	0.983	-0.069	0.177	0.683	0.923	-0.0417	0.0661	0.802	0.996
1900	ENSMUSG00000020844.6	Nxn	protein_coding	1.05	11	-1	-0.165	0.181	0.68	0.976	0.458	1.3	0.281	0.801	-0.554	1.77	0.214	0.616	-0.232	0.329	0.579	0.908	0.479	1.45	0.257	0.721	0.71	3.23	0.104	0.778
1901	ENSMUSG00000020849.13	Ywhae	protein_coding	8.11	11	1	0.148	3.11	0.11	0.636	-0.00942	0.0124	0.913	0.992	0.129	2.34	0.158	0.552	0.00727	0.00743	0.933	0.994	0.113	1.79	0.212	0.679	0.106	1.57	0.239	0.88
1902	ENSMUSG00000020850.14	Prpf8	protein_coding	8.45	11	1	0.0416	0.0852	0.777	0.985	0.0231	0.0262	0.875	0.988	0.0361	0.064	0.806	0.948	0.107	0.558	0.473	0.872	0.148	1.07	0.326	0.771	0.0411	0.0831	0.779	0.993
1903	ENSMUSG00000020857.11	Nme2	protein_coding	7.83	11	-1	0.0556	0.467	0.511	0.938	-0.102	1.56	0.241	0.767	-0.238	8.52	0.0159	0.213	-0.062	0.58	0.464	0.869	-0.142	3.05	0.112	0.566	-0.0804	0.977	0.347	0.924
1904	ENSMUSG00000020859.16	Spag9	protein_coding	7.8	11	1	0.193	3.45	0.0941	0.605	0.218	4.35	0.0646	0.494	0.236	5.12	0.0481	0.352	0.0351	0.114	0.743	0.956	-0.0102	0.00953	0.924	0.987	-0.0453	0.19	0.673	0.99
1905	ENSMUSG00000020863.15	Luc7l3	protein_coding	6.37	11	-1	0.134	0.385	0.549	0.946	0.0475	0.0473	0.832	0.983	-0.224	1.06	0.328	0.714	0.125	0.333	0.577	0.907	0.0544	0.0629	0.807	0.962	-0.0709	0.108	0.75	0.991
1906	ENSMUSG00000020864.13	Ankrd40	protein_coding	6.35	11	1	-0.00712	0.00643	0.938	0.995	0.0623	0.486	0.502	0.909	-0.00389	0.00192	0.966	0.992	0.247	7.71	0.0202	0.431	0.00222	0.000619	0.981	0.997	-0.245	7.64	0.0207	0.49
1907	ENSMUSG00000020865.16	Abcc3	protein_coding	7.77	11	-1	-0.167	2.76	0.129	0.674	0.0392	0.151	0.706	0.964	0.194	3.73	0.0833	0.442	0.085	0.716	0.418	0.848	0.138	1.9	0.2	0.666	0.0534	0.284	0.606	0.975
1908	ENSMUSG00000020868.15	Xylt2	protein_coding	7.86	11	-1	0.118	1.04	0.333	0.872	0.149	1.65	0.229	0.755	0.224	3.72	0.0835	0.442	0.0625	0.29	0.602	0.914	-0.0596	0.263	0.62	0.904	-0.122	1.11	0.318	0.918
1909	ENSMUSG00000020869.8	Lrrc59	protein_coding	7.77	11	1	0.158	4.63	0.0578	0.505	0.167	5.15	0.0475	0.44	0.171	5.41	0.0432	0.334	-0.0125	0.029	0.868	0.983	0.000689	8.79e-05	0.993	0.999	0.0132	0.0324	0.861	0.997
1910	ENSMUSG00000020873.13	Slc35b1	protein_coding	6.06	11	1	-0.0365	0.174	0.686	0.977	0.0333	0.144	0.713	0.965	0.0406	0.214	0.654	0.897	-0.0718	0.67	0.433	0.855	-0.096	1.2	0.301	0.755	-0.0242	0.0767	0.788	0.993
1911	ENSMUSG00000020876.14	Snx11	protein_coding	5.11	11	-1	-0.00688	0.00514	0.944	0.996	-0.158	2.62	0.137	0.647	0.168	3.04	0.113	0.495	0.0901	0.873	0.373	0.83	0.012	0.0154	0.904	0.984	-0.0781	0.665	0.434	0.949
1912	ENSMUSG00000020877.11	Scrn2	protein_coding	0.842	11	1	-0.502	1.7	0.223	0.797	-0.0632	0.0251	0.877	0.988	0.305	0.603	0.456	0.798	-0.0203	0.00267	0.96	0.996	0.381	0.967	0.35	0.782	0.401	1.09	0.322	0.919
1913	ENSMUSG00000020882.17	Cacnb1	protein_coding	2.01	11	-1	0.383	1.74	0.218	0.794	0.206	0.515	0.49	0.902	0.966	11.2	0.00776	0.145	-0.706	5.86	0.0369	0.476	-0.814	7.63	0.0207	0.353	-0.107	0.136	0.72	0.99
1914	ENSMUSG00000020883.18	Fbxl20	protein_coding	6.3	11	-1	-0.133	0.361	0.562	0.951	-0.551	6.06	0.0344	0.381	-0.654	8.65	0.0153	0.209	0.00397	0.000321	0.986	0.997	-0.0707	0.102	0.757	0.946	-0.0747	0.115	0.742	0.991
1915	ENSMUSG00000020886.16	Dlg4	protein_coding	3.31	11	1	-0.909	33.3	0.000208	0.0187	-0.176	1.24	0.292	0.806	-0.0769	0.24	0.635	0.89	0.206	1.72	0.22	0.75	0.333	4.49	0.061	0.484	0.128	0.671	0.432	0.949
1916	ENSMUSG00000020888.16	Dvl2	protein_coding	4.91	11	1	-0.222	6.53	0.0294	0.377	-0.344	15.4	0.00308	0.0994	-0.176	4.04	0.0732	0.418	-0.0902	1.08	0.325	0.81	-0.0215	0.0611	0.81	0.964	0.0688	0.632	0.446	0.951
1917	ENSMUSG00000020889.11	Nr1d1	protein_coding	2.64	11	-1	-0.488	4.15	0.07	0.549	0.147	0.361	0.562	0.929	-0.148	0.368	0.558	0.854	0.0951	0.154	0.703	0.945	0.371	2.37	0.156	0.618	0.276	1.34	0.274	0.898
1918	ENSMUSG00000020893.17	Per1	protein_coding	4.55	11	1	-0.34	2.23	0.167	0.736	0.341	2.24	0.167	0.678	-0.533	5.46	0.0426	0.332	0.0996	0.194	0.669	0.934	-0.219	0.931	0.358	0.789	-0.318	2	0.188	0.85
1919	ENSMUSG00000020894.16	Vamp2	protein_coding	4.98	11	1	-0.175	1.92	0.197	0.774	-0.159	1.56	0.241	0.768	0.0453	0.129	0.728	0.923	-0.0884	0.49	0.5	0.878	-0.202	2.55	0.143	0.61	-0.114	0.821	0.387	0.94
1920	ENSMUSG00000020895.14	Tmem107	protein_coding	1.31	11	1	0.316	0.361	0.562	0.951	-0.394	0.548	0.477	0.898	-0.347	0.415	0.534	0.843	0.0556	0.0112	0.918	0.991	-0.18	0.115	0.741	0.94	-0.235	0.201	0.664	0.987
1921	ENSMUSG00000020897.12	Aurkb	protein_coding	4.66	11	1	0.0297	0.0195	0.892	0.994	0.225	1.05	0.33	0.827	0.0219	0.0101	0.922	0.98	0.122	0.314	0.588	0.909	0.531	6.01	0.035	0.412	0.409	3.66	0.086	0.744
1922	ENSMUSG00000020898.18	Ctc1	protein_coding	4.72	11	1	-0.0783	0.129	0.727	0.979	-0.0204	0.00828	0.929	0.993	-0.462	4.38	0.0639	0.394	0.215	0.947	0.354	0.823	0.253	1.32	0.279	0.738	0.038	0.0304	0.865	0.997
1923	ENSMUSG00000020899.15	Pfas	protein_coding	4.46	11	-1	0.178	0.359	0.563	0.951	-0.184	0.367	0.559	0.929	0.236	0.609	0.454	0.797	-0.29	0.921	0.361	0.826	-0.449	2.22	0.169	0.631	-0.159	0.286	0.605	0.975
1924	ENSMUSG00000020901.13	Pik3r5	protein_coding	9.02	11	1	0.804	105	1.7e-06	0.000712	0.79	101	2e-06	0.000713	0.897	130	6.45e-07	0.000252	0.0188	0.0582	0.814	0.973	-0.0293	0.141	0.716	0.933	-0.0481	0.381	0.551	0.966
1925	ENSMUSG00000020902.12	Ntn1	protein_coding	0.812	11	-1	0.248	0.544	0.479	0.928	-0.364	1.08	0.324	0.824	0.39	1.24	0.293	0.685	-0.586	2.85	0.123	0.651	-0.0773	0.0506	0.827	0.968	0.509	2.18	0.172	0.839
1926	ENSMUSG00000020903.13	Stx8	protein_coding	4.93	11	1	0.211	1.06	0.329	0.868	-0.168	0.662	0.436	0.883	0.223	1.18	0.304	0.694	-0.207	1.01	0.339	0.815	-0.244	1.4	0.265	0.727	-0.0371	0.0328	0.86	0.997
1927	ENSMUSG00000020910.16	Adprm	protein_coding	3.67	11	-1	-0.0741	0.277	0.611	0.961	0.116	0.649	0.44	0.883	-0.225	2.52	0.144	0.536	0.308	4.69	0.0566	0.537	0.161	1.28	0.286	0.744	-0.147	1.1	0.32	0.919
[truncated: 10,196 more rows]
