# Supplementary material for: TNFR2 induced priming of the inflammasome leads to a RIPK1-dependent cell death in the absence of XIAP
Source: Cell Death Dis. 2019 Sep 20;10(10):700. doi: 10.1038/s41419-019-1938-x (PMC6754467; doi:10.1038/s41419-019-1938-x)
Supplement: Supplementary file 9 — Supplemental Dataset 2 [file 41419_2019_1938_MOESM9_ESM.xlsx]

## Sheet: geneset_analyses_TNFR2_21nov201
geneset	Direction.TR1X_TR-TR1X_UT	PValue.TR1X_TR-TR1X_UT	FDR.TR1X_TR-TR1X_UT	Direction.WT_TR-WT_UT	PValue.WT_TR-WT_UT	FDR.WT_TR-WT_UT	Direction.X_TR-X_UT	PValue.X_TR-X_UT	FDR.X_TR-X_UT	NGenes	genes
GSE32986_CURDLAN_HIGHDOSE_VS_GMCSF_AND_CURDLAN_HIGHDOSE_STIM_DC_DN	Up	2.12589e-79	3.77261e-75	Up	1.20867e-82	2.1449e-78	Up	4.51453e-67	8.01148e-63	171	ACOD1 ADAM17 AEBP2 APEX1 ARHGEF37 B3GALNT2 BCL11A BCL3 BIRC3 BRI3BP BRPF1 CALHM6 CAND1 CASP4 CCDC87 CCL22 CCL4 CCR7 CCRL2 CCSER2 CD40 CD69 CD83 CD86 CDC42EP2 CFLAR CHDH CIITA CLEC4E CLRN3 CNFN CNN3 CSRNP1 CXCL1 CXCL10 CXCL3 DDR1 DENND4A DLGAP2 DNAJA2 DUSP1 DUSP2 DUSP5 DYRK2 EGR1 EGR3 EHD1 EML4 ETS2 FAM206A FAS FBRS FCHSD2 FILIP1L FNBP1 FNDC4 FOXP4 FPR2 GADD45B GEM GPR132 GPR84 GRK3 HCK HDAC1 HERP…
GSE26343_UNSTIM_VS_LPS_STIM_NFAT5_KO_MACROPHAGE_DN	Up	4.64995e-71	4.1259e-67	Up	9.88977e-73	8.7752e-69	Up	2.9919e-59	2.65472e-55	174	ACOD1 ACSL1 ADAM17 ADORA2B AEBP2 AK2 AREG ARG2 ARHGAP31 ARID2 ATF7 BCL2A1 BCL3 BCOR BTG2 CASP4 CASS4 CCL17 CCL22 CCRL2 CD14 CD40 CD69 CD83 CD86 CDKN1A CEBPB CEP350 CFLAR CISH CSF2RB CSRNP1 CX3CL1 CX3CR1 CXCL1 CXCL10 CXCL16 CXCL2 CXCL9 DAPP1 DCBLD2 DCUN1D5 DDHD1 DKKL1 DNAJC21 DPF2 DTX4 DUSP1 DUSP2 DUSP5 DYRK2 EBAG9 EGR3 EHD1 EIF6 EPOP ERBB2 ERRFI1 ESF1 ETS2 FAM129C FAM177A1 FAM83E FAS FBRS FGR FLR…
GSE46606_IRF4_KO_VS_WT_UNSTIM_BCELL_DN	Up	2.50084e-66	1.47933e-62	Up	1.82529e-69	1.07972e-65	Up	1.52337e-58	9.01124e-55	131	ABRACL ABTB2 ACOT9 ACP2 ACP5 ACSL1 ACSL5 ADORA2A ADRB3 AK4 AOAH AQP12A ARHGEF3 ASB6 ASS1 ATP5PO BCL2A1 BIRC3 BNIPL C3 CACNG8 CAMKK1 CCDC88B CCL22 CCL4 CD274 CD38 CD69 CDC42EP2 CEBPD CFB CFLAR CFP CHIC1 CHRM3 CHST1 CLDN6 CLEC5A COL4A6 CSF3 CXCL10 CXCL3 CYBB CYP2B6 CYSRT1 DLGAP1 DNAJC22 DND1 DUSP16 EHD1 EPHB2 ETS2 EXOC3L4 FAM102B FAS FGF23 FILIP1L FOXL2 FOXN2 FRMPD1 GCH1 GNAT2 GNG12 GOLGA7B GSAP GS…
GSE46606_IRF4MID_VS_WT_CD40L_IL2_IL5_DAY1_STIMULATED_BCELL_DN	Up	6.73125e-57	1.99088e-53	Up	1.07843e-63	4.78444e-60	Up	4.22412e-51	1.87403e-47	142	ABHD17C ABRACL ABTB2 ACCSL ADORA2B AGXT AK4 ANKRD33B ANO9 APBB1IP AQP4 ARHGAP31 ARHGAP42 ARNTL2 ATF7IP2 B3GAT1 BATF BIRC3 CALCRL CCDC198 CCDC71L CCDC88B CCL4 CD69 CDYL CEBPD CFLAR CH25H CLIP2 CORT CPEB4 CRY1 CSF3 CSNK1A1 CTNNA3 CUZD1 DGKI DTX1 DUSP1 DUSP16 EFS EHD1 EPDR1 EPPIN ESRRA ETS2 F3 FAM102B FAM227A FNBP1L FOXN2 FOXP4 FZD1 GABRA5 GALNT16 GALR2 GCH1 GCOM1 GFI1 GLRB GPD2 GSPT1 GUCA2B HAPLN2 …
GSE7768_OVA_ALONE_VS_OVA_WITH_LPS_IMMUNIZED_MOUSE_WHOLE_SPLEEN_6H_DN	Up	4.4251e-62	1.9632e-58	Up	6.7498e-62	2.39564e-58	Up	2.41088e-47	8.5567e-44	146	ABR ABTB2 ADHFE1 AGO3 AGPAT4 AHR ALPI ANP32A ATG9A BTBD7 BTG2 CASP4 CCDC88B CCL4 CCL5 CCL7 CCNL1 CCR9 CCRL2 CD14 CD274 CD38 CD44 CERS6 CLDN1 CLEC2D CLN5 COP1 CRLF3 CTRL CXCL1 CYBB DIRC2 DLGAP4 DNAJA2 DOCK10 DSE DTWD1 DUSP16 EDN1 EHD1 ERICH6 FAM102B FAM155B FAM20C FCGR2B FCRLB FLRT3 FOXP1 FRMD6 GBP2 GBP3 GBP5 GCH1 GNA13 GPD2 GRIA1 GSAP GTF2B GTF2F1 HBS1L HCK HEATR6 HIVEP3 HOOK3 HS3ST3A1 ICAM1 ICAM…
GSE7348_UNSTIM_VS_LPS_STIM_MACROPHAGE_DN	Up	8.11613e-58	2.88058e-54	Up	2.81135e-57	8.31504e-54	Up	3.09187e-41	6.09647e-38	139	A1CF ABI1 ABTB2 ACOT9 ACSL1 ADGRF1 ADGRG6 ADHFE1 AHR AMPD3 ARHGEF3 ARID5B ARL5C ATF3 BIRC2 BIRC3 BRI3 BTG2 CALCR CASP4 CCL4 CCRL2 CD40 CD69 CD83 CDC42EP2 CFLAR CISH CLEC5A CNOT7 COP1 CSF1 CTRL CXCL1 CXCL11 DDHD1 DNM3 DUSP16 DYRK2 EDN1 ESF1 FAS FBXL3 FLNB FNBP1L FOXP1 FRMPD4 GBP3 GBP5 GPR18 GPR85 HEATR6 HIPK3 HIVEP2 HIVEP3 ICAM1 IFIH1 IFITM5 IFNB1 IFT57 IGSF6 IL15 IL1A IL27 IL34 INTS12 IRF1 ISG15 …
SEKI_INFLAMMATORY_RESPONSE_LPS_UP	Up	1.75804e-51	4.45688e-48	Up	1.28702e-50	3.26278e-47	Up	2.26211e-43	6.69056e-40	61	ADAMTS7 BIRC2 BIRC3 BMP2 BTG1 CASP4 CCL2 CCL3 CCL7 CCRL2 CD40 CD44 CEMIP2 CSF1 CXCL1 CXCL10 CXCL16 CXCL2 CXCL3 CXCL6 EGFR EGR1 EGR2 EGR3 EREG EXOC3L4 FAM84A FAS FOSL1 GADD45B GBP1 GBP2 GBP4 GCH1 GPR68 GSAP ICAM1 ICOSLG IER3 JDP2 LIF MAFF NEURL3 NFKB2 NFKBIA NFKBIE NFKBIZ NGFR OSMR PLK2 PLSCR1 PRRX1 PTPRE RAB20 REL RFX5 RIPK2 RND1 RSAD2 SELE SH3PXD2B SLC11A2 SLC15A3 SLC4A7 SLCO4A1 SOD2 STX11 TCIM …
GSE34392_ST2_KO_VS_WT_DAY8_LCMV_EFFECTOR_CD8_TCELL_DN	Up	2.16923e-51	4.8119e-48	Up	3.62081e-50	8.03186e-47	Up	1.28304e-42	2.8461e-39	167	ACSL1 ADAM17 ADRA2B AGRN AK2 ALAS1 ANXA5 ARHGAP22 ARHGAP31 ARMCX3 ATF3 ATF4 BCL2A1 BCL3 BIRC3 C3 CARD19 CASP4 CCL13 CCL17 CCRL2 CD70 CD86 CEBPB CFLAR CLEC5A CLEC6A CMPK2 CMTR1 CSF1 CXCL2 DENND4B DUSP1 DUSP4 DUSP5 DYRK2 EBI3 EDN1 EDNRB EGR1 EGR2 EXT1 F3 FABP3 FAM20C FAM241A FAS FEM1B FLRT3 FNDC3B FOSL2 FPR2 FXYD2 GADD45B GAS7 GCH1 GDF15 GEM GPC6 GPD2 GPR68 GPR84 GRAMD1B GSAP GTF2A1L HBEGF HCAR2 HE…
GSE32986_CURDLAN_LOWDOSE_VS_CURDLAN_HIGHDOSE_STIM_DC_DN	Up	2.96202e-46	5.84045e-43	Up	1.80015e-45	3.5495e-42	Up	1.63877e-38	2.90816e-35	176	ABCC1 ABHD6 ADAM23 ADAP1 AGRN ALAS1 ARIH1 ATXN7L1 BCL2A1 C3 CASP4 CCL2 CCL4 CD80 CDYL2 CFLAR CHAMP1 CHD2 CIITA CLEC5A CRTC2 CSF2 CX3CL1 CXCL16 DAPP1 DNAJA2 DONSON DOT1L EBI3 EDNRB EIF6 EML4 ETV3 EXOC3L4 EXT1 F3 FABP3 FAM129C FAM20C FAM241A FAM49A FAS FGR FLRT3 FNBP1L FOXP4 FPR2 FZR1 GADD45B GAS7 GCA GPBP1 GPD2 GPR17 GPR85 GRAMD1B GRHL1 GRWD1 GSAP GSPT1 HCK HERPUD1 HIVEP1 HLA-DRB1 HSPA1A HVCN1 ID2…
GALINDO_IMMUNE_RESPONSE_TO_ENTEROTOXIN	Up	1.34302e-42	2.38333e-39	Up	9.11801e-45	1.61808e-41	Up	9.7677e-43	2.47625e-39	78	ACOD1 ACTG1 ADORA2B BCL10 BCL2A1 BCL2L11 BCL3 BCL6B BHLHE40 CCL3 CCL4 CCL5 CD14 CD44 CD83 CDC42EP4 CEBPB CSF2RB CSF3 CXCL2 DUSP1 DUSP2 EGR2 EHD1 ERRFI1 ETS2 FOSL1 GADD45A GADD45B GAPDH GLRX HERPUD1 ICAM1 IER3 IKBKE IL18RAP IL1B IL1RN ITGA5 JUNB MARCKSL1 MT2A NAB2 NFKB1 NFKB2 NFKBIA NOCT ODC1 PCDH7 PDGFA PDGFB PDLIM7 PHLDA1 PHLDB1 PIM1 PKM PLAUR PTGS2 PTPRE RAC2 RHOB RREB1 SCD SLC11A1 SLFN12 SLFN1…
GSE21360_SECONDARY_VS_QUATERNARY_MEMORY_CD8_TCELL_UP	Up	2.19464e-39	3.54056e-36	Up	9.88267e-40	1.59434e-36	Up	9.18232e-33	1.48136e-29	148	ACOD1 ADAM8 ADORA2B ADORA3 ALAS1 AMPD3 ANK3 ANXA8 ARID5A ASCC3 ASPRV1 BASP1 BCL3 CARHSP1 CASP4 CCL2 CCL3 CCL4 CCL5 CCL7 CCRL2 CD14 CD200 CD274 CD40 CD69 CFLAR CHD7 CLEC4D CLEC4E CLIC4 CPEB2 CSF3R CXCL2 CXCL3 CXCR2 CYTH3 DMKN DMXL2 DSC3 DSG3 DSP DTX2 DUSP1 DUSP16 DUSP2 EBI3 EDN1 ELL2 ELOVL7 EML2 FAS FCRLB FMNL2 FNDC3A FOXP1 FPR1 FTH1 FURIN GAB1 GADD45B GCNT2 GFOD1 GLIPR2 GNA13 GPR35 GREM1 GYS1 HDC…
GSE14769_UNSTIM_VS_80MIN_LPS_BMDM_DN	Up	6.79467e-38	9.27524e-35	Up	2.92906e-38	4.33158e-35	Up	4.61242e-30	5.84657e-27	178	ABL2 ABTB2 ACOD1 ADAMTS1 AEBP2 AGT ANKRD33B ARID5A ARIH2 ARL5B ATF3 BCL10 BCL2A1 BCL2L11 BCL6 BIRC3 BMP2 BTG1 BTG2 C11orf96 C9orf72 CALB2 CAV1 CCDC71L CCL13 CCL4 CCL5 CCNL1 CCRL2 CD69 CD83 CDC42EP2 CDK17 CEBPB CFLAR CH25H CITED2 CLEC4E COQ10B CSRNP1 CXCL1 CXorf21 CYR61 DIO2 DNAJA2 DUSP1 DUSP14 DUSP4 DUSP5 DUSP8 EBI3 EGR2 EHD1 ETF1 ETV3 EXOC3L4 EXTL2 FABP4 FAM133B FAM72A FBXO30 FEM1C FGD6 FILIP1L …
TIAN_TNF_SIGNALING_VIA_NFKB	Up	3.26824e-35	3.86655e-32	Up	1.56653e-37	2.13843e-34	Up	5.0185e-31	7.17293e-28	21	CCL20 CD83 CTGF CXCL1 CXCL2 CXCL3 FST GCH1 GFPT2 IL6 IL7R IRF1 NFKB1 NFKB2 NFKBIA NFKBIE PLK2 PTGS2 REL RELB SDC4 TNFAIP2 TNFAIP3 TNFRSF9 TNIP1 TRAF1 ZFP36
GSE17301_CTRL_VS_48H_ACD3_ACD28_STIM_CD8_TCELL_DN	Up	2.38551e-38	3.52777e-35	Up	3.1295e-36	3.96687e-33	Up	2.5934e-29	3.06816e-26	173	ABCF3 ACOD1 ACP2 ADGRL2 AK4 AKR1B15 ALAS1 ANKRD13B ANXA1 AOAH ARCN1 ARHGDIB ARL6 BCAT2 BOLA3 BORCS7 BTBD11 C3 C5orf49 CA13 CA5B CAMK2D CAMKK2 CASP4 CAV1 CCDC103 CCDC115 CCL5 CD302 CD47 CD72 CD74 CHCHD2 CHSY3 CIB1 CLEC4A CLMP CMTM8 COL18A1 CPD CTSH CTSZ CXCL3 DIAPH2 DOCK7 DPH6 EBI3 EDAR EHD1 EXOC3L4 FBRSL1 FDPS FGD3 FPR1 FPR2 FSHB FUS FYB1 GABRG3 GCM1 GDPD1 GLB1 GLRX GNA15 GPR18 GPR84 GSAP GSDMA G…
GSE27859_MACROPHAGE_VS_DC_UP	Up	2.40655e-35	3.05047e-32	Up	3.51262e-36	4.15566e-33	Up	1.07483e-26	1.05966e-23	142	ABCC5 ABL2 ACOT7 ADORA2B ARRDC4 ATF3 ATP2A2 B3GNT5 CALCRL CASP7 CCDC130 CCDC88B CCL3 CCNL1 CCR4 CCR9 CD69 CEMIP2 CENPT CERS3 CERS6 CFLAR CPEB4 CRLF3 CSF3R CWC15 CXCL9 CYFIP1 DAAM1 DCBLD2 DENR DLD DR1 DSTN DYRK2 EIF1 EIF2S1 ELAVL4 EME2 ETV6 F10 FAM122A FBXW11 FOXP4 GABPB1 GBP2 GBP5 GCA GPD2 GSPT1 GTF2F1 HCK HIVEP1 HIVEP2 HSPA13 IFNAR1 IGSF6 IKBKB IKBKE IL27 IL36A INTS12 IRAK2 IRF1 ITGAV JAM2 KCNH5…
GSE14769_UNSTIM_VS_60MIN_LPS_BMDM_DN	Up	2.5111e-33	2.34537e-30	Up	3.93673e-35	4.36633e-32	Up	1.00618e-27	1.05034e-24	186	ABHD17C ACOD1 ACSL3 ANKRD33B ARHGEF2 ARID5A ATF3 ATL2 B4GALT5 BCL10 BCL2A1 BCL2L11 BICRA BIRC3 BMP2 BTG2 C9orf72 CCDC40 CCDC71L CCL13 CCL4 CCL5 CCL7 CCNL1 CCRL2 CD14 CD69 CD83 CDC42EP2 CDK17 CDK5R1 CDKN2B CEBPB CEP350 CFLAR CITED2 CLDND1 CLEC4E CSRNP1 CXCL1 CXorf21 DDX5 DHX15 DNAJA2 DNAJB4 DUSP1 DUSP16 DUSP2 DUSP4 DUSP5 EGR2 EHD1 ERRFI1 ETF1 ETV3 F3 FABP4 FAM133B FAM72A FEM1C FOS FOSL2 FOXO1 FRMD…
GSE9988_ANTI_TREM1_VS_LOW_LPS_MONOCYTE_DN	Up	9.43209e-34	9.84599e-31	Up	3.69658e-34	3.8588e-31	Up	2.51496e-28	2.78941e-25	150	ACOD1 ACSL1 ACVR2A ADA ANKRD33B ANO5 AQP9 ARL5B ARRB1 AZIN1 BCL2A1 BIRC2 BIRC3 BTG3 C11orf96 C1orf122 CASP5 CCL20 CCL23 CCL4 CD274 CD83 CDK1 CENPU CFLAR CLCF1 CLEC4E CLIC4 CSF3 CXCL1 CXCL2 CXCL3 DCUN1D3 DENND4A DENND5A DNAJA1 DRAM1 DUSP2 E2F7 EBI3 EHD1 EIF1B EPB41L3 EPM2AIP1 EZH2 FAM49A FFAR2 FNBP1 FRMD7 G0S2 GADD45A GBP1 GCH1 GIMAP5 GPR132 GPR84 GRAMD1A GTF3C6 HCAR3 HCK HDGF HIVEP1 HIVEP2 HNRNPC…
HALLMARK_TNFA_SIGNALING_VIA_NFKB	Up	3.25348e-31	2.40568e-28	Up	1.19196e-33	1.17514e-30	Up	5.2546e-31	7.17293e-28	168	ABCA1 ACKR3 AREG ATF3 ATP2B1 B4GALT1 B4GALT5 BCL2A1 BCL3 BCL6 BHLHE40 BIRC2 BIRC3 BMP2 BTG1 BTG2 BTG3 CCL2 CCL20 CCL4 CCL5 CCND1 CCNL1 CCRL2 CD44 CD69 CD80 CD83 CDKN1A CEBPB CEBPD CFLAR CLCF1 CSF1 CSF2 CXCL1 CXCL10 CXCL11 CXCL2 CXCL3 CXCL6 CYR61 DDX58 DENND5A DNAJB4 DRAM1 DUSP1 DUSP2 DUSP4 DUSP5 EDN1 EFNA1 EGR1 EGR2 EGR3 EHD1 EIF1 ETS2 F2RL1 F3 FJX1 FOS FOSB FOSL1 FOSL2 FUT4 G0S2 GADD45A GADD45B …
GSE9988_ANTI_TREM1_VS_ANTI_TREM1_AND_LPS_MONOCYTE_DN	Up	1.28089e-32	1.03321e-29	Up	1.34432e-32	1.25559e-29	Up	2.37916e-23	1.51781e-20	131	ACOD1 ACSL1 ACVR2A ADAMDEC1 ADORA2A ANO5 AQP9 ARHGEF2 ARL5B ATF7IP2 BCL2A1 BIRC3 BTG3 C11orf96 C12orf50 CCL20 CCL4 CCR7 CCRL2 CCSER2 CD274 CD83 CDK1 CFHR3 CFLAR CLCF1 CLEC2D CLEC4E CLIC4 CSF2 CSF3 CSRNP1 CXCL2 CXCL3 CYB5D1 DCUN1D3 DENND4A DENND5A DNER DRAM1 DUSP2 DYRK3 E2F7 EHD1 ELOVL7 ERN1 ETS2 F3 F8 FH FLT1 FRMD7 G0S2 GADD45A GBP1 GCH1 GIMAP5 GJB2 GPR132 GPR84 HCAR3 HIVEP1 HNRNPC ICAM1 ICAM4 ID…
ZHANG_RESPONSE_TO_IKK_INHIBITOR_AND_TNF_UP	Up	7.39282e-29	4.5239e-26	Up	1.34899e-31	1.19696e-28	Up	5.01358e-24	3.55884e-21	158	ABCA12 ABTB2 AMOTL2 ANKRD12 ANKRD22 ANKRD33B ARHGAP42 ARL14 ATF3 B3GNT5 B4GALT5 BAZ1A BCL2A1 BCL3 BID BIRC2 BIRC3 BMP2 BTG1 BTG2 BTN2A1 C15orf39 C15orf48 C1orf74 C3orf52 CCL20 CCL5 CCNG2 CD83 CDC42EP4 CDKN1A CEBPB CHST15 CITED4 CLDN1 CLDN18 CLIP4 CLN5 CMPK2 CSRNP2 CXCL1 CXCL10 CXCL11 CXCL16 CXCL2 CXCL3 CYTH1 DAPP1 DDIT4 DDX52 DDX58 DNAJB6 DNAJC3 DOCK4 DRAM1 DSE DUSP16 EDN1 EFNA1 EHD1 ELOVL7 ETS1 …
GSE21360_NAIVE_VS_SECONDARY_MEMORY_CD8_TCELL_UP	Up	1.44922e-28	8.57262e-26	Up	4.86579e-31	4.11182e-28	Up	2.67901e-26	2.5022e-23	159	ABCA1 ABCC1 ADAMDEC1 ADGRG6 ADK AHR ALKBH5 ANTXR1 AOAH ARHGAP31 BCL3 BLK BYSL C3 CCL5 CD302 CD40 CD79A CDC42EP2 CEBPB CEMIP2 CH25H CHI3L1 CLCN7 CMAHP CP CSF3 CXCL1 CYBB DCBLD2 DCSTAMP DENR DGAT2 DGKH DNMT3L DRAM1 DSC1 DST DTX2 DUSP16 EAF1 EDNRB EGLN1 ELL2 EPHA4 ETS1 ETV5 EVA1B FAM114A1 FAS FBXL5 FCGR2B FCMR FCRL5 FHL3 FLNB GADD45B GALNT2 GMFG GNG12 GPD2 GPR18 GPR85 GSAP GSR HCK HCLS1 HEG1 HERPUD1…
GSE14769_UNSTIM_VS_120MIN_LPS_BMDM_DN	Up	4.96029e-28	2.75079e-25	Up	7.7073e-31	6.21699e-28	Up	4.26263e-25	3.78223e-22	173	ABRACL ADAM17 AHNAK AKNA ANKRD33B AOC3 APAF1 AREG ARF4 ARG2 ARID5A ATF3 B3GNT2 B4GALT5 BCL2A1 BCL6 BHLHE40 BMP2 BORCS6 BTG2 C11orf96 C15orf48 C3 C9orf72 CCDC71L CCL13 CCL17 CCNG2 CCNL1 CD274 CD69 CD74 CDK12 CITED2 CLEC4D CLIC4 CLN3 CLN5 COQ10B CSF1 CSF2 CSRNP1 CTU1 CXCL2 DCBLD2 DCUN1D3 DENND4A DNAJA2 DUSP1 DUSP14 DUSP2 DYRK2 EBI3 EDN1 EGR1 EGR2 EGR3 ELL2 FABP3 FABP4 FAM20C FBXW11 FEM1C FILIP1L FK…
GSE42021_TREG_PLN_VS_CD24INT_TREG_THYMUS_UP	Up	4.22128e-34	4.68193e-31	Up	1.98959e-30	1.5351e-27	Up	3.39203e-18	1.18029e-15	184	ABR ABRACL ACOD1 ACSL1 ACSL4 ADAM9 AEBP2 AGFG1 APAF1 ARHGEF3 ASB6 B4GALT3 BCL2A1 BHLHE40 BIRC3 C9orf72 CALCRL CAV1 CCL13 CCND2 CD14 CDKN1A CEBPD CLCN5 CLEC4D CRKL CSNK1A1 CTPS1 CXCL2 CYFIP1 DDX3Y DDX5 DLD DNAJB6 DSTN DUSP16 DUSP2 EFNB2 EHD1 EIF1AY EIF4G1 ELOC ERRFI1 EXT1 FBXW11 FNDC3A G3BP1 GADD45B GBP7 GCH1 GJA1 GLIPR2 GPC4 GTPBP4 HIF1A HK2 HNRNPH1 HNRNPK HSP90AA1 HSPA1B HSPD1 ICAM1 IER2 IFNAR1 …
GSE42021_TCONV_PLN_VS_TREG_PRECURSORS_THYMUS_DN	Up	2.30285e-33	2.27035e-30	Up	3.79919e-30	2.80918e-27	Up	1.65496e-20	7.16314e-18	185	AASS ABRACL ACOD1 ACSL1 ADAM9 AGFG1 AMBP ANGPTL4 APAF1 ATP13A3 B4GALT3 BCL2A1 BCL3 BHLHE40 BIRC3 CA2 CCL13 CCL7 CCND2 CCNL2 CD14 CD40 CD53 CDKN1A CEBPB CEBPD CLCN5 CLEC4D CLEC4E CPD CR1L CRKL CSNK1A1 CTPS1 CXCL2 CXCL9 CYFIP1 DCUN1D5 DDX3Y DLD DPP6 DUSP1 DUSP16 EHD1 EIF1AY EIF6 ERRFI1 ETS2 EXOSC5 EXT1 FCGR2B FNDC3A G3BP1 GBP7 GCH1 GLIPR2 GPR3 GTPBP4 HERPUD1 HIF1A HIVEP1 HK2 HNRNPH1 HNRNPK HSP90AA1…
GSE25085_FETAL_BM_VS_ADULT_BM_SP4_THYMIC_IMPLANT_DN	Up	3.249e-28	1.8599e-25	Up	1.02316e-29	7.26279e-27	Up	2.93223e-22	1.48672e-19	186	ACOD1 ACP2 ADAM17 ADAM19 ADGRL2 AGPAT2 ALG1 ANO10 ANXA4 ANXA5 AOAH ARID1A ATF3 ATRNL1 AZIN1 BASP1 BCL10 BIRC3 BRI3 C16orf72 C1QC C3 CASP1 CASP4 CBL CCDC115 CCND1 CCNYL1 CD22 CD82 CIAPIN1 CITED2 CLCN7 CLEC6A CPSF2 CRELD2 CSF3R CTSZ CWC22 CXCL3 CYB5R1 CYFIP1 DDHD1 DHCR24 DHRS11 DIAPH2 DNAJB11 DPH6 DRAM1 DUSP4 EGR1 EHD1 EIF1AY ETS2 ETV5 FABP4 FABP5 FAM208A FAM20C FAM3C FAM49A FGD3 FMNL2 FNBP1L FPR2 …
GSE9988_ANTI_TREM1_VS_LPS_MONOCYTE_DN	Up	1.56861e-30	1.11346e-27	Up	5.4985e-29	3.75294e-26	Up	1.28268e-23	8.75477e-21	152	ACOD1 ACSL1 ACVR2A ADA ANKRD33B ANO5 APOO AQP9 AZIN1 BAZ1A BCL2A1 BIRC2 BIRC3 BTG3 C11orf96 C1orf122 CCL20 CCL23 CCL4 CCNB1 CCSER2 CD274 CD40 CD83 CDK1 CENPU CFLAR CLCF1 CLEC4E CLIC4 CREBL2 CSF3 CXCL1 CXCL2 DCUN1D3 DENND5A DNAJA1 DRAM1 DUSP2 E2F7 EBI3 EHD1 EIF1B EPM2AIP1 FAM49A FFAR2 FJX1 FNBP1 FOXN2 FSCN1 G0S2 GADD45A GBP1 GCH1 GIMAP5 GPR132 GRAMD1A GTF3C6 HCAR3 HCK HDGF HNRNPC HS3ST3B1 ICAM1 IC…
GSE27859_MACROPHAGE_VS_CD11C_INT_F480_HI_MACROPHAGE_UP	Up	6.56775e-33	5.55006e-30	Up	6.36206e-29	4.18153e-26	Up	4.50818e-20	1.86051e-17	157	ABL2 ACTN1 ADORA2B ANAPC10 APBB1IP APPBP2 ARF4 ATF3 ATOH1 BDP1 CAV1 CCDC130 CCDC88B CCNL1 CD44 CD69 CEMIP2 CENPH COP1 CPEB4 CRK CRLF3 CRY1 CTPS1 DAAM1 DLD DOCK5 DUSP16 DYRK2 EHD1 ETF1 EXT1 FAM102B FAM208B FBRS FBXL3 FGFRL1 FOXN2 FOXP4 G3BP1 GADD45B GBP3 GBP5 GCA GFI1 GGCT GPD2 GRAMD1A GSPT1 GSR HEATR6 HINFP IKBKE IL23A ING1 IRAK2 IRF1 KCNG3 KDM6B KPNA3 LARP4B LCP2 LZTFL1 MALT1 MAN2A1 MAP2K4 MAP3K…
GSE26343_WT_VS_NFAT5_KO_MACROPHAGE_DN	Up	9.86115e-32	7.60852e-29	Up	8.24328e-29	5.04432e-26	Up	1.25282e-22	6.94768e-20	169	ACP5 ACTN1 ADAM17 ADM ADORA2A ADORA2B AGAP1 AGPAT4 ANKRD17 ANKRD28 ARG2 ARL5B ATP11A B4GALT5 BATF BCL2L1 BCL2L14 BCOR CA13 CALCRL CASP4 CASS4 CCL17 CCL5 CD200 CD70 CD82 CDC14A CDK17 CDYL2 CLCF1 CLCN7 CLEC6A CSF2 CSF3 CTTNBP2NL CX3CR1 DAPP1 DAXX DENND4A DKKL1 DUSP14 DUSP16 DUSP5 EBI3 EDEM1 EEA1 EFNA2 EIF6 EPOP ERO1A EXOC3L4 FAM133B FAS FBRS FCER2 FOXP4 GBP2 GBP4 GHITM GIMAP6 GK GNA13 GPR132 GPR183…
HALLMARK_INFLAMMATORY_RESPONSE	Up	1.1736e-27	6.3111e-25	Up	8.01006e-29	5.04432e-26	Up	3.37845e-23	1.99846e-20	138	ABCA1 ABI1 ACVR1B ACVR2A ADGRE1 ADM ADORA2B ADRM1 AHR APLNR AQP9 ATP2A2 ATP2B1 ATP2C1 AXL BDKRB1 BEST1 BST2 BTG2 C3AR1 C5AR1 CALCRL CCL17 CCL2 CCL20 CCL22 CCL24 CCL5 CCL7 CCR7 CCRL2 CD14 CD40 CD48 CD55 CD69 CD70 CD82 CDKN1A CHST2 CLEC5A CMKLR1 CSF1 CSF3 CSF3R CX3CL1 CXCL10 CXCL11 CXCL6 CXCL9 CXCR6 CYBB DCBLD2 EBI3 EDN1 EIF2AK2 EMP3 EREG F3 FFAR2 FPR1 FZD5 GABBR1 GCH1 GNA15 GNAI3 GP1BA GPC3 GPR132…
GSE14769_UNSTIM_VS_40MIN_LPS_BMDM_DN	Up	1.86804e-27	9.75005e-25	Up	1.2112e-27	7.16464e-25	Up	1.51748e-24	1.22406e-21	180	ACSL3 ADCK1 ADTRP ALMS1 ANLN AOC3 ARFGAP3 ARID5A ARL5B ATF2 ATF3 ATL2 ATPAF1 BAG4 BCL6 BCL9 BIRC3 BLZF1 BTG2 C3orf38 CCDC71L CCL13 CCL2 CCL4 CCL7 CCNL1 CCRL2 CD14 CD69 CDC42EP2 CDH11 CDH9 CDK17 CDKN2B CEBPB CENPJ CFLAR CHKA CITED2 CKS2 CLEC4E COQ9 CSNK1E CSRNP1 CTTNBP2NL CXCL10 CXCL2 CXCL3 CXorf21 DNAJA2 DNAJB4 DRD1 DUSP1 DUSP2 DUSP4 DUSP5 EGR1 EGR2 EHD1 ERRFI1 ETV3 EXOC3L4 EXT1 FAM72A FAM83D FAN…
GSE21360_TERTIARY_VS_QUATERNARY_MEMORY_CD8_TCELL_DN	Up	2.06327e-30	1.40826e-27	Up	1.73864e-27	9.95286e-25	Up	1.69272e-22	9.1027e-20	156	ADAM17 ADGRG6 ADGRL2 ADK ANPEP ANTXR1 ARHGAP31 ATF4 C3 CAT CAV1 CBLN1 CCDC50 CD300LD CD36 CD40 CD69 CD79A CD80 CD83 CDC42EP2 CEBPB CEMIP2 CEP83 CFLAR CLEC12A CMPK2 CMTM3 CPD CST7 CX3CL1 CXCR6 CYB5A CYBB DDX58 DENR DGAT2 DTX2 DUSP16 EAF1 EBI3 ETS1 EVA1B F10 FAM102B FAM114A1 FAS FCMR FCRL5 FGL2 FLNA FLRT3 FSCN1 GSAP GSTM3 HEG1 HIF1A HINT1 HPN HSPD1 ICAM1 IFITM2 IFT57 IGF2BP2 IGFBP7 IL12B IL2RG IL36…
GSE35825_UNTREATED_VS_IFNG_STIM_MACROPHAGE_UP	Up	4.41232e-33	3.91505e-30	Up	7.27179e-27	4.03266e-24	Up	2.97872e-24	2.29828e-21	163	AARS ABCC5 ACP5 ACTN1 ADAR ADM AGPAT4 AGRN AMPD3 AVPI1 B4GALT5 BATF2 BCL2A1 BCL2L14 BCL3 BIRC3 C3 CASP4 CAV1 CCDC88A CCL24 CCNG2 CD200 CD47 CD70 CD83 CDK17 CDKN1A CFLAR CHAC1 CHI3L1 CLEC6A CLIC4 CLN5 CMTR1 COL27A1 CSF3 CSNK1E CYBB DENND5A DLG5 DMKN DUSP5 DYRK2 EBI3 EHD3 ESD FABP3 FGD5 FILIP1L FOXP4 FRMD6 GBP4 GBP6 GCH1 GDF15 GNA13 GPR183 GRAMD2B GRHL1 GSR GTPBP1 HBEGF HCAR2 HILPDA HK2 HLA-B HMGCS…
GSE6092_B_BURGDOFERI_VS_B_BURGDORFERI_AND_IFNG_STIM_ENDOTHELIAL_CELL_DN	Up	2.20538e-30	1.44951e-27	Up	1.16998e-26	6.29168e-24	Up	3.54779e-22	1.74887e-19	160	ABI1 ABTB2 ACSL5 AEBP2 AGRN AMD1 APPL1 BATF2 BCORL1 BIRC2 BRAF CALCR CALHM6 CASP7 CCDC88B CD14 CD274 CLDND1 CLEC4D CLINT1 CP CPEB4 CS CXCL3 DCUN1D3 DDHD1 DDX39A DDX54 DDX60 DENR DGKH DNAJC2 DRAM1 DUSP2 DUSP8 DYNC1I2 ECI2 EGR2 EIF3D EPHA4 EREG F10 F3 FAM20B FMNL2 GADD45A GADD45B GBP4 GCA GPHN GPR18 GPR85 GRAMD1A GTPBP2 HAS1 HDGF HDLBP HEG1 HIF1A HIVEP1 HSD17B12 HTRA4 IKZF1 IL12A IL12B IL18 ITGA5 I…
GSE22282_HYPOXIA_VS_NORMOXIA_MYELOID_DC_UP	Up	4.0238e-30	2.55023e-27	Up	2.04707e-26	1.06845e-23	Up	7.73062e-25	6.53274e-22	150	ABRACL ACOD1 ACSL5 ACTRT3 ACY3 ADSSL1 AGPAT4 AMMECR1 ARID1A ATP5MC3 BUB3 C1orf141 C2orf50 C3 C5orf49 CALML4 CAMKK2 CASC4 CAV1 CAV2 CBFB CCDC9 CCL5 CCNB3 CCRL2 CD302 CD38 CDIPT CERS6 CH25H CHCHD4 CINP CLCNKB CLEC4E CLEC5A CNTNAP4 COPE CTSZ CXCL1 CXCL16 CXCL17 CXCL3 CYB5R1 DCP2 DDX39B DDX49 DEFB119 DOCK7 DYNLRB1 ECE2 EDC3 EHD1 ELMO1 ENOPH1 EPHA5 ETNK2 EXOSC2 FAM208B FAM241A FBRS FDFT1 FDPS FLRT3 FM…
GSE41176_UNSTIM_VS_ANTI_IGM_STIM_BCELL_1H_UP	Up	1.18842e-23	5.14381e-21	Up	2.08024e-25	1.05474e-22	Up	2.69476e-22	1.40651e-19	134	ACSL1 ACSL5 ADGRE1 ADGRL4 ADM AGRN AMPD3 ANKRD7 BATF BCL2L14 BCL2L2 BCL3 BHLHE41 BTG3 C1QTNF1 C5orf15 CA14 CASP4 CCL20 CCL4 CD80 CEBPB CELA3A CEMIP CHP2 CHRM4 CHST2 CLCN2 CLIC4 CXCL1 CXCL2 CXCL3 CXCL6 CYP27B1 CYP3A5 CYTH2 DLC1 DNAJA1 DNAJB5 DNTTIP2 DUSP2 DUSP5 EBI3 EHD1 ELL ENTPD7 ETS2 ETV5 EWSR1 FAM57A FEZ1 FFAR2 FJX1 FNDC3B FOSL2 FPR2 FRZB G0S2 GADD45B GLYR1 GNG12 GPR137B GRINA HAS1 HCAR3 HCK H…
GSE23308_WT_VS_MINERALCORTICOID_REC_KO_MACROPHAGE_DN	Up	2.02134e-26	9.69479e-24	Up	3.24724e-25	1.60071e-22	Up	4.84033e-21	2.20247e-18	157	ABCB9 ABCC5 ACSL1 ACSL4 ACTR1A ACY3 ADORA2B ADPRH ADRM1 AIM2 AQP2 ASAH2 ASNS BIRC3 BLOC1S4 C19orf12 C3orf38 C6orf106 CA13 CARMIL1 CASP4 CAV1 CCDC71L CCL2 CCL22 CCL24 CCL4 CCNL2 CCT6A CD274 CD83 CEMIP2 CH25H CHUK CPA2 CRK CXCL10 DAXX DENR DHX15 DLD DLL3 DNAJA1 DUSP2 DYNC1H1 EBI3 EFS EIF2S2 ENTPD2 EPHA4 EPS15L1 ERBB2 ERN1 ETF1 FABP3 FAM32A FGR FOXD2 FOXQ1 FPR1 GARS GAS1 GBGT1 GBP7 GJA1 GNG12 GPR84 …
HINATA_NFKB_IMMU_INF	Up	9.59549e-23	3.70177e-20	Up	7.88498e-25	3.78181e-22	Up	2.39482e-23	1.51781e-20	11	CCL2 CCL20 CD83 CXCL2 CXCL3 CXCL6 ICAM1 IL1B IL6 IRF1 NFKB1 NFKBIA OLR1 PTX3 RELA TNFAIP2
GSE2706_UNSTIM_VS_2H_LPS_DC_DN	Up	2.84146e-25	1.30622e-22	Up	2.32368e-24	1.08516e-21	Up	1.03632e-22	5.93243e-20	131	ACSL1 ADA ANKRD33B ARL5B ATF3 ATF5 B4GALT5 BATF BCL2L1 BID BIRC3 BTG1 BTG2 BTG3 C11orf88 C15orf48 C17orf58 C17orf78 CCRL2 CD274 CD80 CDKN1A CFLAR CITED1 CRLF2 CSRNP1 CXCL1 CXCL10 CXCL11 CXCL2 CXCL3 DCUN1D3 DEFB124 DEPP1 DNAAF1 DUSP2 DUSP5 EDN1 EFNA1 EHD1 ELL2 EPM2AIP1 ERICH1 ETV3 EZH2 FAM43A FXYD6 GADD45A GADD45B GALNT3 GATA6 GBP1 GEM GMEB1 GPR132 GPR183 GPR45 HCAR3 HERC6 HIVEP1 HS3ST3B1 ICAM1 IF…
PHONG_TNF_TARGETS_UP	Up	2.51918e-23	1.01603e-20	Up	2.90683e-24	1.32268e-21	Up	4.17657e-24	3.08823e-21	47	ADAMTS9 ATF3 BHLHE40 BIRC2 BIRC3 BMP2 BTG1 BTG3 CCL20 CCNL1 CD44 CD83 CEBPD CSF2 CXCL1 CXCL2 CXCL3 DUSP1 DUSP10 DUSP5 DUSP8 EGR1 EGR2 EPHA2 EREG ETS2 FJX1 FOS GEM ICAM1 IER2 IER3 IER5 IFNGR2 IL11 IL6 INHBA IRF1 JUN JUNB KDM6A KLF10 KLF6 KLRC1 LAMC2 LDLR LIF MCL1 NFKB2 NFKBIA NKX3-1 NUAK2 PLAU PLK2 PTX3 REL SDC4 TNFAIP2 TNFAIP3 TNFRSF10B ZFP36 ZFP36L2
LINDSTEDT_DENDRITIC_CELL_MATURATION_B	Up	1.30604e-21	4.82853e-19	Up	7.47254e-24	3.31519e-21	Up	1.23776e-20	5.49131e-18	43	ADM ADORA2A BIRC3 BTG1 CASP7 CD80 CD83 CFLAR CSF2RA CXCR4 CYTIP DUSP4 EED GADD45A HIVEP1 ID2 IL15RA IL2RA IL7R JRK KLF5 LAMB3 LAMP3 LYN MAFF MAP3K14 MARCKS MARCKSL1 N4BP2L2 NBN NFKB1 NFKB2 NFKBIA NR4A3 OPTN PALM2-AKAP2 PDGFA PNRC1 PSME2 REL RELB SDC4 SIAH2 SLAMF1 STK4 TAP1 TNFAIP2 TNFAIP3 TNFRSF9 TNIP1 TRAF1 USP12 ZNF267
GSE6092_IFNG_VS_IFNG_AND_B_BURGDORFERI_INF_ENDOTHELIAL_CELL_DN	Up	7.86322e-27	3.98688e-24	Up	3.45807e-23	1.49675e-20	Up	5.85381e-19	2.1642e-16	158	ACSL5 ADAR ADGRG6 ADM AGTRAP AMD1 ANKIB1 AP3B1 ARHGAP21 ATP10A BATF CACNB3 CALHM6 CD14 CD274 CDC42EP1 CFLAR CHMP4B CLIC5 CMPK2 COQ10B CP CSDE1 CSRNP1 CSTF2 CXCL13 DCAF12L1 DCUN1D3 DDX21 DENR EBI3 ECI2 EHD1 EIF1 EIF4E2 ENTR1 EPSTI1 ETF1 ETV6 FAM49A FGL2 FOXP4 GLRX GNG12 GPBP1 GPHN GRAMD1A HBS1L HDC HDLBP HERC5 HSD17B12 IFIT2 IFT57 IGSF6 IKZF1 IL15 ISG20 ITGA5 JMJD6 KLF16 KPNA3 LARP1 LAYN LCP2 LIMD…
ALTEMEIER_RESPONSE_TO_LPS_WITH_MECHANICAL_VENTILATION	Up	2.87064e-25	1.30622e-22	Up	3.6016e-23	1.52176e-20	Up	3.06923e-20	1.29682e-17	94	ADAM19 ADAMTS4 ADM AKAP12 ARG2 ATF3 ATP10B BCL2A1 BCL3 BST1 C5AR1 CASP4 CCL17 CCL2 CCL20 CCL3 CCL4 CCR1 CCR2 CCRL2 CD14 CEBPD CH25H CLEC4D CLEC4E CLEC6A CMPK2 CSF2 CSF2RB CSF3R CTPS1 CXCL1 CXCL10 CXCL2 CXCL6 CYBB EBI3 F13A1 F3 FCER1G FCGR1A FCGR2A FGL2 GADD45G GBP1 GBP4 GCH1 GDA GEM GK GPR65 GPR84 HCAR2 HPX IFIH1 IFIT1 IFIT2 IL15 IL1A IL1B IL1R2 IL1RN IL36G IL4I1 IL6 IRF7 IRGM ISG15 ITGAM JUNB LC…
GSE2706_UNSTIM_VS_2H_R848_DC_DN	Up	9.2898e-23	3.66349e-20	Up	5.51772e-23	2.27715e-20	Up	5.36439e-22	2.57288e-19	138	ACSL1 ALG13 ALOX15B ARL5B B4GALT5 BAZ1A BCL3 BID BIRC3 BTBD19 BTG1 BTG2 BTG3 C15orf48 C17orf53 C17orf58 CASQ2 CCL11 CCL4 CCL5 CCRL2 CDCA4 CELF1 CFLAR CHST7 CLCF1 CLDN1 CMPK2 CRACR2B CSRNP1 CXCL1 CXCL10 CXCL2 CXCL3 CYB5D1 CYP27B1 DCN DCUN1D3 DDX3Y DEFB124 DENND3 DGCR6L DNAAF1 DRAM1 DUSP5 EDN1 EFNA1 EHD1 ESPL1 FSD1L FXYD6 GADD45A GADD45B GALNT3 GBP1 GCH1 GEM GPR132 GREB1 GRHL1 GRINA HERC6 HIST1H1D …
RASHI_NFKB1_TARGETS	Up	1.91209e-21	6.92489e-19	Up	9.34793e-23	3.77019e-20	Up	5.434e-19	2.05174e-16	17	BIRC3 BTG2 C19orf48 CSF1 CXCL1 CXCL2 DUSP16 DUSP6 IFNGR2 IRF1 LCN2 MAP3K8 MDM2 NFKB2 NFKBIA NFKBIB RELB TNFAIP3 TNIP1
GSE35825_IFNA_VS_IFNG_STIM_MACROPHAGE_UP	Up	1.52466e-24	6.76417e-22	Up	1.3699e-22	5.40227e-20	Up	1.02794e-17	3.37812e-15	140	ACOT9 ACSL1 ACVR1B ADAMTS7 ADHFE1 ANP32A APTX ARMCX1 ARMCX4 ATF3 ATOH1 ATP6V1E1 ATXN7L1 BATF BNIP3 BRD2 CALCRL CCNJ CCRL2 CD40 CD69 CERS6 CFB CFLAR CGREF1 CMPK2 COQ10B CRHR1 CWC15 CXCL10 CXCL2 CXCL3 CXCL9 DAAM1 DDX58 DDX60 DENR DTX2 DUSP1 DUSP16 EDN1 EHD1 EIF1 EIF4EBP1 ELMO3 ERRFI1 ETS1 FBXO2 FLRT3 FNBP1L GBP2 GBP3 GBP4 GBP5 GBP6 GCH1 GINM1 GPD2 GPR35 GSAP HCK HEATR6 HERC5 HIF1A HIVEP2 IER3 IFIT1…
NEMETH_INFLAMMATORY_RESPONSE_LPS_UP	Up	1.3034e-23	5.50718e-21	Up	4.25386e-22	1.62724e-19	Up	2.78484e-21	1.30052e-18	81	ACSL4 ADAR APBB1IP ATF3 BCL2A1 BCL2L1 BCL6B C3AR1 C5AR1 CASP4 CCL3 CD44 CDKN1A CEBPD CFLAR CITED2 CLEC4D CLN3 DAB2 DEGS1 EIF1 EIF2AK2 ETF1 ETS2 FCGR2B FURIN GCH1 GK GLRX HCK HCLS1 HMGCR ICAM1 IER2 IER3 IFI16 IFRD1 IL1RL1 IL1RN JUND KPNA3 LCP2 LTB MAP2K1 MAPKAPK2 MARCKSL1 MLLT11 MSR1 MT1A MT2A MYADM MYO10 NFKB1 NFKBIA ODC1 PIP5K1B PML PNP PRKCD PTGS2 RCN1 RGS16 RHOC RNF11 SAP30 SAT1 SLC11A1 SLC20A…
GILMORE_CORE_NFKB_PATHWAY	Up	1.18453e-22	4.47246e-20	Up	4.30972e-22	1.62724e-19	Up	1.16266e-16	3.68438e-14	14	BCL3 CHUK IKBKB IKBKE IKBKG NFKB1 NFKB2 NFKBIA NFKBIB NFKBIE NFKBIZ REL RELA RELB
GSE46606_IRF4MID_VS_WT_CD40L_IL2_IL5_DAY3_STIMULATED_BCELL_UP	Up	1.93612e-23	7.99032e-21	Up	1.67775e-21	6.20277e-19	Up	7.76718e-14	1.81364e-11	168	ACKR3 ACOT9 ADAMTS4 ADM AEBP2 AFF1 APPL1 ARHGAP26 ARID5A BEX3 BRIX1 BTC BTF3 C19orf33 C2orf76 C8orf59 CA13 CACNB3 CBLN2 CCDC169 CCRL2 CD14 CD83 CDV3 CEMIP2 CENPH CH25H CLIC4 CNPPD1 CREBL2 CSNK1A1 CSRNP1 CTRB2 CX3CL1 DCAF13 DCUN1D3 DHX15 DNAJC21 DOCK3 DR1 DUSP16 EDN1 EFNA2 EIF3J ESF1 ETV3 EXOC3L4 EZR FAM98B FANCC FANCM FCHSD2 FGF9 FILIP1L FLT1 FURIN FZD7 G3BP1 GLYCTK GNA13 GTF2B HARS HCAR2 HDC HIV…
GSE22935_WT_VS_MYD88_KO_MACROPHAGE_12H_MBOVIS_BCG_STIM_DN	Up	1.03938e-20	3.68895e-18	Up	1.97006e-21	7.13483e-19	Up	3.20113e-18	1.13615e-15	157	ABHD17C ABI1 ABRACL ACSL4 ACTB ACTG2 ADAM17 ADORA2B ADRA1B AFF1 APOBR ARHGEF2 ART3 ASS1 BID BMP15 BMP7 BRAF BTG4 C19orf25 C21orf91 CA13 CCDC71L CCDC86 CCL24 CD274 CD82 CDC37 CDKN1C CDYL CHIC2 CHUK CIT CLIC4 COL15A1 CORIN CRKL CSDE1 CXCL10 CYP51A1 DDHD1 DLK1 DNAJA1 DNTTIP2 DPEP3 DYNC1H1 EPPK1 FAM133B FAM32A FAS FBP1 FBRS FN1 FOXN2 FOXQ1 FTCD FYB1 GDF15 GLIS2 GMPPB GPR84 HBB HELZ2 HINFP HIVEP1 HMGB…
GSE46606_IRF4HIGH_VS_WT_CD40L_IL2_IL5_DAY1_STIMULATED_BCELL_DN	Up	1.81064e-26	8.92545e-24	Up	2.59538e-21	9.21153e-19	Up	2.34493e-14	5.70043e-12	142	ADM ADORA2B AFF1 AGBL4 AGFG1 AGTRAP AK5 ALCAM ARMC6 ATP6V1E1 BCLAF3 BFSP2 BLZF1 BUD31 C17orf97 C3 CACNG7 CASP4 CASR CCDC65 CCIN CD38 CD47 CDC27 CDV3 CERS6 CFAP43 CIAPIN1 CLDND1 CLIC4 CLN5 CNIH4 COL4A6 CPSF2 CRY2 CTNND1 CTSC CXCR2 CYSRT1 DAAM1 DCAF13 DGKH DHX15 DNAJC21 DNAJC22 DNAJC5G DNM1L EBI3 ECHDC3 EFNA2 EIF6 EML4 EPS15L1 F3 FAM49A FBXL3 FETUB FGF1 FILIP1L FIP1L1 FLT3 FRMPD1 GALR1 GBP7 GLS GRA…
GSE9988_LOW_LPS_VS_VEHICLE_TREATED_MONOCYTE_UP	Up	2.36489e-19	7.63042e-17	Up	1.34732e-20	4.68813e-18	Up	8.41867e-18	2.81883e-15	135	ABL2 ACOD1 ACSL1 ADM ADRB2 ADTRP ANO5 AQP9 AREG ARL5B ATP2B1 B3GNT2 BCL2A1 BIRC3 C11orf96 CASP5 CCL18 CCL20 CCL4 CCR7 CCRL2 CD274 CD83 CDK1 CFLAR CSRNP1 CXCL1 CXCL2 CXCL3 CXCL5 CYB5D1 DCUN1D3 DDIT4 DENND4A DENND5A DNAAF1 DNAJB4 DOT1L DRAM1 DUSP1 DUSP2 DUSP3 DUSP5 DYRK3 E2F7 EDN1 EGR1 EIF1B ELOVL7 EREG ERRFI1 ETS2 F3 F8 FAM57A FJX1 FNIP2 FOSL1 G0S2 GADD45A GADD45B GCH1 GEM GJB2 GK GPR84 GPRC5A GRA…
GHANDHI_BYSTANDER_IRRADIATION_UP	Up	1.41858e-19	4.74982e-17	Up	3.30348e-20	1.12738e-17	Up	6.36842e-13	1.37822e-10	41	AHR ATP6V1C1 B3GNT5 BCL2A1 BIRC3 C2CD4B C9orf72 CCK CD69 CREB5 CXCL1 CXCL10 CXCL2 CXCL3 CXCL5 DNAJB4 DUSP2 DUSP5 EPB41L4B FGF2 G0S2 GADD45G GCH1 GCLM GJB2 GPR68 HSD11B1 ICAM1 IFNE IL13RA2 IL1A IL1B IL33 IL7R INHBA IRAK3 KYNU LAMB3 LIF LRRC8B MCTP1 MCTP2 MMP1 MMP10 MMP3 MT1B MT1E MT1G MT1H MT1X NAMPT NFKBIZ OSGIN2 PHEX PLA2G4A PLEK2 POPDC3 PPP4R3B PTGES PTGFR PTGS2 RELB RGS9 RNF128 SAT1 SERPINB2 S…
GSE45365_NK_CELL_VS_CD11B_DC_DN	Up	2.26619e-19	7.44738e-17	Up	5.34365e-20	1.78922e-17	Up	9.49275e-20	3.8286e-17	163	ACOD1 ADAM8 ADAMTS4 ADAMTS9 AKAP2 ARHGDIB ARHGEF10L BAZ1A BCL10 BCL2L11 BIRC3 BTG2 BYSL C12orf45 C15orf48 CALHM6 CCDC86 CCL4 CD14 CD300LB CD300LF CD44 CD86 CEBPB CEMIP2 CFL1 CH25H CHI3L1 CHST11 CHSY1 CISH CLEC4D CLEC4E CLEC7A CLIC4 CORO1A CSF2RB CSF3 CSF3R CSRNP1 CXCL1 CXCL14 CXCL2 CYP4F3 CYTH3 CYTH4 CYTIP DDX39A DUSP1 DUSP5 EFHD2 EGR1 EIF4A1 EIF5A ENC1 EPGN ETS2 ETV6 FLNA FOS FOSL1 FOSL2 FPR2 FS…
GSE9988_LOW_LPS_VS_ANTI_TREM1_AND_LPS_MONOCYTE_UP	Up	1.94672e-17	5.00674e-15	Up	7.149e-20	2.34937e-17	Up	1.38872e-15	4.04005e-13	154	ACKR3 ACOD1 ACSL1 ACVR2A ADA ADH1B ANKRD33B ANO5 ANP32A AP1B1 ARHGAP31 ARID1A ARRB1 ATP6AP1 ATXN7L1 BCL2L1 BCL9L BID BIRC3 CCDC71L CCL1 CCL23 CCSER2 CDC42EP2 CEP135 CHST2 CLEC4E CLIC4 CMKLR1 CMTM6 CNN2 CNTLN CREBL2 CSF3 CTNND1 CXCL1 CYBB DCP2 DCUN1D3 DNAJA1 DNAJB6 EBI3 EFNA1 EHD1 ENG ENTR1 EPB41L3 EPM2AIP1 EYA3 EZH2 FAM49A FAM89B FBH1 FBXO42 FFAR2 FJX1 FNBP1 FPR2 FPR3 FSCN1 GAL3ST4 GAPT GCH1 GNB2…
GSE36888_UNTREATED_VS_IL2_TREATED_STAT5_AB_KNOCKIN_TCELL_2H_UP	Up	6.63494e-20	2.2643e-17	Up	1.1381e-19	3.67214e-17	Up	3.21826e-15	8.92365e-13	144	ACER3 ACKR3 ACVR1B ADM AFDN ALDOA AMPD3 ANKRD22 ARMT1 ARNTL2 ASAP1 ASB1 ASPHD2 ATP2A2 ATP2C1 AZIN1 BBIP1 BCL6 BTBD10 BTG3 C15orf48 C3 CCL19 CCL2 CCL20 CCL4 CCL7 CD274 CD47 CKAP4 CLEC5A CLIC1 CXCL1 CXCL2 CXCL3 CXCL5 CXCL6 CYP27B1 CYSTM1 DCUN1D3 DDIT4 DGAT2 DNAJC10 DNER DPP3 DYNLT3 EBI3 EDEM2 ELL2 ELOVL7 ERRFI1 FCER1G FIGNL1 FJX1 FKBP4 FNDC3B FPR2 FSD1L FTH1 FUT4 FUT8 G0S2 GAPDH GCH1 GK GLIS3 GPR68…
RASHI_RESPONSE_TO_IONIZING_RADIATION_2	Up	2.46558e-16	5.75713e-14	Up	1.34096e-19	4.24941e-17	Up	1.55433e-17	5.01512e-15	100	ACTA2 ALOX12 ANXA1 APAF1 ATF3 B4GALNT1 B4GALNT2 BAX BCL10 BIRC3 BTG1 BTG2 C19orf48 CAPN3 CD14 CDKN1A CEBPD CFTR CISH CLDN4 CLDN7 CSF1 CSRP2 CX3CL1 CXADR CXCL1 CXCL2 DENND5A DSC2 DUSP16 DUSP6 EDN1 ERBB3 GAB1 GALC GJB5 GNA13 GNAI3 GPCPD1 HIPK2 HIVEP1 HIVEP2 HP ICAM1 IFNGR2 INPP5A IRF1 IRF6 JUNB KLF10 KLF4 KLF5 KLF6 KRT19 LAMC2 LCN2 LGALS3 MAN2B1 MAP3K8 MAPKAPK2 MDM2 MGLL N4BP1 NFE2L1 NFE2L2 NFKB2 N…
DIRMEIER_LMP1_RESPONSE_EARLY	Up	2.08733e-17	5.29167e-15	Up	1.787e-19	5.56354e-17	Up	3.31046e-23	1.99846e-20	58	ACKR3 ACTB BCL2A1 BIRC3 BTG2 CCL3 CCL4 CCR7 CD40 CD69 CD83 DUSP2 DUSP5 EEF1A1 EEF2 EGR1 EGR2 EGR3 EIF1 FTH1 GADD45B GNAT2 GPR183 HERPUD1 HMGCS1 HSP90AB1 ICAM1 IER2 INSIG1 IRF7 JUN JUNB JUND JUP KDM6B KLF6 LCP1 LTA MAN2B1 MCL1 MUC13 MYC NFKB2 NFKBIA NFKBIE NFKBIZ NPPB PIK3CG PPP1R15A PTK2B RPS10 RPS16 RPS9 SEC24C SERPINF2 SIAH2 SLAMF1 TNF TNFAIP3 TNFSF9 TRAF1 TRAF4 UBALD2 UBE2M ZC3H12A ZFP36
GSE9988_LOW_LPS_VS_CTRL_TREATED_MONOCYTE_UP	Up	1.15012e-17	3.04628e-15	Up	5.55967e-19	1.70107e-16	Up	7.86562e-16	2.40661e-13	135	ACOD1 ACSL1 ADAMDEC1 ADM ADTRP ANO5 AQP9 AREG ARHGEF2 ARL5B B3GNT2 BCL2A1 BIRC3 BTG2 BTG3 C11orf96 CASP5 CCDC59 CCL18 CCL20 CCL4 CCR7 CCRL2 CD274 CD83 CDK1 CFLAR CLCF1 CSF3 CSRNP1 CXCL1 CXCL2 CXCL3 CXCL5 CYB5D1 DCUN1D3 DDIT4 DDX5 DENND4A DENND5A DNAAF1 DNAJB4 DUSP1 DUSP2 DUSP5 DYRK3 E2F7 EDN1 EGR1 EGR3 EIF1B ELL2 EREG ERRFI1 ETS2 F3 F8 FOSL1 FRMD7 G0S2 GADD45A GADD45B GBP1 GBP2 GCH1 GK GK3P GPR84…
GSE9988_LPS_VS_VEHICLE_TREATED_MONOCYTE_UP	Up	6.75512e-18	1.87307e-15	Up	7.52207e-19	2.26248e-16	Up	8.0932e-16	2.43427e-13	130	ABL2 ACOD1 ACSL1 ADM ADRB2 ADTRP AQP9 AREG ARL5B ATP2B1 B3GNT2 BCL2A1 BIRC3 BTG2 C11orf96 CAMK1G CASP5 CCL18 CCL20 CCL23 CCL4 CCNB1 CCR7 CCRL2 CD274 CD83 CDK1 CFLAR CHAC1 CSRNP1 CXCL1 CXCL2 CXCL3 CYB5D1 DCUN1D3 DDIT4 DDX5 DENND4A DENND5A DNAAF1 DNAJB4 DRAM1 DUSP1 DUSP2 DUSP5 DYRK3 E2F7 EDN1 EGR1 EIF1B ELOVL7 ETS2 F8 FAM57A FFAR2 FJX1 FNIP2 FOSL1 G0S2 GADD45A GADD45B GCH1 GEM GPR84 HECW2 HNRNPC IC…
GSE41176_UNSTIM_VS_ANTI_IGM_STIM_BCELL_3H_UP	Up	6.27814e-18	1.76844e-15	Up	1.13577e-18	3.35924e-16	Up	5.29309e-15	1.4232e-12	119	ABCF1 ABTB2 ACSL1 ACSL5 AGK AGPAT4 AK4 ALB AMIGO2 AMPD3 ANK3 AQP9 ARFGAP3 ATP13A3 ATP6V1H BAHD1 BATF BCL2A1 BTG3 CCL20 CCL4 CDH13 CEP135 CFLAR CHRND CKB COPG1 CRIM1 CST2 CUL4A CXCL1 CXCL2 CXCL3 CXCL5 CYB5R2 CYP3A5 DNAAF1 DNAJA4 DNAJB9 DUSP2 EBI3 EGFL6 EHD1 EHF ENTPD7 EREG ETS2 ETV3 EZH2 F3 FAM57A FICD FLT1 FLT4 FPR2 G0S2 GK3P GLRB GMPPB GPR137B GPRC5C GRAMD2B GRIP1 GRM5 GSDME HAS1 HDAC9 HEY1 HHIP…
GSE17721_CTRL_VS_CPG_2H_BMDC_DN	Up	1.48631e-15	3.14001e-13	Up	1.52119e-18	4.42542e-16	Up	2.07739e-14	5.12019e-12	126	ACSF2 ADRB3 ALPG ANKRD2 ANO10 AREG ARG2 ASB15 ATP6V1E1 BCKDHB BCL2L11 BCL2L2 C9orf50 CACNA1A CACNA1B CACNA2D3 CCDC71L CCL2 CCND2 CD14 CD200 CD40 CD44 CDK5RAP2 CES3 CHST7 CILP2 CITED2 CLRN3 CSF2 CST7 CWC27 CX3CL1 CYP4F12 CYS1 DDHD1 DLC1 DLG2 DLST DNAJB5 DNASE2B DPH6 DYNC1I1 EBF3 EGFR EHD1 ELF3 F3 FAM129A FBXW11 FCGR2B FER FHL5 FKBP11 FOXI1 FOXL1 FOXP1 FSCN1 FST GCH1 GJA4 GK GPR137B GRID1 HAO2 HES7…
GSE46606_UNSTIM_VS_CD40L_IL2_IL5_1DAY_STIMULATED_IRF4HIGH_SORTED_BCELL_DN	Up	5.60126e-20	1.94902e-17	Up	2.27148e-18	6.50156e-16	Up	4.02837e-19	1.55407e-16	167	ACOD1 ACSS2 ADM ADORA2B AIPL1 AMPD3 ANXA11 APOO AREG ARG2 ARMCX4 ARMT1 ATXN2L BACH1 BASP1 BCL10 BCL2A1 BLOC1S3 C19orf18 C6orf89 C9orf72 CACNA1S CCDC186 CCDC88B CCL4 CCL5 CCRL2 CDK5R1 CDKN1A CDV3 CHCHD2 CHP1 CHUK CITED2 CKLF CLCF1 CMTM6 CSRNP1 CUL4A CXCL10 CXCL16 CXCL3 CXCR4 DDX5 DHX15 DNAJB4 DOT1L DUSP1 DUSP2 DUSP5 DYNC1I1 EEF1AKMT2 EGR1 EHBP1L1 EHD1 ENPP4 EPHA2 ERGIC1 ERRFI1 ETS2 ETV3 FAM83D FAN…
FOSTER_TOLERANT_MACROPHAGE_UP	Up	1.26707e-17	3.30667e-15	Up	2.36593e-18	6.66442e-16	Up	8.5829e-14	1.97808e-11	128	ACSL1 ADHFE1 ADORA2A AFP AGTRAP AOAH ARHGAP8 ASS1 ATXN7L1 BAK1 BRDT BST1 BST2 C3orf70 C9orf43 CCDC173 CCDC68 CCDC71L CD200 CD38 CDC42EP2 CLEC4E CLMP CLN5 CP CST7 CTTN CXADR CXCL9 CYCS DCBLD2 DDX6 DNAJC1 ELK3 ELL2 ERCC6L2 ETF1 F10 FABP3 FABP7 FBRSL1 FGL2 FPR1 GALNT15 GEM GLRX GOSR1 GPR18 GPR33 GPR61 GSTA3 HILPDA HP ID2 ID3 IFI44 IFRD1 IFT57 IGSF6 IL18BP IL1RN IQSEC2 IRAK3 IRF7 ISG20 ITGAL JAG1 KPN…
GSE8515_IL1_VS_IL6_4H_STIM_MAC_UP	Up	2.09103e-15	4.31481e-13	Up	3.02332e-18	8.38309e-16	Up	3.01118e-14	7.12484e-12	143	ABHD17B ACE2 ACSL1 AGT ALAS1 AMPD3 ANGPTL3 APOO ARHGAP22 ARL2BP ASAP2 ASB6 ATF5 B4GALT6 BCL10 BCL11A BCL2L2 BID BTG1 BTG2 BTG3 BUD31 CA7 CCL20 CCL4 CCR7 CCRL2 CCSER2 CCT2 CD70 CD80 CD83 CDH13 CDKL2 CENPN CES1P1 CFP CHST2 CXCL1 CXCL2 CXCL3 CXCL6 DENND5A DOCK9 EBI3 EDDM3B EGR3 EHD1 EN2 EZH2 F2 FAM189A1 FKBP5 FRY FRZB G0S2 GLOD4 GPR171 GPR25 GRAMD2B GYS2 HCAR3 ICAM1 IER3 IGFBP3 IK IL1B IL21 IL6 JAG1…
GSE8515_CTRL_VS_IL1_4H_STIM_MAC_DN	Up	2.3404e-16	5.61254e-14	Up	3.87429e-18	1.05774e-15	Up	2.09937e-19	8.27896e-17	133	AADAC ABTB2 ACSL1 AMPD3 ARFRP1 ARL2BP ASAP2 ASB6 ATAD3A ATF5 ATXN2L AURKAIP1 AURKB B4GALT5 B4GALT6 BBC3 BCL3 BID BRD1 BSDC1 BTG3 BUD23 C16orf70 CCL20 CCL4 CCR7 CD70 CD82 CDH19 CDH4 CDKL2 CDKN2B CEBPB CELF3 CENPS CFAP43 CHST2 CLDN5 CNGB1 CSRNP3 CXCL1 CXCL2 CXCL3 CXCL6 DENND5A DRG2 DYNC1H1 EBI3 EGR3 EHD1 EIF4B ELMO3 EMX2 EZR FBXW7 FJX1 FOXO4 FSCN1 GADD45B GAL3ST1 GDF2 GJD2 GPR171 GRAMD2B GYPC HCAR3…
GSE36888_UNTREATED_VS_IL2_TREATED_TCELL_17H_DN	Up	6.04205e-16	1.34028e-13	Up	4.01719e-18	1.08014e-15	Up	2.24811e-12	4.58563e-10	132	ACKR3 ACOT9 ACP2 ACSL1 ACVR1B ADM AFDN AK4 ALOX5AP ANKRD22 ANKRD33B ARNTL2 ASAP1 ASPHD2 ATP13A3 ATP2C1 AZIN1 BATF BBIP1 BCL2A1 BCL6 BEST1 BTG3 C15orf48 CA12 CASP5 CCL20 CCL23 CCL4 CCM2L CD274 CD59 CDC42EP2 CDKN2D CISH CKAP4 CLEC4E CLIC1 CNIH4 CPD CXCL1 CXCL2 CXCL3 CXCL5 CXCL6 CYB5R2 CYP27B1 CYSTM1 DCUN1D3 DDIT4 DENND3 DNER ELOVL7 ETV3 ETV5 FAM49A FCER1G FERMT2 FIGNL1 FJX1 FNDC3B FPR2 FSD1L FTH1 F…
GSE36009_WT_VS_NLRP10_KO_DC_DN	Up	1.99635e-18	6.10814e-16	Up	7.39284e-18	1.95811e-15	Up	6.45311e-16	2.00907e-13	193	ABCC1 ACBD3 ACSL3 ACSL5 ACVR1 ADAM17 ADGRE5 ADNP ADORA2B ALG9 AP5B1 APBB3 ARHGAP30 ARHGEF2 ARHGEF7 ARL4C ARMC5 ARMC7 ATP6V1C1 AVPI1 B3GNT8 B4GALT6 BCL2A1 BIRC3 BMT2 C5AR1 CACUL1 CAPN15 CD300LB CD33 CDK9 CLN5 CLPX CPD CPSF7 CYTH3 DCAKD DLST EIF6 ENTPD7 ETV3 EXTL2 EYA3 FAM133B FAM20C FASTKD1 FBRS FBXO34 FBXO42 FHOD1 FILIP1L FOXN2 GALNT6 GIMAP6 GIT2 GPR65 GRAMD1A GRAMD2B GTF3C2 H6PD HCLS1 HECA HERPU…
GSE9988_LPS_VS_CTRL_TREATED_MONOCYTE_UP	Up	2.26782e-18	6.82115e-16	Up	1.00838e-17	2.63158e-15	Up	1.14676e-14	2.99272e-12	129	ACOD1 ACSL1 ADAMDEC1 ADM ADTRP ANO5 AQP9 AREG ARL5B B3GNT2 BCL2A1 BIRC3 BSND BTG2 BTG3 C11orf96 C1QTNF1 CCL18 CCL23 CCL4 CCR7 CCRL2 CCSER2 CD274 CD83 CDK1 CDKN1A CFLAR CLCF1 CSF3 CSRNP1 CXCL1 CXCL2 CXCL3 CYB5D1 DCUN1D3 DDIT4 DDX5 DENND4A DENND5A DNAAF1 DNAJB4 DRAM1 DUSP1 DUSP2 DUSP5 DYRK3 E2F7 EDN1 EFNA1 EGR1 EIF1B ELL2 ETS2 F8 FAM177A1 FFAR2 FJX1 FOSL1 FOXO3 G0S2 GADD45A GADD45B GBP1 GBP2 GCH1 G…
GSE24726_WT_VS_E2_22_KO_PDC_DAY4_POST_DELETION_DN	Up	4.84433e-18	1.38657e-15	Up	3.22293e-17	8.28901e-15	Up	6.91408e-19	2.50403e-16	184	AARS ACAA1 ADAM17 AEN AGPAT4 AGTRAP AHI1 AIFM2 ALAS1 ALG9 AOAH AP4S1 ARG1 ATG9A ATOX1 ATP5MC3 ATP6V1E1 BCL3 BIRC3 BLVRB BST1 C18orf32 C1QBP C3 C9orf43 CAMP CCL17 CD14 CIAPIN1 CMKLR1 COPE COQ7 CRNKL1 CS CTSZ CUL2 CYB5B CYBB DDX39B DLST DNER DOHH DRAM1 DUSP4 EHD1 EIF3B EIF4G1 EIF6 ENPP3 FAM20C FAM98B FBL FILIP1L FLNA GAPDH GBP2 GFOD1 GMPPB GPAT3 GPI GRWD1 GSAP GSTA3 GSTM1 GTDC1 GTF2E2 HCCS HCK HSD1…
GSE7768_OVA_WITH_LPS_VS_OVA_WITH_MPL_IMMUNIZED_MOUSE_WHOLE_SPLEEN_6H_DN	Up	7.25265e-18	1.98008e-15	Up	4.70441e-17	1.19263e-14	Up	1.37677e-12	2.84095e-10	147	ABR AIDA AIM2 ALDH1B1 ANXA1 ATG9A ATXN7 BBX C2 CALCRL CASP1 CCDC50 CCDC88B CCNJ CCNL1 CCNYL1 CD14 CD44 CDC42EP2 CHMP4B CHST15 CLDN23 CLN5 COX18 CSRNP1 CTRL DCN DIRC2 DLGAP4 DTWD1 DUSP16 DUSP4 EDN1 FAM53C FBXL3 FBXO39 FMR1 FOXP1 FOXP4 GADD45A GOLGA3 GSDMD GVINP1 H3F3B HCN1 HINFP HIVEP1 HIVEP3 HMCN2 HPS3 ICAM4 IGSF9 IL15 IRAK2 IRF2 ISOC1 KAT2B KBTBD2 KCNA3 KDM6B KHNYN KLF6 KLF7 KREMEN1 KRT27 LGALS9…
GSE9960_GRAM_POS_VS_GRAM_NEG_AND_POS_SEPSIS_PBMC_DN	Up	3.98661e-16	9.07004e-14	Up	5.72944e-17	1.43204e-14	Up	3.55517e-12	7.08877e-10	129	A2M ABCC1 ACPP ADORA2A ADORA2B AK2 ALAS2 AMFR AMY2A APOBEC2 ARL2BP ATOH1 ATP1B3 BAIAP2 BATF BCL2L11 BCL3 BGN BIRC3 C19orf53 C9orf72 CAPZA1 CARD19 CCL21 CD44 CDC42EP4 CDC6 CDC73 CDCA4 CEL CELA2A CHST3 CLDN3 CLEC4E CLPS CTNNB1 CTRB2 CTRL CTSG CUZD1 CYP17A1 CYP27B1 CYTH3 DDX25 DMBT1 DPF3 DTL DTX2 EEA1 EHD1 EIF4E EMP3 EPHX2 ERO1A EYA4 EZR FAM110A FAM50B FBXL3 FLOT2 FMNL3 FOXH1 FOXN3 FPR1 GABPB1 GHRL …
GSE2706_UNSTIM_VS_2H_LPS_AND_R848_DC_DN	Up	2.44233e-18	7.22361e-16	Up	5.94313e-17	1.46482e-14	Up	1.14453e-15	3.38513e-13	134	ACSL1 ADA AFAP1L2 ANKRD33B ARAP2 ARL5B ATF3 BATF BATF2 BAZ1A BID BIRC3 BTG1 BTG2 BTG3 C12orf54 C15orf48 C17orf58 CCR7 CCRL2 CD274 CDKN1A CFB CFLAR CHST7 CILP2 CLDN1 CMPK2 CSRNP1 CXCL1 CXCL10 CXCL11 CXCL2 CXCL3 CXCL9 DAPP1 DCUN1D3 DDX3Y DNAAF1 DNAJB4 DRAM1 DUSP1 DUSP2 DUSP5 EDN1 EHD1 ERN1 ETV3 EZH2 FAM49A FSD1L FXYD6 GADD45A GALNT3 GBP1 GEM GPR132 GPR183 HCAR3 HERC6 HIVEP1 HS3ST3B1 ICAM1 IFI44 IFI…
LINDSTEDT_DENDRITIC_CELL_MATURATION_A	Up	1.03549e-18	3.2814e-16	Up	8.57598e-17	2.05661e-14	Up	2.76452e-14	6.62961e-12	49	ACVR2A ATF5 ATP13A3 CCL1 CCL15 CCL2 CCL20 CCL3 CCL4 CCL5 CCL8 CD40 CD44 CD48 CREM CSF2 CXCL1 CXCL10 CXCL11 CXCL2 ENTPD1 FKBP5 GBP1 GPR137B HCAR3 ICAM1 IFIT2 IL12B IL1B IL1RN IL6 IL7 IL7R INHBA ISG15 KYNU MALT1 MAN1A1 NFE2L3 NFKBIE P2RX4 PLA2G4A PLA2G7 PLAT PLAUR PLEK PSMA3 PTGER4 RAB5A RTN1 SCARF1 SLC3A2 SLC7A11 SLC7A5 SOD2 STAT1 STAT4 TFEC TLR2 TNC TNF TNFRSF4 TNFSF9 TRIM16 TXNRD1
GSE35825_UNTREATED_VS_IFNA_STIM_MACROPHAGE_DN	Up	1.89731e-18	5.90695e-16	Up	8.52229e-17	2.05661e-14	Up	4.10388e-18	1.40053e-15	130	ACVR1 ADAD1 ADORA2B AIM2 ALDH1B1 ANKS4B AP3B1 ATF3 ATOH1 ATP10A ATP9A ATP9B BATF2 BCO2 BRD2 CALML3 CD47 CD69 CEMIP2 CFLAR CHIC1 CHODL CMPK2 CRYBB3 CRYBG1 CXCL11 DAXX DBNL DDC DISP3 DNASE1L3 DTWD1 DTX2 EDN1 ENPP4 F11R FAM53C FAS FLNB FZD5 GBP4 GCH1 GCNT2 GGCT GLIS1 GNA13 GTF2F1 GYPC HCN2 HIF1A HIVEP2 HIVEP3 IFI35 IFIT3 IL18BP IL1RN IL27 IL36G IL6 INSM2 IRF1 ISG15 ITGA5 ITPKB JAK2 KDR KLK9 KRTAP7-1…
GSE7348_UNSTIM_VS_TOLERIZED_AND_LPS_STIM_MACROPHAGE_DN	Up	9.21388e-16	1.99402e-13	Up	1.35931e-16	3.21631e-14	Up	2.43959e-11	4.37304e-09	129	ABTB2 ACOT9 ADAMDEC1 ADHFE1 ARID5B ARL4A ATOH1 ATP10A AZI2 B3GNT2 BBX BCKDHB BRI3 CALCRL CASP1 CASP4 CCDC25 CCDC50 CCNJ CDC42EP2 CEMIP2 CFLAR COX18 CPEB3 CRABP2 CRLF3 CRYBG1 CTRL CXCL1 CYCS DBNL DCK DDX60 DEDD DENND6B DHH DUSP16 DYRK2 EIF2AK2 ELF1 EN1 ENG EP400 ETNK1 FAM53C FAS FBXO4 FGFR2 FOXP1 GGCT GOLGA3 GPR26 HAND2 HAP1 HERC5 HIVEP3 HSH2D IFI35 IL12RB1 IL15 IL15RA IL1RAP INPP5B IRF1 ISG15 ITP…
BASSO_CD40_SIGNALING_UP	Up	6.51227e-15	1.2985e-12	Up	4.41196e-16	1.03019e-13	Up	2.9836e-15	8.40429e-13	82	ADAM8 ARHGEF2 ARID5B BATF BCL2 BCL2A1 CAPG CCL22 CCL3 CCL4 CCR7 CD40 CD44 CD74 CD83 CFLAR CHD1 CR2 CXCR5 DDIT4 DTX2 DUSP2 EHD1 ELL2 ELOA FCMR GADD45B GPR183 HLA-DMA HLA-DQA1 HLA-DQB1 HLA-F HSP90B1 HTR3A ICAM1 ICOSLG IER3 IFI30 IL1B IRF4 IRF5 IRF9 JUNB KCNN4 KRT7 LAPTM5 LGALS1 LHFPL2 LITAF LRRC32 LTA LYN MAP3K8 MAPKAPK2 MEF2C MTMR4 MYB NCF2 NCKAP1L NEFM NFKB2 NFKBIA NFKBIE PHACTR1 PIK3CD PLEK PLXN…
GSE30971_CTRL_VS_LPS_STIM_MACROPHAGE_WBP7_KO_2H_UP	Up	4.73182e-15	9.54215e-13	Up	8.03402e-16	1.85158e-13	Up	5.74443e-10	7.78173e-08	124	ABCA1 ABHD17C ACOD1 ACSL1 ACSL5 ACVR1B ADAM19 ADGRE1 ADM AFDN AGO2 AGPAT4 AK4 AKT3 AQP9 ARHGAP24 ATP6V1E2 AZIN1 BAALC BASP1 BATF BATF3 BCAT1 BCL2A1 BMT2 C11orf96 CA12 CASP5 CCDC93 CCL1 CCL18 CCL20 CCL23 CD274 CDC42EP3 CDKN2A CISH CLIC4 CPM CTSL CXCL2 DCUN1D3 DENND3 DENND5A DLL1 EHD1 ELL2 ELOVL7 ENPP4 ETS2 EYA4 F3 FAM49A FCRL5 FLT1 FPR2 FSD1L G0S2 GADD45B GJB2 GK GK3P GNG2 GRAMD1A HAS1 HCAR3 HDAC9…
GSE6259_33D1_POS_VS_DEC205_POS_FLT3L_INDUCED_SPLENIC_DC_UP	Up	6.70494e-15	1.32206e-12	Up	1.07896e-15	2.45476e-13	Up	1.02e-14	2.70162e-12	141	ABI2 ABTB2 ACSL1 ADORA2A AGFG1 AHR AP2B1 ARHGAP6 ATG9A BRPF1 BST1 BTBD1 CALCR CCL3 CCL4 CCL5 CD33 CD74 CDC42BPA CDO1 CFB CHIC2 CLDN23 CLINT1 CMKLR1 CRAMP1 CRY2 CSRNP1 CXCL13 CXCL2 DDX54 DMRTC1B DPEP3 DSEL DTNB DUSP8 DYRK1A EDN1 EGLN2 EGR1 EGR2 EML2 EREG ETS2 F10 F3 FAM129B FCGR2B FLII FMNL2 FN1 FNDC3B FOSL2 FOXN4 FPR1 FXYD2 GDF15 GFI1 GRAMD1A GRIA4 GTPBP2 HAS1 HIPK2 HPGD HTRA4 IER3 IFITM1 IL1A IL…
GSE27434_WT_VS_DNMT1_KO_TREG_DN	Up	9.89104e-18	2.65949e-15	Up	1.40725e-15	3.16115e-13	Up	2.63349e-10	3.86231e-08	185	ABRACL ACOD1 ACSL4 AK1 ANGPTL2 ANKRD28 ARIH1 ARIH2 ATF4 ATP13A3 ATP6AP1 ATP6V1H B4GALT3 BHLHE40 BIRC3 BTG2 BTG3 CASP4 CCL13 CCL7 CD14 CD83 CD86 CDKN1A CLCN4 CLEC4D CLEC4E COL1A2 COL5A2 COL6A1 CPE CPEB2 CRABP2 CRKL CSNK1A1 CSRP1 CTPS1 CXCL2 CXCL3 CXCL9 DDX3Y DDX5 DLD DNAJA1 DNAJB6 DOC2B DSTN DUSP1 DUSP2 EEA1 EFNB2 EGR1 EGR2 EHD1 EI24 EIF5 EPC1 ERRFI1 ETF1 ETS2 FAM102A FBLN2 FOS FRRS1 GADD45B GDPD3…
FOSTER_TOLERANT_MACROPHAGE_DN	Up	1.25975e-16	3.10495e-14	Up	1.55913e-15	3.45854e-13	Up	6.32469e-11	1.03924e-08	359	ABTB2 ADAMTS4 ADAP2 ADGRG6 ADGRL2 AEBP2 AFF1 AGRN AIDA AIM2 AKT3 ALCAM ANGPT1 APAF1 AREL1 ARHGAP26 ARHGEF3 ARID5A ARL4A ARMC8 ASB13 ATP10A ATP11B ATP9B B4GALT5 BATF2 BCL3 BCL9 BFAR C19orf66 C5orf30 C6orf106 CA2 CACNB3 CAMK2D CASP12 CASP7 CAV1 CCL22 CCND2 CD40 CD69 CD83 CD86 CDKN1A CDS1 CEBPD CEMIP2 CENPJ CGAS CH25H CHD1 CHD7 CHST11 CITED2 CMTM6 CNN3 COL18A1 COL27A1 CP CSF1 CSRNP1 CTNNAL1 CTSC CXC…
HINATA_NFKB_TARGETS_KERATINOCYTE_UP	Up	5.89965e-16	1.32526e-13	Up	2.60395e-15	5.7049e-13	Up	1.74093e-14	4.47748e-12	60	ARHGDIA ARHGDIB BCL2A1 BIRC2 BMP2 CCL2 CCL20 CCL5 CCNH CD83 CD9 CDH3 CDKN1A CFLAR CSF2 CXCL10 CXCL11 CXCL3 CXCL6 CYP27B1 EFNA1 EGFR ERCC1 ESM1 FN1 GABARAPL1 GADD45A GBP1 GPRC5B GSTO1 ICAM1 IFNAR2 IL15 IL1A IL1B IL1RN IL6 IL7R IRF1 ITGB6 KRT10 KRT14 KRT6B KRT7 LITAF MAP2K3 MAPK9 MMP1 MMP14 MMP9 MT3 MTSS1 NFKB1 NFKBIA NPR1 OLR1 PDPN PLAT PLAU PNRC1 PTX3 RAC1 RAC2 RARRES1 RELA RND3 SAA1 SERPINB2 SER…
BIOCARTA_TNFR2_PATHWAY	Up	8.70276e-14	1.51411e-11	Up	3.54138e-15	7.66407e-13	Up	1.44372e-11	2.66878e-09	16	CHUK DUSP1 ELP1 IKBKB IKBKG LTA MAP3K1 MAP3K14 NFKB1 NFKBIA RELA RIPK1 TANK TNFAIP3 TNFRSF1B TRAF1 TRAF2 TRAF3
HINATA_NFKB_TARGETS_FIBROBLAST_UP	Up	1.80968e-14	3.42448e-12	Up	4.15124e-15	8.87564e-13	Up	2.42913e-12	4.89857e-10	57	ABCC1 ADAMTS3 ANXA13 AP2B1 ARF6 ARHGDIA BIRC2 BTN3A3 CCL2 CCL20 CCNB1 CCNH CD83 CD9 CDH2 CTSE CXCL1 CXCL3 CXCL5 CXCL6 EGFR ERCC1 ETS1 EXOSC9 FGF1 FGF2 FGF5 FN1 G0S2 GABBR1 GADD45A GCH1 GPR37 GREM1 GSTO1 GTF2H4 HDGF HGFAC ICAM1 IER3 IL1B IL6 IRF1 KDM6A KRT7 LITAF LRRN3 MAP1B MAPK9 MMP1 MMP14 MRPL33 MSC MT3 MTSS1 MYBL1 NFKB1 NFKB2 NFKBIA NPAS2 OLR1 PTX3 RABEP1 RAC1 RELA RELB RND3 RPA2 SEC24A SELE S…
GSE42021_TREG_PLN_VS_CD24HI_TREG_THYMUS_UP	Up	3.58618e-17	8.96344e-15	Up	4.42516e-15	9.34868e-13	Up	2.71012e-10	3.91006e-08	168	AAK1 AASS ABRACL ACSL4 ANGPTL2 ANKRD28 ARF6 ARIH2 ARPP19 ATP13A3 ATP6V1H B4GALT1 BHLHE40 BIRC3 BTG2 BTG3 C2CD2 CACNA2D1 CAVIN1 CCL13 CCL7 CD14 CD83 CDKN1A CEBPB CHPF CLCN4 CLEC4D CLEC4E CLTC COPS4 CPE CPEB2 CPLX1 CRABP2 CTPS1 CUL2 CXCL2 CXCL3 DAZAP1 DDX3Y DDX46 DDX5 DHX15 DLD DNAJA1 DNAJB6 DPP6 DUSP1 DUSP2 EEA1 EGR1 EGR2 EHD1 EI24 EIF5 ELAC2 ELF3 ERRFI1 ETF1 ETS2 EXOSC5 F2RL3 FAM102A FAM83H FAU F…
GSE32986_CURDLAN_LOWDOSE_VS_CURDLAN_HIGHDOSE_STIM_DC_UP	Down	1.55478e-15	3.24601e-13	Down	9.03606e-15	1.88652e-12	Down	1.0205e-11	1.9063e-09	181	AATK ABCD2 ABHD12 ACAP2 ACOT13 ACOX3 ADAMTS10 AFTPH ALOX15B ANGPTL4 ANKRD44 APC ARHGAP25 ARHGAP9 ARID1A ATG4C ATRAID BCL2L11 BMF BNIP3L BTBD1 C19orf12 C5orf30 CACFD1 CALHM2 CAMK2G CAMSAP2 CASP3 CAST CD28 CDCA2 CHMP1B CIPC CLDND2 CLEC7A CNKSR3 CNPY4 CNR2 COA6 CSK CXCR4 DAB2 DDIT3 DHRS3 DIP2B DNMT1 DYNLT1 ECH1 ELMOD2 ERLIN1 ESYT1 ETHE1 FAM110C FAM217B FBH1 FBXO5 FCGR2A FES FLI1 FOXO3 GADD45A GALNT9…
GSE17721_POLYIC_VS_PAM3CSK4_1H_BMDC_DN	Up	4.46528e-13	7.20372e-11	Up	1.33586e-14	2.75653e-12	Up	6.89285e-10	9.1284e-08	144	ACTN4 ADCY8 ADM ADORA2A ADSS AFF4 ANAPC11 AP1G1 ARIH2 ATP5PF ATP6V1A BIRC3 BLNK BMP6 BRD2 CADPS CBX4 CCDC186 CCL13 CCL2 CD274 CDC42EP3 CEBPB CEMIP2 CEP104 CHD1 CHIC2 CHKA CIDEB CISH CLEC4D CNTNAP2 COL4A5 CRELD1 CRLF2 CSMD1 CSTF3 CXCL6 CYBRD1 DHRS1 DHX38 DLD DLST DMBT1 DMP1 DNAJB11 DNAJC24 DNASE1L2 DOCK8 DPEP3 EFS EPHA2 EREG ERRFI1 ETS2 ETV3 FAM122A FAM98A FCGR2B FHL1 FHOD3 FOSB FPR1 GABRB2 GATA2 …
GSE9960_HEALTHY_VS_GRAM_NEG_SEPSIS_PBMC_DN	Up	1.22818e-14	2.36905e-12	Up	1.46588e-14	2.95607e-12	Up	1.56296e-09	2.00988e-07	158	ACLY ACOT9 ACOX3 ACSL1 ACSL5 ADA ADAM32 ADGRE1 ADM AHR AK4 AKR1B1 ALOX15B AMPD3 APOO ARF3 ARFRP1 ARL8B ARNTL2 ATP6V1H BATF BBIP1 BCL3 BHLHE22 BID BMP1 BTG1 BTG3 C3 CALM1 CARD16 CARD19 CASP1 CD44 CDS2 CFB CFLAR CGAS CHMP5 CHST2 CLDND1 CLEC4A CLEC4D CLEC4E CLIC4 CLN5 CMTM6 CPA3 CSF2RA CSF2RB CSNK2A1 CSRNP1 CYP27B1 CYTIP DCUN1D1 DCUN1D3 DESI1 DIXDC1 DNAJC18 DRAM1 DUSP4 DUSP5 EAF1 EGLN3 ELL2 ERO1A ET…
BIOCARTA_EPONFKB_PATHWAY	Up	9.55457e-13	1.46168e-10	Up	1.44962e-14	2.95607e-12	Up	2.901e-11	5.09714e-09	8	ARNT CDKN1A EPO EPOR GRIN1 HIF1A JAK2 NFKB1 NFKBIA RELA SOD2
GO_RESPONSE_TO_MURAMYL_DIPEPTIDE	Up	8.20617e-12	1.09494e-09	Up	1.79264e-14	3.57441e-12	Up	3.67772e-13	8.15811e-11	14	ARHGEF2 CARD9 ERBIN IRF5 JAG1 MAPK14 NFKBIA NLRP1 NOD1 NOD2 NOTCH1 PTPN22 RELA RIPK2 TNFAIP3
GSE34392_ST2_KO_VS_WT_DAY8_LCMV_EFFECTOR_CD8_TCELL_UP	Down	4.515e-18	1.31349e-15	Down	1.86531e-14	3.67798e-12	Down	5.5984e-11	9.28497e-09	174	AAGAB ABCG1 ABHD15 ADD3 AIMP1 ANGPTL4 ANKFY1 ANKRD44 ANP32A ARHGAP19 ARHGAP39 ARHGAP6 ARHGAP9 ARHGEF18 ARL6IP4 BMF BUB3 C1orf21 C20orf27 C5orf34 CAMK2G CARD11 CBX4 CDCA7L CDK19 CHST12 CMBL CNOT8 CNPY4 CORO7 CRYZL1 CTBP1 CTDSP2 CXCR4 CYP27A1 DEPDC5 DHX16 DIPK1A DNA2 DOCK11 DPY19L1 DPYSL2 DUSP22 DYNLT1 ECH1 EEF2K EHD4 EIF3H EIF4G3 ENC1 ESYT1 FAM117B FAM217B FBXO5 FGD2 FOXO3 FRG1 GARS GPD1L GPR155 G…
GSE7768_OVA_ALONE_VS_OVA_WITH_LPS_IMMUNIZED_MOUSE_WHOLE_SPLEEN_6H_UP	Down	4.68134e-12	6.49025e-10	Down	2.98434e-14	5.8198e-12	Down	4.49178e-11	7.66454e-09	160	ACER3 ADAMTS10 AGA AKAP7 ALMS1 AMACR AP2A2 APOBEC1 ARHGAP25 ARHGEF7 ARL11 ARL4C BAZ1B BHLHE41 BLOC1S2 BLOC1S3 BRIP1 BTBD19 BUB1B C5AR2 C7orf43 CASP9 CD200R1 CD300LB CDC25B CDCA7 CEP68 CEP95 CFAP20 CLIC1 CLIP2 CLN8 COMMD5 CROT CUL9 CYTH4 DCTN5 DEF6 ELMO2 ELMOD2 ERCC5 ESCO2 FAM193B FBXO21 FBXW7 FES GAB3 GAN GCC2 GCNT1 GMNN GPR146 GPR155 GPR157 GRK2 GRN GTF2I HDAC10 HELQ HIST1H2AB HPS3 HYLS1 ID1 IFF…
GSE23308_WT_VS_MINERALCORTICOID_REC_KO_MACROPHAGE_CORTICOSTERONE_TREATED_DN	Up	3.22733e-16	7.43795e-14	Up	3.02679e-14	5.83842e-12	Up	2.17691e-13	4.89005e-11	146	ACTR1A ALG9 ALX3 AP2S1 APBA3 ARAP1 ARF6 ARMH4 ARPC5 ARVCF ATG3 BLOC1S3 BYSL C12orf66 C5orf24 C7orf43 CA8 CABP2 CAMKK2 CAPZA1 CASP4 CCDC115 CCL2 CCL4 CD38 CDC42SE1 CDS2 CHORDC1 CHRNA1 CIAO2B CLCN5 CLEC4A CNOT7 COMMD7 CPA2 CRHR2 CRK CSF3R DDIT4 DSCAM DUSP2 DYNLL1 EFNA5 ELAVL1 EMID1 EPRS ERO1A ETF1 ETV6 FAM32A FMR1 FOXK2 FOXN2 FPR1 GARS GDPD1 GLIPR2 GMFG GORASP2 GTF2A1 GTF2F1 GUCA2B HEATR6 HOXB2 HP …
GSE30971_CTRL_VS_LPS_STIM_MACROPHAGE_WBP7_HET_2H_UP	Up	1.3328e-13	2.27421e-11	Up	9.54625e-14	1.82159e-11	Up	2.861e-08	2.74439e-06	135	ABCA1 ACSL1 ACSL5 ACVR1B ADCK2 AGK AGPAT4 AK4 AKT3 AMPD3 BCAT1 BCL2A1 BMT2 C11orf96 CCDC93 CCL1 CCL20 CCL23 CCL4 CCND1 CD226 CDC42EP3 CDK5RAP2 CDS1 CHM CHST15 CISH CLIC4 CNKSR3 CSTA CTSL CXCL2 CYB5D1 CYLD DCUN1D3 DENND3 DENND5A DIXDC1 DLL1 DNTTIP2 DYNLT3 EDEM2 EHD1 ELOVL7 ETS2 F2RL2 F3 FNDC3B FPR2 FSD1L G0S2 GJB2 GK5 GOLT1B GRAMD1A GRAMD2B GSAP HBEGF HECW2 HEY1 HRH1 HS3ST3B1 IER3 IER5 IL1A IL1B I…
GSE23308_CTRL_VS_CORTICOSTERONE_TREATED_MACROPHAGE_DN	Up	1.20558e-15	2.57763e-13	Up	1.23946e-13	2.33994e-11	Up	1.03092e-12	2.17793e-10	157	ABRACL ABT1 ACTB AEN AP2S1 ARPC5 ATXN2 ATXN7L1 BRPF1 CALCRL CAMKK1 CARM1 CASP1 CASP4 CCR7 CCRL2 CD200 CDC42EP4 CDKN2B CDV3 CER1 CH25H CLDND1 CNTFR COMMD7 CPZ CREB3 CTGF CXCL2 CYP4A22 CYR61 CYTH3 DGKA DKK3 DNAH5 DNAJA1 DUSP11 EGLN3 EIF4EBP1 EIPR1 ELMO3 ERO1A ESYT3 ETV4 FAM227B FAM32A FAM49B FBN1 FDFT1 FGFR1OP2 FOXC2 GAS7 GDA GDF15 GLIPR2 GORASP2 GPA33 GPM6B GPR88 GRB10 GSAP GSPT1 GTF2F1 GTF2H3 HER…
BIOCARTA_CD40_PATHWAY	Up	2.94507e-12	4.18105e-10	Up	1.42761e-13	2.66677e-11	Up	4.622e-10	6.3583e-08	13	CD40 CD40LG CHUK DUSP1 ELP1 IKBKB IKBKG MAP3K1 MAP3K14 NFKB1 NFKBIA RELA TNFAIP3 TRAF3 TRAF6
GSE41087_WT_VS_FOXP3_MUT_ANTI_CD3_CD28_STIM_CD4_TCELL_UP	Up	1.15346e-13	1.98731e-11	Up	1.8046e-13	3.33588e-11	Up	2.82612e-11	5.01524e-09	139	ACVR2A AFTPH AHR AKT3 ANPEP AQP9 ARAP3 ATF3 ATG13 ATP1A1 BACH1 BCL3 BID BIRC3 BTG2 C15orf39 C1orf56 C5AR2 CCL22 CCR2 CCR5 CCR7 CD44 CD5 CD83 CD9 CFLAR CFP CGGBP1 CHST11 CHST2 CLEC4E CLEC5A CRIM1 CSF2RA CSF2RB CST6 CST7 CXCL13 CXCR4 CYP27A1 CYTIP DDX17 DDX21 DGKA DIAPH1 DNAAF1 DNAJB5 DUSP1 DUSP2 EIF5 EREG ERO1B ETV6 FAM129A FBXW7 FCN1 FHL3 FLVCR2 FOXO3 FYN GK GK3P GLIPR1 GNG11 GNG5 GPR183 GRIK1 HC…
GSE17721_PAM3CSK4_VS_GADIQUIMOD_1H_BMDC_UP	Up	3.41997e-13	5.70996e-11	Up	1.98496e-13	3.63146e-11	Up	2.04988e-14	5.12019e-12	121	ABHD17C ABHD8 ACOD1 ACOT7 ADAM33 ADM ADORA2B ALKBH3 ANGPTL7 AQP7 ARHGAP45 ARHGEF1 ARHGEF3 ARL4A ATF3 BIRC3 BRD2 C6orf58 CASP4 CCDC96 CCK CCL13 CCR7 CD274 CDC42EP3 CDHR1 CLK1 CNTN6 COL4A4 COL4A5 COQ4 CXCL2 CYBRD1 DDX18 DKK3 DMRTB1 DPEP3 DPP4 DTNB DUSP14 DUSP16 EDN3 EGFL7 EGR2 EMILIN1 EMSY ERCC3 ERRFI1 F3 FERD3L FHOD3 FOXB2 FPR1 FST FSTL1 FTSJ3 FZR1 GATA2 GEM GIPC3 GJB3 GNGT1 GTF2B GTF2IRD2 HORMAD1…
ZHOU_INFLAMMATORY_RESPONSE_LIVE_UP	Up	9.03146e-12	1.19606e-09	Up	2.04929e-13	3.71089e-11	Up	4.7836e-11	8.08474e-09	257	ABCA1 ABL2 ACOD1 ACOT6 ACSL1 ACSL4 ACVR2A ADAM17 ADAM20 ADAM22 ADGRL3 ADM AFF4 AGO2 AKAP1 AKAP12 AKNAD1 ANKHD1 ANKLE2 ARHGAP31 ARL4D ARMC5 ATP1B1 ATP2B1 ATP2B2 ATXN1 B4GALT1 B4GALT5 BAMBI BASP1 BCL11A BFSP1 BHLHB9 BPIFA3 BRICD5 BRINP1 BTBD19 BTBD9 BTG2 C11orf96 C12orf66 C22orf15 C5orf47 CA13 CA8 CADPS CALY CCDC65 CCL20 CCL23 CCL4 CCRL2 CD24 CD44 CD55 CD80 CD83 CDH15 CDON CEP350 CFAP65 CFAP69 CFLA…
KEGG_NOD_LIKE_RECEPTOR_SIGNALING_PATHWAY	Up	3.58741e-13	5.89465e-11	Up	3.13507e-13	5.61968e-11	Up	4.53768e-09	5.29774e-07	48	BIRC2 BIRC3 CARD6 CARD9 CASP1 CASP5 CASP8 CCL11 CCL13 CCL2 CCL5 CCL7 CCL8 CHUK CXCL1 CXCL2 ERBIN HSP90AA1 HSP90AB1 HSP90B1 IKBKB IKBKG IL18 IL1B IL6 MAP3K7 MAPK1 MAPK10 MAPK11 MAPK12 MAPK13 MAPK14 MAPK3 MAPK8 MAPK9 MEFV NAIP NFKB1 NFKBIA NFKBIB NLRC4 NLRP1 NLRP3 NOD1 NOD2 PSTPIP1 PYCARD RELA RIPK2 SUGT1 TAB1 TAB2 TAB3 TNF TNFAIP3 TRAF6 TRIP6 XIAP
DUTTA_APOPTOSIS_VIA_NFKB	Up	3.717e-13	6.05155e-11	Up	6.3822e-13	1.13259e-10	Up	4.44655e-11	7.66102e-09	27	AFP BAX BCL2 BCL2A1 BCL2L1 BIRC2 BIRC3 BIRC5 BNIP3 CASP8 CD274 CFLAR CYLD FAS FASLG FTH1 GADD45B IER3 MDM2 SCAF11 SOD2 TERT TNF TNFAIP3 TNFRSF10A TNFRSF10B TNFRSF10C TNFRSF21 TNFSF10 TP53 TRAF1 TRAF2 XIAP
GSE16755_CTRL_VS_IFNA_TREATED_MAC_DN	Up	6.48667e-14	1.17462e-11	Up	8.54078e-13	1.50064e-10	Up	6.2857e-09	7.01547e-07	155	ABTB2 ACVR1B ADA ADPRM AGRN AKIRIN2 APOL3 ARID4B ARNTL2 ASIC3 ATP10A ATP2B1 B4GALT5 BASP1 BATF2 BCL2 BCL2L13 BTN2A1 C3orf38 C3orf52 C4orf46 CCSER2 CD274 CD38 CD40 CDC42EP4 CDC42SE1 CDKN1A CFB CMPK2 CXCL10 CXCL11 CXorf65 CYLD DCP1A DDX58 DENND4A DENND5A DHX58 DNAJB6 DTX3L DUSP16 DUSP5 DYNLT1 DYRK3 EBI3 EDEM1 EIF2AK2 ELF4 ELL2 ELOVL7 FAM160B1 FAS FEM1C FSD1L FUT4 GBP1 GBP2 GBP5 GFPT2 GK GMPR GPR35 …
PID_NFKAPPAB_ATYPICAL_PATHWAY	Up	1.40747e-11	1.83654e-09	Up	1.3106e-12	2.28018e-10	Up	4.37626e-09	5.1774e-07	15	ARRB2 BCL3 CSNK2A1 CSNK2A2 CSNK2B IKBKB LCK MAPK14 NFKB1 NFKBIA PIK3CA PIK3R1 REL RELA SRC SSPO SYK
THEILGAARD_NEUTROPHIL_AT_SKIN_WOUND_UP	Up	7.69096e-12	1.03397e-09	Up	1.33588e-12	2.3016e-10	Up	5.48654e-08	4.89267e-06	63	AHR AQP9 ATP1A1 ATP6V1C1 AZIN1 BCL2A1 CALU CASP9 CCL2 CCL3 CD44 CFLAR CHD1 CLCN7 CXCL2 CXCL3 DLGAP1 EEF1A1 EGR3 EIF4A1 EIF5 ETS2 GABARAPL2 GNL1 GPR18 GPR65 HCAR3 HIVEP1 HMGA1 HNRNPC IDI1 IER3 IL1B IL1R1 KAT5 KLF10 KLRG1 LAMB3 LCP2 LGMN M6PR MAP2K3 MTHFD2 MYL4 NAMPT NCOR2 NFE2L2 NFKB1 OXSR1 PHF1 PLAU PLEK PPP2R2A PTPRE RAB1A RPS16 RPS27 SH2B2 SKIL SLC25A13 SRP54 TAF6L TANK TFEC TGFBR1 TNF TPP1 TRA…
PHONG_TNF_RESPONSE_NOT_VIA_P38	Up	1.12936e-12	1.69844e-10	Up	1.39245e-12	2.376e-10	Up	1.20575e-13	2.74323e-11	261	ABCA1 ABCD3 ABLIM3 ABR ABTB2 ADAMTS9 ADARB1 ADGRA3 ADGRE5 AMOTL2 AMPD3 ANKLE2 APBA3 ARHGEF40 ARID5B ARNTL2 ARRB1 ARSJ ATF5 ATP1B1 B4GALT5 BAMBI BCL2A1 BCL3 BHLHE40 BHLHE41 BID BIRC3 BMP5 BSDC1 C1QTNF1 C2CD2 C9orf3 CA12 CADM1 CALD1 CARS CCDC28B CD47 CD70 CD83 CDC42EP3 CDCP1 CDKN1B CEBPB CFLAR CLDN1 CLIP2 CLK4 CNOT2 COL6A1 COL6A2 CREB3 CRELD2 CROT CRYBG1 CSF1 CSF2 CSNK1G2 CUL4B CX3CL1 CXADR CXCL10 …
GSE46606_IRF4MID_VS_WT_CD40L_IL2_IL5_DAY1_STIMULATED_BCELL_UP	Down	4.28904e-15	8.74865e-13	Down	1.61443e-12	2.72854e-10	Down	3.37139e-07	2.36477e-05	182	ABCD2 ABCG1 ADAM15 ANKRD13D APPL2 ARHGAP39 ARHGEF4 ARRDC1 ATF7IP ATMIN ATP1B4 ATP5F1C B3GNT8 BAZ1B BORA BORCS5 C16orf74 C2 CBX3 CBX8 CCDC189 CCDC77 CCDC93 CDK20 CDT1 CENPK CLK1 CNR2 COMT CRTC1 CTDSPL DDI2 DDX31 DENND4C DGKZ DIRAS2 DROSHA DTYMK E2F8 EIF4E3 ELP2 EPS8 ERCC6 EYA4 FADS1 FAM149B1 FAM168A FAM78A FBLIM1 FBXO21 FNIP2 FOXO3 GBA2 GEN1 GIGYF1 GINS1 GPR183 GTF2I HAGH HARBI1 HDAC5 HDGFL2 IFFO1…
GSE6092_IFNG_VS_IFNG_AND_B_BURGDORFERI_INF_ENDOTHELIAL_CELL_UP	Down	1.81394e-14	3.42448e-12	Down	1.97495e-12	3.30637e-10	Down	2.16668e-08	2.19714e-06	173	AAAS ABL1 ACOT2 ACSS1 ADAM22 ADAM8 ADAMTS10 ADI1 ALDH9A1 ALOX5AP ANGPTL4 APPL2 ARL11 ATP13A2 ATP6V0A1 BBS9 BHLHE41 BIN1 BTBD2 CAPRIN2 CBR3 CCPG1 CD180 CD200R1 CD81 CD84 CELF2 CERK CNR2 CSRNP2 CTDSP2 CUX1 CYB5R1 DUSP22 DUSP3 DUSP7 EIF4B EIF4G3 ENGASE EXOC6 EZH1 FAM160A2 FAM214A FAM234A FAM3C FAM84B FBLIM1 FBXO21 FLI1 FMNL1 FNIP2 FRAT1 FRY GLUL GNA12 GOT2 GPRC5C GSN GTF2I GYG1 HIP1 HIPK1 HP1BP3 HS2…
GSE9601_NFKB_INHIBITOR_VS_PI3K_INHIBITOR_TREATED_HCMV_INF_MONOCYTE_DN	Up	1.78814e-16	4.34688e-14	Up	2.41169e-12	3.9998e-10	Up	4.90154e-13	1.07386e-10	134	ACOD1 ACSL4 ADAMTS4 ADAR ADM ADORA2B AEN ALDH1A2 ALPL APOD ARSI ASB4 ATP8A2 AVPR1A B3GALNT1 BASP1 BATF2 BCL2L11 C11orf96 C1orf123 CACNA2D1 CCL11 CCL13 CCL2 CCL4 CCL5 CCL7 CD14 CD164 CD276 CD44 CDH17 CDKN1A CILP2 CIRBP CISH CLIC4 CPEB2 CRYBB3 CSF3 CXCL11 CXCL9 CYBB CYR61 DAXX DCUN1D5 DDX21 DDX24 DOP1B DUSP16 EBAG9 EDN1 EHD1 ELP5 EMP1 EPB41L4A EPPK1 EREG EXT1 EZR FAM129A FAM208B FERMT2 FGD6 FGL2 FP…
GSE9316_IL6_KO_VS_IFNG_KO_INVIVO_EXPANDED_CD4_TCELL_DN	Up	7.18303e-16	1.5737e-13	Up	2.8946e-12	4.75625e-10	Up	6.9243e-13	1.48047e-10	157	ABCC1 ACOD1 ADORA2A AEBP2 AGRN ALDH1A2 AOAH ASTE1 ATF3 BATF2 BATF3 BCL2A1 BST2 C11orf96 C1orf123 CA13 CACNB3 CCL13 CCL2 CCL4 CCL5 CCL7 CCRL2 CD14 CD40 CD70 CDKN1A CEMIP2 CFB CFLAR CH25H CHMP4B CHST11 CLIC4 COL4A1 COX18 CSF3 CTPS1 CWC15 CX3CL1 CXCL10 CXCL11 CXCL2 CXCL3 CXCL9 DDIT3 DDX18 DHX58 DLL4 EBI3 EBNA1BP2 EDN1 ELP1 F11R FABP2 FJX1 FLNB FOS GADD45B GADD45G GBP2 GLIPR2 GNB4 GPR84 GZMA GZMB HBE…
GSE27241_CTRL_VS_DIGOXIN_TREATED_CD4_TCELL_IN_TH17_POLARIZING_CONDITIONS_UP	Up	1.61018e-12	2.38118e-10	Up	3.06014e-12	4.98214e-10	Up	3.78788e-10	5.29289e-08	125	ABI2 ADAM15 ADAMTSL4 AGO2 ALS2CR12 ANKRD13C ARAP2 ARF3 ARHGAP4 ARID5B ARL5B ATG16L1 ATG16L2 B3GNT3 BATF BAZ1A BCL2L11 BIRC3 BTLA CCNT1 CD274 CD69 CERS4 CHD4 CISH CLNK CPT1A CREB1 CSNK1G3 CTSC CXCL10 CXCL9 CXCR2 DBNDD2 DDX17 DEDD DOP1B DUSP2 EFL1 EGR1 EGR2 ELK4 ENTR1 EPHX1 ESYT2 ETNK1 ETV3 FAM124B FOS FPR1 GADD45B GPR18 GPR183 GPR83 GRAMD1A GSAP GTF2A1L HEATR1 HSPA4L ICAM1 IER3 IL12B IL13 IL21R IL…
PID_NFKAPPAB_CANONICAL_PATHWAY	Up	3.28066e-13	5.54464e-11	Up	3.90392e-12	6.29808e-10	Up	2.1056e-07	1.57662e-05	22	ATM BCL10 BIRC2 CHUK CYLD ERC1 IKBKB IKBKG MALT1 NFKB1 NFKBIA NOD2 PRKCA RAN RELA RIPK2 SSPO TNF TNFAIP3 TNFRSF1A TRAF6 UBE2D3 XPO1
GO_INFLAMMATORY_RESPONSE	Up	3.11443e-11	3.89216e-09	Up	4.4955e-12	7.18712e-10	Up	5.98176e-10	7.98138e-08	233	ABCF1 ACKR1 ACKR2 ACOD1 ACVR1 ADAM8 ADGRE5 ADORA1 ADORA2A ADRA2A AFAP1L2 AGER AGTR2 AHCY AHSG AIF1 AIM2 AIMP1 AKT1 ALOX15 ALOX5 ANO6 ANXA1 AOAH AOC3 AOX1 APCS APOA2 APOC3 APOL2 APOL3 ASS1 ATRN AXL B4GALT1 BCL6 BDKRB1 BDKRB2 BLNK BMP2 BMP6 BMPR1B C3 C3AR1 C4A C4B C5 C5AR1 C5AR2 CALCA CAMK1D CAMK4 CAMP CASP4 CCL1 CCL11 CCL13 CCL15 CCL17 CCL18 CCL19 CCL2 CCL20 CCL21 CCL22 CCL23 CCL24 CCL25 CCL26 CCL…
GO_RESPONSE_TO_MOLECULE_OF_BACTERIAL_ORIGIN	Up	7.31773e-11	8.77435e-09	Up	5.708e-12	9.04413e-10	Up	5.92006e-10	7.95889e-08	221	ABCA1 ABCC8 ABL1 ABR ACOD1 ACP5 ADAM17 ADAM9 ADH5 ADM AICDA AKIRIN2 AKT1 ALAD ALPL ANKRD1 APOB ARG1 ASS1 ATP4B AXL B2M BCL10 BCR BDKRB1 BYSL C4B C5AR1 CACTIN CARD9 CASP1 CASP3 CASP8 CASP9 CCKAR CCL2 CCL20 CCL3 CCL5 CCR2 CCR5 CCR7 CD14 CD180 CD24 CD27 CD36 CD40 CD6 CD80 CD86 CDC73 CDK19 CEBPB CEBPE CHUK CITED1 CMPK2 CNP CNR1 CNR2 COMT CPEB1 CPS1 CSF2 CSF3 CTR9 CTSG CX3CR1 CXCL1 CXCL10 CXCL11 CXCL1…
GSE17301_CTRL_VS_48H_ACD3_ACD28_IFNA2_STIM_CD8_TCELL_UP	Up	3.44284e-13	5.70996e-11	Up	6.50435e-12	1.02147e-09	Up	1.3519e-12	2.82245e-10	183	ABHD11 ADK ADRB3 AFP AGPAT4 AIF1 AKR1B15 ALG9 ALPG ANAPC16 ANTXR1 ARHGDIA ARHGDIB ARMC1 ATP1A1 ATP6V1H BIRC3 BLVRB BST1 CAD CAV2 CCDC103 CD274 CDK5RAP3 CFP CHID1 CIB1 CLEC4A CLUH CMTM7 CNIH4 COL18A1 COX11 CPD CSF2RB CTSZ CXCL2 CYB5B CYSLTR1 DDX39A DIAPH2 DIS3 DLST DNAJA3 DNAJB11 DOCK7 DOHH DUSP1 DYNLL1 EBI3 EFHB EIF1AX EIF2B3 EIF3B EMC4 ENDOG EPB41L3 ERH ERLIN1 ERLIN2 F10 FAM20C FAM98B FASTKD3 FB…
GSE9988_LPS_VS_LPS_AND_ANTI_TREM1_MONOCYTE_UP	Up	2.05776e-12	2.96886e-10	Up	7.94666e-12	1.23703e-09	Up	4.35084e-09	5.1774e-07	162	ACOD1 ACOX1 ACSL1 ACVR2A ADA ADAR ANKRD33B ANP32A APELA ARCN1 ARHGAP31 ARID1A ARMCX2 ARRB1 ASCC1 ATF6 ATP6AP1 ATXN7L1 BCL9L BCOR BID BIRC2 BIRC3 BLNK C1orf122 C1QTNF1 CCL1 CCL23 CCM2 CCSER2 CD40 CDC42EP2 CHST12 CHST2 CLIC4 CREBL2 CTNND1 CWC27 CXCL1 CYBB DAPP1 DCP2 DNAJA1 DNAJB6 EFNA1 EHD1 EPB41L3 EPM2AIP1 EYA3 FAM49A FAM89B FFAR2 FJX1 FOXN2 FPR2 FSCN1 GAPT GCH1 GNG2 GPR132 GRB2 GTF2F2 GTF3C6 HCAR…
GSE8384_CTRL_VS_B_ABORTUS_4H_MAC_CELL_LINE_DN	Up	5.94878e-14	1.08832e-11	Up	8.4456e-12	1.30083e-09	Up	2.37432e-15	6.79591e-13	170	ACOD1 ACTR2 AFF1 ANXA6 ARL2BP ARRDC4 ASH1L ATP5MF BBS9 BCL3 BLCAP BLZF1 C5AR1 CALCRL CCL13 CCL4 CCL7 CCND1 CDKN1A CHD7 CHD8 CLCN5 CLPS CNOT4 CNR2 COMMD5 COX17 COX4I1 CRABP1 CSF3 CSNK2A1 CXCL10 CXCL3 CYBB DDA1 DDIT3 DDX19B DDX49 DGAT1 DHRSX DLGAP4 DUSP1 DUSP2 E4F1 ECI1 EFL1 EGR1 EHD1 ENTPD4 ENTPD6 ETS2 F3 FBXL15 FMNL1 FUBP1 FURIN GADD45A GADD45B GALNT2 GGPS1 GLRX GMPPB GNPAT GPAT4 GPSM3 GTF2F2 GTF…
GO_RESPONSE_TO_BACTERIUM	Up	4.11434e-11	5.07036e-09	Up	8.57639e-12	1.30083e-09	Up	2.11437e-09	2.62388e-07	280	ABCA1 ABCC8 ABL1 ABR ACOD1 ACP5 ADAM17 ADAM9 ADAMTS5 ADH5 ADH7 ADM AICDA AKIRIN2 AKT1 ALAD ALPL ANG ANKRD1 ANKRD17 ANXA3 APOB APP ARG1 ASS1 ATP4B AXL B2M BAIAP2 BAIAP2L1 BCL10 BCL3 BCR BDKRB1 BPI BPIFA1 BPIFA2 BYSL C10orf99 C4B C5AR1 CACTIN CALCA CAMP CARD9 CASP1 CASP3 CASP8 CASP9 CAV1 CCKAR CCL2 CCL20 CCL3 CCL5 CCR2 CCR5 CCR7 CD14 CD160 CD180 CD1D CD24 CD27 CD36 CD4 CD40 CD47 CD6 CD80 CD86 CDC73…
GHANDHI_DIRECT_IRRADIATION_UP	Up	1.50163e-10	1.68657e-08	Up	8.52306e-12	1.30083e-09	Up	2.11939e-10	3.21459e-08	54	AEN ANKRD20A2 ANXA10 ASCC3 BBC3 BCL2A1 BIRC3 BLOC1S2 BMP2 BTG3 C2CD4B C3orf52 CCK CDKN1A CLDN1 CXCL1 CXCL2 CXCL3 CXCL5 CYP26B1 DDIT4L DKK1 DUSP2 E2F7 EYA3 FAM20A FAS FGF2 FRMD4A G0S2 GADD45A GCH1 GDF15 GDNF GPATCH2L GPR68 HSD11B1 HSPA4L ICAM1 IFNE IL11 IL12A IL1A IL1B IL33 IL6 INHBA KYNU LAMB3 LAMC2 LIF LRP8 MDM2 MMP1 MMP10 MMP3 MT1A MT1B MT1E MT1G MT1H MT1X MT2A MYBL1 MYPN NAMPT NEFM NFKBIZ OR11…
GSE3920_UNTREATED_VS_IFNG_TREATED_ENDOTHELIAL_CELL_UP	Up	6.08702e-10	6.35413e-08	Up	1.15808e-11	1.74163e-09	Up	1.23238e-10	1.91841e-08	95	ADAM28 ADH4 ADORA2A ADORA2B AEN AGO4 APTX ATG16L2 BACH1 BAIAP2 BAX BDKRB1 CARS CBR3 CCL4 CCR8 CD274 CD69 CDK11B CDKN1A CEACAM19 CHAC1 CHD2 CHKA CNGB3 CPEB2 CRABP2 CREM CSRP1 CXCL10 CYP24A1 CYP2E1 DGAT1 DKK2 DRC1 DUSP16 DUSP4 DUSP5 EGR1 EGR2 EGR3 EHD1 ELP1 EMD ERCC6 FAM84B FANCC FBXW9 FGD3 FGFR1 FLRT3 FNIP1 GABRA4 GADD45B GARS GRIK2 HBG2 HNRNPH1 HNRNPH3 HRASLS5 HRH3 HTR2C HTRA4 IL2 IRAK2 ISY1 ITK …
GSE18281_SUBCAPSULAR_VS_CENTRAL_CORTICAL_REGION_OF_THYMUS_DN	Up	2.3917e-16	5.65909e-14	Up	1.29369e-11	1.92923e-09	Up	9.90858e-12	1.87061e-09	169	AIDA AKT3 ALAS1 ANXA7 AOAH APOD ASPRV1 ASS1 BATF BST1 BYSL C19orf12 CACNB3 CARS CASP4 CCL5 CCR7 CCRL2 CCT6A CD274 CD40 CD86 CDKN1A CFLAR CHI3L1 CLEC4D CLEC6A CLIC4 CLUH CMPK2 CNBD2 CSTB CTSC CTTNBP2NL CXCL16 CXCL6 CXCL9 CYBB DDHD1 DDX24 DDX60 DHX58 DRAM1 EEF1E1 EIF2S1 EIF2S2 F11R FBXO6 FCER1G FGR FLNB FOS FPR1 FPR2 FTH1 GBP7 GK GNB4 GNG12 HAT1 HCAR2 HCK HDC HK1 HP IFI35 IFI44 IFIT1B IFIT2 IFIT3 I…
GSE45365_NK_CELL_VS_CD8_TCELL_MCMV_INFECTION_DN	Up	2.2061e-12	3.15722e-10	Up	1.38918e-11	2.04486e-09	Up	1.93212e-14	4.8982e-12	139	ABCA7 ACOX2 ACOXL ACSM1 ACY1 AKAP13 ALDH2 ALOX15B ANXA6 ARNTL2 B3GALT4 BASP1 BATF3 BIRC3 C11orf95 CCDC81 CCL19 CCL22 CD40 CD70 CD80 CDH11 CDKL1 CDKN1A CEACAM1 CERS6 CFP CHKB CHST7 CLASRP CLU CMTR1 CSF2RA CSNK1G3 CSTA CXorf40A CXorf40B CYP2C19 DCAF6 DUSP1 DUSP26 EBI3 EDN1 EEF1A1 EFR3B EIF1 ELMO2 ENO3 ENOX1 ENSA ETV3 F11R FAAH FAM117A FLT3 FOXO1 FSCN1 FUT7 GADD45A GADD45B GATA6 GBP1 GNG5 GPX4 GRK3 …
GSE360_L_DONOVANI_VS_B_MALAYI_LOW_DOSE_DC_UP	Up	1.77369e-11	2.29751e-09	Up	1.39427e-11	2.04486e-09	Up	1.50914e-10	2.3288e-08	135	ABCC10 ACO1 ADAM8 ADAMTS3 ADM AK4 AKR1B1 ALDH1A2 ALDH1B1 ANGPT1 ARC ARHGEF4 ARL4C ASTN1 ATXN2L AUH B9D1 BAAT BICD1 BID BIRC3 BTG1 CAPN11 CASP5 CCL23 CCL3 CCL5 CCL8 CD83 CDYL CELF2 CETN2 CFLAR CHI3L1 CHST7 CNIH3 CRHR2 CRIP2 CSF2RB CST7 CTSL CXCR4 CYB5A DDIT4 DLGAP4 DOCK4 DPP4 DUSP5 EHD1 EIF1AX ELK1 EMP3 ENO2 ENTPD2 EPOR ETS2 ETV6 EZH2 FAM131B FAM13C FGFR2 FILIP1L FKBP1B FOXO3 FSCN1 G0S2 GADD45B GA…
GSE17721_LPS_VS_POLYIC_2H_BMDC_UP	Up	1.06739e-10	1.23803e-08	Up	1.4393e-11	2.09359e-09	Up	3.16474e-08	3.00329e-06	150	AANAT ACSL1 ACTL7A ADAM12 ADHFE1 AKR1D1 ALDH3A1 AMPD3 ANG ANKRD1 ANXA7 APAF1 ARF6 ATAD1 BCL10 BRD2 BRI3 CA3 CABP2 CACHD1 CACNA1D CALCRL CAPN9 CCL13 CD200 CD38 CD86 CDC42EP1 CDV3 CENPV CHD1 CKS2 CLDN19 CLN3 CLOCK COL11A1 COQ3 CPEB2 CR2 CSF3 CST9L CYP39A1 CYTH2 DENND2D DENR DEXI DLST DNAJB6 DSCAML1 DUSP1 EDA EFS EGLN3 EGR1 EIF2B2 EMD EPHA2 EPM2A EPM2AIP1 FABP4 FAM133B FCGR2B FDFT1 FKBP9 FMR1 FPR1 G…
GSE22886_DAY1_VS_DAY7_MONOCYTE_IN_CULTURE_UP	Up	8.58848e-10	8.70921e-08	Up	1.46729e-11	2.11696e-09	Up	5.16244e-12	1.01792e-09	154	ABTB2 ACSL5 ADGRE3 AKAP13 ANKHD1 ANPEP APOL3 ARHGAP45 ARID3A ARID3B ATG2A ATP2B1 BANP BASP1 BRD2 C15orf39 CCL1 CCL20 CCL5 CCR7 CCRL2 CD93 CDC42EP2 CEP135 CFLAR CFP CLK4 CRLF2 CYP3A5 CYTH1 DAZAP2 DCP1A DDR1 DHX34 DNTTIP2 DUSP22 DUSP4 EBI3 EHD1 EIF4E2 EMP3 ENTPD4 EPM2AIP1 EPS15L1 ETS2 EZH1 FERMT2 FOSL2 FOXO3 GADD45B GCH1 GNA15 GON4L HBEGF HCAR3 HIVEP2 HLA-E HLX HMGA2 HRH1 ICAM1 IER3 IL10 IL12B IL15…
GSE17721_CTRL_VS_GARDIQUIMOD_2H_BMDC_DN	Up	5.2087e-13	8.25299e-11	Up	1.53502e-11	2.19682e-09	Up	1.13773e-09	1.48457e-07	148	AADAT ABI1 ADCY3 ADK AGXT AK2 ALPK2 ANKRD2 ANXA9 AP3M1 ARG2 ASB15 B3GAT1 BAAT BCAM BCL2L11 BMP5 BNIP2 BTG3 CASP4 CATSPER1 CAV1 CCNA2 CCNL1 CD70 CD96 CENPV CITED2 CLCF1 CLEC5A CLIC3 CLINT1 CNOT9 CPLX2 CPQ CSF3R CST11 CTNND1 DHX32 DLD DPF2 DTWD1 DUSP16 EHD1 EIF2AK4 ELMO2 ENDOD1 ESRRG ETF1 ETS2 FAM174B FAM184B FBXW8 FLT1 FN1 FOXF2 FRMD6 FURIN GAL3ST1 GNA13 GNAT2 GOLGA7 GOLPH3 GRASP GSDME HAL HLA-C H…
BIOCARTA_TID_PATHWAY	Up	1.6531e-12	2.42121e-10	Up	1.54983e-11	2.20026e-09	Up	8.85174e-11	1.41516e-08	14	DNAJA3 HSPA1A IFNG IFNGR1 IFNGR2 IKBKB JAK2 LIN7A NFKB1 NFKBIA RB1 RELA TAX1BP3 TNF TNFRSF1A TNFRSF1B TP53 USH1C WT1
KEGG_LEISHMANIA_INFECTION	Up	3.41671e-10	3.67473e-08	Up	1.75635e-11	2.47367e-09	Up	3.68767e-11	6.41583e-09	44	C3 CR1 CYBA ELK1 FCGR1A FCGR2A FCGR2C FCGR3A FCGR3B FOS HLA-DMA HLA-DMB HLA-DOA HLA-DOB HLA-DQA1 HLA-DQA2 HLA-DQB1 HLA-DRA HLA-DRB1 HLA-DRB5 IFNG IFNGR1 IFNGR2 IL10 IL12A IL12B IL1A IL1B IL4 IRAK1 IRAK4 ITGA4 ITGAM ITGB1 ITGB2 JAK1 JAK2 JUN MAP3K7 MAPK1 MAPK11 MAPK12 MAPK13 MAPK14 MAPK3 MARCKSL1 MYD88 NCF1 NCF2 NCF4 NFKB1 NFKBIA NFKBIB NOS2 PRKCB PTGS2 PTPN6 RELA STAT1 TAB1 TAB2 TGFB1 TGFB2 TGFB3…
GSE30971_WBP7_HET_VS_KO_MACROPHAGE_4H_LPS_STIM_UP	Up	1.12772e-12	1.69844e-10	Up	1.79515e-11	2.5084e-09	Up	1.85021e-09	2.34528e-07	143	ACSL5 ACVR1B ADM AEN AIFM2 AIMP2 AK4 ALDOA ALOX5AP AMPD3 ARNTL2 ASAP1 ATP6V0A2 AZIN1 BBIP1 BEND3 BID BTBD19 BTG3 C15orf48 C17orf58 C1QBP CAVIN4 CCL7 CCT5 CD38 CDC37 CHUK CLEC5A CMSS1 CNIH4 CTPS1 CXCL1 CXCL3 CXCL5 CXCL6 CYP27B1 DESI1 DGAT2 DISP1 DNAJC10 DPP3 EBI3 EEF1AKMT3 ELOVL7 FCER1G FFAR2 FKBP4 FNDC3B FPR2 FUT4 G0S2 GEMIN4 GFM1 GFM2 GLRX3 GPR68 GSAP GSR GTF2E1 HIC1 HS3ST3B1 ICAM1 IDI2 IL1B IRA…
GSE42724_MEMORY_VS_B1_BCELL_DN	Up	9.40625e-13	1.45151e-10	Up	1.89765e-11	2.63092e-09	Up	3.78204e-15	1.03255e-12	139	ABTB2 ACHE AK4 ALOX15B APOL1 APOL3 ARFRP1 ARHGAP25 ARID5B ARNTL2 BASP1 BCL2L11 C15orf48 C17orf49 C17orf58 C1QTNF1 C1R C1S C4orf3 C5orf15 CCDC115 CCL5 CCR7 CD200 CD274 CD40 CDKN1A CFLAR CMTR1 COL7A1 CRLF2 CSF2RA CSRNP1 CTRL CXCR4 CYP27B1 CYTIP DENND5A DHCR7 DNAJC18 DSE DUSP4 DUSP5 EBI3 EDC4 EDEM1 EHD1 ELOVL7 ENO1 EPSTI1 F11R FADS1 FADS2 FAM49A FBXL4 FBXL8 FDPS FSCN1 FTH1 FXYD6 GADD45A GADD45B GBP1…
GSE14769_UNSTIM_VS_240MIN_LPS_BMDM_DN	Up	5.43076e-14	1.0039e-11	Up	1.91934e-11	2.64036e-09	Up	7.99706e-08	6.82288e-06	179	ABCG8 ABHD17B ABR ACOT9 ACSL1 ADAP2 ADAR ADGRG6 AGFG1 AKT3 ALDH1B1 APAF1 ARHGAP26 ARHGAP31 ARHGAP35 ARID4A ASAH2 ATAD2B ATF3 ATP6V0A2 BCL2A1 BIRC2 BLCAP BRWD3 C16orf45 C5orf30 C8orf33 CACNB3 CAMLG CBWD2 CCNL1 CD274 CD83 CDKN1A CGGBP1 CHAC2 CHD9 CHST7 CLIC4 CLP1 CNTD1 CPEB4 CPSF2 CPSF7 CSF2RB CXCL3 DAAM1 DCP2 DDT DEDD DIRC2 DOCK10 DTWD1 DYNC1I2 DYRK2 ESRRA EVA1B EXOC6 FAM129A FAM208B FAM53C FBXO7 …
GSE2197_CPG_DNA_VS_UNTREATED_IN_DC_UP	Up	3.86395e-14	7.21785e-12	Up	2.71121e-11	3.70101e-09	Up	2.41346e-10	3.56911e-08	151	ACOT9 ACP2 ACPP ADPRH AFP AGTRAP AP3M2 APPBP2 ARHGAP28 ARID5A ARMH4 ASB11 AZI2 BCL2A1 BCO2 BDNF BEND3 BLNK BLOC1S4 BOC BTNL2 C11orf24 C4orf54 C6orf106 CAMK2D CAPZA2 CASP7 CAV2 CBLN4 CCDC187 CCL1 CCL19 CCL22 CCNJ CD69 CHMP4B COPS5 CYP51A1 DGAT2 DNAJC13 DTX2 DUSP1 DYRK2 EHD1 EIF2S1 ELL2 ENPP4 EPHA4 F10 F2 FAM20B FAM241A FSCN1 GDF11 GGPS1 GMPPB GPHN GSAP GTF2A1 HARS HAS1 HBEGF HCLS1 HDC HP HSD17B12 …
REACTOME_TAK1_ACTIVATES_NFKB_BY_PHOSPHORYLATION_AND_ACTIVATION_OF_IKKS_COMPLEX	Up	1.09515e-09	1.06783e-07	Up	2.92233e-11	3.95875e-09	Up	1.52973e-07	1.20651e-05	19	AGER APP CHUK HMGB1 IKBKB IKBKG IRAK1 IRAK2 MAP3K7 NFKB2 NFKBIA NFKBIB NOD1 NOD2 RELA RIPK2 S100B SAA1 TAB1 TAB2 TAB3 TRAF6
GAURNIER_PSMD4_TARGETS	Up	8.99759e-13	1.40062e-10	Up	3.41264e-11	4.58793e-09	Up	3.10026e-10	4.43687e-08	30	B2M C2 C3 C3AR1 C5AR1 CCL1 CCL13 CCL18 CCL19 CCL2 CCL20 CCL23 CCL3 CCL5 CCL7 CCL8 CCR1 CCR10 CCR3 CCR5 CCR7 CD86 CXCL1 CXCL10 CXCL11 CXCL13 CXCL16 CXCL2 CXCL3 CXCL6 CXCL9 HLA-A HLA-B HLA-C HLA-DMA HLA-DMB HLA-DOA HLA-DQA1 HLA-DQB1 HLA-DQB2 HLA-DRA HLA-DRB1 HLA-DRB5 HLA-E HLA-F HLA-G HLA-H IFNGR1 IL10 IL12B IL12RB1 IL13RA1 IL16 IL17RA IL18R1 IL1A IL1R2 IL21R IL22RA1 IL2RG IL6 IL7 NFKB1 NFKB2 RELB …
GSE3920_UNTREATED_VS_IFNA_TREATED_FIBROBLAST_UP	Up	4.89609e-11	5.91062e-09	Up	3.49796e-11	4.66728e-09	Up	2.33998e-08	2.33288e-06	133	ABL2 ABTB2 ACR ADAM9 ADARB1 ADGRD1 ADORA1 ADORA2A ADORA2B AEN AHI1 AKAP13 ANKRD17 ARL5B ATF4 ATG16L2 ATXN7 BAIAP2 BCL2L1 BCL2L11 BIRC3 BLCAP BRWD1 BTG1 C1QTNF3 CASC1 CCL3 CCNK CCNL1 CCNL2 CCR8 CD274 CD69 CD83 CHD2 CISH CLDND2 CLIP2 CLK1 CLK4 CPD CSRNP1 CXADR DCAF12L1 DGAT1 DHX40 DNAJB2 DUSP14 DUSP2 DUSP4 DUSP8 ELAVL3 ELL2 EPC1 ETV3 FAM208B FAP FBXW9 FEM1C FGD3 FNIP1 FOXO1 FXYD7 GABARAPL1 GADD45B …
GO_LIPOPOLYSACCHARIDE_MEDIATED_SIGNALING_PATHWAY	Up	1.19394e-09	1.1515e-07	Up	3.77906e-11	5.00471e-09	Up	5.27574e-09	6.0015e-07	29	AKT1 CCL2 CCL3 CCL5 CD14 CD6 HCK IL18 IL1B IRAK1 IRAK2 IRF3 LBP LY96 LYN MAPK1 MAPK14 MAPK3 MTDH NFKBIA NOS3 PRKCE PTAFR PTPN22 RIPK2 SCARB1 TGFB1 TICAM1 TLR2 TLR4 TNF
PID_IL23_PATHWAY	Up	4.13269e-10	4.33957e-08	Up	3.89414e-11	5.11892e-09	Up	5.06183e-11	8.47427e-09	19	ALOX12B CCL2 CD3E CD4 CXCL1 CXCL9 IFNG IL12B IL12RB1 IL17A IL17F IL18 IL18R1 IL18RAP IL19 IL1B IL2 IL23A IL23R IL24 IL6 ITGA3 JAK2 MPO NFKB1 NFKBIA NOS2 PIK3CA PIK3R1 RELA SOCS3 STAT1 STAT3 STAT4 STAT5A TNF TYK2
NFKAPPAB_01	Up	6.74268e-12	9.13401e-10	Up	5.12431e-11	6.68646e-09	Up	2.91458e-09	3.51852e-07	154	ABHD8 ACAN ACTN1 ACTN3 ADGRB2 AGPAT1 ALG6 ANKFN1 AP1S2 APPL1 ARHGAP44 ARHGAP5 ARHGAP8 ARPC2 ASCL3 ASH1L ATOH1 ATP1B1 AZIN1 BCKDK BCL3 BCL6B BDNF BFSP1 BIRC3 BMF BMP2K BNC2 C1QL1 CALCOCO1 CBX2 CCDC107 CCL5 CD40 CD70 CD83 CDC14A CDK6 CFAP69 CHD4 CHD6 CLCN1 COL11A2 COL16A1 CPD CREB1 CTAGE4 CTGF CXCL10 CXCL11 CXCL16 CXCL2 CXCL5 CXCL6 CXCL9 CXCR5 CXorf21 CYB5A CYLD DAP3 DCLK1 DDR1 EBI3 EDN2 EGF EHF EI…
GSE26343_UNSTIM_VS_LPS_STIM_NFAT5_KO_MACROPHAGE_UP	Up	7.78848e-14	1.36846e-11	Up	5.30665e-11	6.87386e-09	Up	1.68418e-08	1.73764e-06	181	ABCE1 ACLY ACTN1 AHR ALAS1 ARHGAP31 ARL1 ATIC ATP11B B3GALNT2 B3GNT2 B3GNT7 BATF3 BCL3 BRIX1 CASP4 CD40 CDH1 CFLAR CHD1 CMKLR1 CMTM6 COPS8 CORO2A CXCL2 CYP51A1 DANCR DCUN1D3 DDX54 DLST DNAJB11 DNAJC21 EDN1 EGR2 EGR3 EIF3B EMILIN2 EML4 ERGIC2 ERP44 F10 FAM98A FAS FCGR2A FKBP4 FLT1 G3BP1 GAS7 GCLC GEM GNB4 GNL2 GPR146 GPR171 GPR85 GTF2F2 GTF3C6 HECTD1 HEMK1 HIVEP3 HK2 HR HSPA8 HSPH1 ICOS ID1 IFI35 …
GSE42021_CD24HI_TREG_VS_CD24HI_TCONV_THYMUS_DN	Up	7.53279e-14	1.33677e-11	Up	5.57667e-11	7.17127e-09	Up	2.711e-08	2.61464e-06	162	AAK1 ABRACL ACSL4 ANGPTL2 ANK1 ARIH2 ATP6AP1 ATP6V1H B4GALT3 BGN BHLHE40 BIRC3 BTG2 BTG3 CAVIN1 CCL13 CCL7 CCND2 CD14 CD83 CD86 CDK8 CDKN1A CDKN2B CH25H COL6A1 COPS4 CPEB2 CR1L CTPS1 CXCL10 CXCL2 CXCL3 CXCL9 CYB561 DAZAP1 DDX3Y DDX5 DDX50 DLD DNAJA1 DNAJB6 DSTN DUSP1 DUSP2 EEA1 EFNA1 EGR1 EGR2 EHD1 EI24 ERRFI1 ETF1 ETS2 EXOSC5 F2RL3 FAM102A FAM49B FAM83H FBLN2 FN1 FOS GADD45B GADD45G GDPD3 GJA1 G…
GSE41867_DAY6_VS_DAY15_LCMV_ARMSTRONG_EFFECTOR_CD8_TCELL_UP	Up	4.1563e-09	3.58047e-07	Up	6.31526e-11	8.06263e-09	Up	1.62192e-08	1.68319e-06	97	ABCA3 ABTB2 ACSL1 ACTA1 ADAM18 ADAMTSL5 ADORA2A AIM2 ANKRD33B APOL1 ARAP2 ARHGAP22 ARMCX1 AVP BAG3 BAMBI BCL2A1 BCL2L14 BEND2 BHLHE22 BRIP1 C21orf91 C4orf46 CALCR CARD11 CCL5 CCNA1 CEACAM5 CELA1 CEMIP CHADL CLDN3 CLEC2D CNKSR3 CPLX1 CPNE8 CXCL3 CYP7B1 DDX58 DDX60L DENND5A DHX58 DNAAF1 DNASE1L2 DRAM1 DUSP1 EN1 EPHA5 EREG ERFE ERRFI1 EXPH5 FAM71E2 FAM9B FBLN5 FRMD7 FUT4 GALNT3 GBP5 GCH1 GEM GJA1 GJ…
GSE9037_CTRL_VS_LPS_4H_STIM_IRAK4_KO_BMDM_DN	Up	1.2789e-12	1.90718e-10	Up	6.75792e-11	8.56615e-09	Up	4.00191e-07	2.74779e-05	159	ACBD3 ACPP ADAMTS1 ADH7 AK2 AMMECR1L ANXA7 APPL1 AQP9 ARHGAP23 ARHGEF3 ASF1A ATF1 ATF4 BACE1 BLNK BMP15 C16orf72 C1S C3 CABLES2 CASP7 CCND2 CD86 CDKN1A CEMIP CFB CGAS CLEC5A CLN5 CLOCK COL12A1 COL27A1 COP1 CSF2 CTU1 CYFIP2 DDX58 DIP2C DIS3 DNAJA2 DNAJA4 DNMT3L DOC2A DTX4 E2F5 ELP5 EPB41L3 ERN1 ETS1 FAM206A FGF7 FOXC2 FOXN2 FOXP4 GARS GAS1 GAS7 GPD2 GPR68 GPR85 GPRIN3 HCLS1 IFT57 IKBKE IL13RA2 IL1…
GSE21546_WT_VS_SAP1A_KO_AND_ELK1_KO_DP_THYMOCYTES_UP	Up	9.12954e-11	1.08009e-08	Up	6.81204e-11	8.57351e-09	Up	1.32064e-07	1.05568e-05	151	ABCB1 ABCC1 ACKR2 ACOD1 AGRP ANKRD33B ANKRD7 ANO6 ARNTL ATMIN ATP11C ATP7A AVPR2 AXDND1 AZI2 BCR BIRC2 C14orf28 C4orf54 CACNB3 CAMK2A CASP8 CCAR1 CCL13 CCL4 CCL5 CD37 CDV3 CEMIP2 CEP170 CH25H CLDN23 CLINT1 CMIP CMPK2 COG3 CSF2 CYBB DBN1 DCLRE1C DCP1A DDI2 DDX58 DENND1C DENR DLD DNAJA2 DUSP16 EBI3 EDF1 EEF1AKNMT EIF6 ENPP4 ESYT2 FAM135B FAR1 FBRSL1 FCF1 FGF7 FGFR1OP GBP7 GLRX GPR84 GRHL3 GSAP GSDM…
GO_CELLULAR_RESPONSE_TO_INTERLEUKIN_1	Up	2.43603e-09	2.17235e-07	Up	7.8756e-11	9.84228e-09	Up	2.22931e-10	3.35266e-08	49	ACOD1 ADAMTS12 ADAMTS7 ANKRD1 BYSL CACTIN CCL1 CCL11 CCL13 CCL15 CCL17 CCL18 CCL19 CCL2 CCL20 CCL21 CCL22 CCL23 CCL24 CCL25 CCL26 CCL3 CCL3L3 CCL4 CCL5 CCL7 CCL8 CEBPB CHI3L1 CX3CL1 DAB2IP EDN1 EGR1 FAS FGB FN1 HAS2 HIF1A HSPA9 HYAL1 HYAL2 HYAL3 ICAM1 IKBKB IL17A IL1R1 IL1RL2 IL6 IRAK1 IRAK2 IRAK3 KLF2 MAPK3 MAPK9 MYLK3 NFKB1 NKX3-1 OTUB1 P2RY2 PAWR PLCB1 PPP4C PSMB9 PTGER3 PTGER4 PTGIS PYCARD RB…
GSE32986_UNSTIM_VS_GMCSF_STIM_DC_DN	Up	6.94065e-15	1.3535e-12	Up	8.24639e-11	1.02336e-08	Up	7.39501e-11	1.20396e-08	160	AARD AARS ABCC1 ABHD17C ABRACL ACBD3 ACTN1 ADAM23 AEN AGGF1 AGRN AK4 ARG2 ARMC6 ASAP1 ATP2A2 ATP5MG AXL B3GALT6 B4GALT5 CALHM6 CASP7 CASS4 CCDC38 CCNYL1 CCT3 CD209 CDC34 CHST10 CISD3 CLN5 CLRN3 COL27A1 COX17 CRELD2 CSF2 CX3CL1 DDX18 DDX24 DDX27 DEPP1 DHX15 DIAPH1 DNAJA2 DNAJB5 DOT1L DTX4 DUSP14 EIF5 EIF6 EML4 EPS15L1 ERH EXOSC3 FAM206A FAM208B FBL FBRS FDFT1 FDPS FILIP1L FMNL2 FNDC3A GAL3ST1 GMPP…
GSE17721_POLYIC_VS_CPG_2H_BMDC_DN	Up	1.40531e-09	1.31256e-07	Up	8.34232e-11	1.02808e-08	Up	4.62859e-09	5.36856e-07	150	ABCB8 ABHD14A ADHFE1 ADM ADSS AGBL5 AKR1E2 ALPG ALPK2 ALPK3 AMIGO1 AMN ANKZF1 APLP1 ARHGAP21 ATP10A ATP2B2 ATP5PF ATP6V0E2 B3GALT2 B3GAT1 BATF BCL2L11 BRI3 C4B C5orf47 CALCRL CAMKK2 CAPN3 CCL13 CCL7 CD200 CD68 CD82 CD83 CDC73 CDKN1B CKB CNOT7 COL15A1 COL6A1 COL6A2 CPB1 CRY1 CST7 CYP4A11 CYTH2 DAPP1 DCBLD2 DGLUCY DNAJB4 DUSP2 EIF1AY EPS8L1 FABP4 FAM133B FAM166A FAM208B FBXL3 FBXO15 FGB FKBP11 FPR1…
PID_CD40_PATHWAY	Up	4.86103e-12	6.68713e-10	Up	9.83473e-11	1.20364e-08	Up	2.70639e-10	3.91006e-08	26	AKT1 BCL2L1 BIRC2 BIRC3 C4BPA CBLB CD40 CD40LG FCAMR IL4 JAK3 JUN MAP2K4 MAP3K1 MAP3K14 MAPK10 MAPK11 MAPK14 MAPK8 MAPK9 MYC NFKB1 NFKBIA RELA STAT5A TDP2 TNFAIP3 TRAF1 TRAF2 TRAF3 TRAF6
GSE19198_CTRL_VS_IL21_TREATED_TCELL_24H_UP	Up	2.26514e-10	2.46608e-08	Up	1.00733e-10	1.22439e-08	Up	1.00115e-10	1.58628e-08	151	ADAM9 ADAMTS4 ADM ADPRM AKAP12 AKT3 ALDH1A2 ANGPT2 ANXA4 ANXA7 ARIH2 ATF3 ATP11A AVPR1A BATF2 BATF3 BCL2L14 BCR CA13 CARS CCDC137 CCDC86 CCL13 CCL4 CCL7 CCNB1IP1 CCR7 CD200 CD40 CD70 CD83 CDH5 CDKN1A CEBPG CEMIP2 CHAC1 CP CSF3 CTGF CTTNBP2NL CX3CL1 CXCL11 CXCL2 CXCL3 CXCL9 CYTH3 DDIT3 DDX49 DR1 DUSP10 DUSP16 EBNA1BP2 ECE2 EDN1 EGLN2 EIF2B5 ELP5 EMP1 ENC1 ERRFI1 F2RL3 FAM129B FKBP5 GADD45B GADD45G…
GSE30971_CTRL_VS_LPS_STIM_MACROPHAGE_WBP7_KO_4H_UP	Up	9.68853e-10	9.65914e-08	Up	1.12385e-10	1.35673e-08	Up	8.42215e-06	0.000384096	132	ABCA1 ABHD17C ACOD1 ACSL5 ACVR1B ADAM19 ADGRE1 AGFG1 AGO2 AGPAT4 AKT3 ANKRD33B AQP9 ARHGAP24 ASAP2 ATF7IP AZIN1 BAALC BASP1 BATF BCAT1 BCL2A1 BMT2 C11orf96 CCDC93 CCL1 CCL18 CCL23 CD274 CDC42EP3 CEMIP CHM CISH CLGN CNKSR3 CPM CSF3 CTSL DCUN1D3 DLL1 EHD1 EIF1B ELL2 ELOVL7 ENPP4 ETS2 EZH2 F3 FERMT2 FJX1 FLT1 FPR2 FSD1L GADD45B GFPT2 GJB2 GK GK5 GNG2 GPR137B GRAMD1A GRAMD2B HAS1 HDAC9 HES1 HEY1 HRH1…
ZHOU_INFLAMMATORY_RESPONSE_FIMA_UP	Up	1.60289e-10	1.76676e-08	Up	1.17697e-10	1.41125e-08	Up	1.72478e-10	2.63861e-08	261	ABCB9 ABCD1 ABL2 ACAT1 ACKR3 ACOD1 ACSL1 ADAM17 ADAM20 ADCY1 ADCY10 ADGRG6 AFF4 AGBL5 AKAP1 AKAP5 AKR1C1 AKR1C2 ALX3 ANGPTL4 ANKRD50 AP3B2 ARHGAP31 ARL4D ART1 ASIC1 ATP2B1 ATP2B2 AXDND1 B4GALT1 B4GALT5 BAMBI BCL11A BCL2L1 BHLHB9 BMP10 BPIFA3 BRICD5 BRINP1 BROX BTBD9 BTG2 BTNL9 C10orf99 C11orf96 C12orf50 C12orf54 C12orf66 C1QTNF7 C4orf33 C5orf47 C9orf131 CA13 CA14 CADPS CAMP CARD10 CASP3 CASQ2 CAT…
GSE46606_IRF4_KO_VS_WT_UNSTIM_BCELL_UP	Down	4.68905e-13	7.49657e-11	Down	1.19657e-10	1.42512e-08	Down	1.8728e-08	1.92108e-06	181	AATK ABCD2 ACVR2B AFF4 AKT1 ALDH9A1 ANKH ANKRD13D ANKRD39 ARFGEF3 ARHGAP19 ARID2 ARL4C BEX3 BMF BORCS5 C1orf159 C2orf76 CAMSAP2 CARD6 CBX3 CBX7 CD207 CD34 CDC42EP3 CDT1 CENPA CLASP2 CLK1 COPRS CYP4F3 CYTH1 CYTIP DCLRE1C DDX3X DDX46 DGKZ DHRS3 DIP2B DNMBP DPY19L4 ECT2 EID1 EIF3H EYA4 F8 FAM110B FAM168B FAM198B FGFBP3 FIG4 FNIP2 FURIN FUT10 GAB3 GAS2L3 GDPD5 GINS1 GNA12 GNPDA1 GPCPD1 GPR155 GPR183 …
GSE42724_NAIVE_VS_B1_BCELL_UP	Up	2.79355e-11	3.51591e-09	Up	1.42065e-10	1.68073e-08	Up	1.09385e-06	6.74012e-05	150	ACTL7B ACTL9 AGPAT1 AKR1C4 ALDH1A3 AMBRA1 ANKIB1 ANKRD39 APAF1 ARHGAP26 ARID4A ARMCX6 ASB13 ATAD2B ATP9B B4GALT5 BAZ1A BCOR BOD1 BST1 BTG4 C1orf56 C5orf30 CAPN12 CASP1 CAV3 CAVIN4 CDC73 CENPJ CEPT1 CGGBP1 CIAO2B CITED2 CLCN7 CPSF2 CRLF3 CSF2 CSRNP1 CSRP3 CUTC DGKA DHX37 DNAH12 DRAM1 ELP5 ETNK1 FAM208B FAM20B FAM241A FARSA FBRSL1 FCGR1A FMR1 FNBP4 FRMD4A FRMPD3 GABPB1 GALNTL5 GAP43 GGT1 GJA1 GLS G…
MODULE_76	Up	9.33084e-12	1.22656e-09	Up	1.44964e-10	1.70367e-08	Up	5.25867e-10	7.17849e-08	48	ABCF1 ADORA1 ADORA2A AGER AIF1 ALOX15 ALOX5 ALOX5AP ANXA1 AOAH AOC3 AOX1 BCL6 BDKRB2 C3 C3AR1 C4B C5 CCL11 CCL13 CCL17 CCL18 CCL19 CCL2 CCL20 CCL21 CCL23 CCL3 CCL4 CCL7 CCL8 CCR1 CCR2 CCR5 CD14 CD40 CEBPB CX3CL1 CXCL1 CXCL10 CXCL11 CXCL12 CXCL13 CXCL14 CXCL2 CXCL5 CXCL6 CXCL9 CXCR2 CXCR4 CYBB FN1 FOS FPR1 FPR2 IL1A IL1B IL1R1 IL1RAP IL9 LY75 LY86 LYZ MGLL NFATC4 NFKB1 NMI ORM1 PLA2G7 PTAFR PTGS2 …
GSE32986_GMCSF_VS_GMCSF_AND_CURDLAN_HIGHDOSE_STIM_DC_UP	Down	6.69263e-13	1.05104e-10	Down	1.62418e-10	1.89623e-08	Down	2.11273e-09	2.62388e-07	178	ABCC3 ABCG1 ABHD12 ADAM18 AMACR ANGPTL4 ANXA3 APH1B APPL2 AQP7 ARHGAP19 ARHGAP24 ARPC1B ARRDC3 ASB4 ATP6V0D1 ATP6V1B2 BBS5 BLVRA C19orf38 C6orf62 CAMLG CD200R1 CD300C CD48 CD93 CDPF1 CDS2 CEBPA CERK CLMP CNKSR3 CNRIP1 COL4A3BP COMT CPEB3 CPT1A CRYL1 CTC1 CTSA CTSK DBP DDX27 DENND2A DNA2 DPP7 DUBR EHD4 ENC1 FAM110B FAM110C FAM219B FAM89B FBXO32 FBXO8 FGF13 FGF3 G3BP2 GAB2 GADD45G GAK GALNT4 GAS6 G…
GSE22935_UNSTIM_VS_24H_MBOVIS_BCG_STIM_MACROPHAGE_DN	Up	6.8162e-14	1.22182e-11	Up	1.66128e-10	1.92687e-08	Up	2.27495e-09	2.78423e-07	140	ACYP1 ADAMDEC1 ADAR ADRA1B AGPAT3 AIG1 AMOTL2 ANGPTL8 ANKRD44 APAF1 APPBP2 AQP3 ARHGDIG ARL4A ARMH4 ARR3 ATAD2B BIRC3 BRAF BTBD17 C16orf87 C1R C6orf106 CA13 CABP2 CACNA1A CAMKK2 CASP4 CBWD2 CCL2 CCL22 CD14 CD38 CD83 CDV3 CHAC2 CHI3L1 CHST15 CHUK CLN3 CMTR1 COLEC12 CPA2 CSF1 CSRP1 DDIT4L DEXI DLAT DNAJA1 DNAJB12 DPP6 E2F3 EFR3A EIF4E ELF1 ETS1 FAM133B FAM3B FBXL3 FBXW11 FIP1L1 FTH1 GABRA2 GABRB1 G…
ZWANG_CLASS_3_TRANSIENTLY_INDUCED_BY_EGF	Up	1.29976e-08	9.81511e-07	Up	2.24102e-10	2.58241e-08	Up	3.56212e-08	3.34462e-06	156	ADAMTS9 ADGRF4 ADM AFF1 ANO6 ARHGAP42 ARL5B ASAP2 ATF3 ATXN1 B3GNT5 BCL3 BHLHE40 BIRC3 BLZF1 BTBD3 C3orf52 CAMSAP1 CASP9 CAVIN2 CCDC71L CCL20 CCNL1 CD55 CEBPD CEMIP2 CHMP1B CLDN1 CLDN4 CLDND1 COBL CPEB2 CRIP2 CSNK1D CSNK1E CSRNP1 CXCL1 CXCL2 DBP DCUN1D3 DENND3 DLC1 DMBT1 DNMBP DPP4 DUSP1 DUSP14 DUSP5 EDN1 EIF2AK3 ELF3 ELL2 EMP1 EPHA2 ETS1 ETS2 EZR F2RL1 FAM83B FAM84B FBXL2 FERMT2 FKBP5 FNDC3A FOS…
ST_TUMOR_NECROSIS_FACTOR_PATHWAY	Up	8.29745e-09	6.72359e-07	Up	2.27104e-10	2.60012e-08	Up	5.41658e-09	6.12246e-07	29	AGFG1 BAG4 BIRC2 BIRC3 CASP3 CASP8 CFLAR FADD IKBKG JUN MAP2K4 MAP3K3 MAP3K7 NFKB1 NFKB2 NFKBIA NFKBIB NFKBIE NFKBIL1 NR2C2 RALBP1 RIPK1 TNF TNFAIP3 TNFRSF1A TNFRSF1B TONSL TRADD TRAF2
GSE9037_WT_VS_IRAK4_KO_LPS_4H_STIM_BMDM_UP	Up	1.34948e-10	1.52534e-08	Up	3.89558e-10	4.43147e-08	Up	7.72667e-09	8.51661e-07	168	ADCY10 ADGRD1 ADORA2A ADORA2B AMMECR1L ANKRD11 ANTXR1 APPL1 ARF1 ARSG ATF2 ATF6B BAZ1A BLZF1 C10orf88 C5orf51 C7orf26 CALHM6 CASKIN2 CCDC157 CCL7 CCSER2 CD74 CDKN1A CGAS CH25H CHD2 CHIC2 CISH CLBA1 CLCN7 CLEC4E CLIC4 CLMP CLOCK COG3 COL18A1 CPSF7 CSF1 CSF3 CTDNEP1 CXCL3 CYTL1 DCAF12 DNAJC1 E2F5 EIF2S2 EIF3D ELF2 ENPP4 EREG ETS1 F2R FASTKD2 FBXO34 FGG FLNB FSCN2 FUS GAB2 GBP6 GBP7 GLCE GUCD1 HBP1 …
PID_IL6_7_PATHWAY	Up	3.10241e-07	1.72587e-05	Up	4.00747e-10	4.52972e-08	Up	1.15789e-08	1.24402e-06	41	A2M AKT1 BCL2L1 CEBPB CEBPD CRP FGG FOS FOXO1 GAB1 GAB2 GRB2 HCK HSP90B1 IL6 IL6R IL6ST IRF1 JAK1 JAK2 JUN JUNB LBP LMO4 MAP2K4 MAP2K6 MAPK11 MAPK14 MCL1 MITF MYC PIAS1 PIAS3 PIK3CA PIK3R1 PRKCD PTPN11 PTPRE RAC1 SOCS3 SOS1 STAT1 STAT3 TIMP1 TNFSF11 TYK2 VAV1
GSE26343_WT_VS_NFAT5_KO_MACROPHAGE_LPS_STIM_UP	Down	1.66453e-12	2.42121e-10	Down	4.15724e-10	4.65109e-08	Down	2.62967e-08	2.56407e-06	169	AAGAB ABI3 ACAT2 ALDH3B1 ALG5 ALOX5AP AMZ1 ANGPTL2 ANGPTL4 AP2S1 ARHGAP19 ARHGAP25 ARHGAP9 ARHGEF18 ARRDC3 ARSB ASTN2 BAMBI C15orf39 C2orf69 C9orf85 CALHM2 CASP2 CBFB CD180 CD209 CDK20 CEBPA CERK CHST14 CLNS1A CLTC CNIH1 CNR2 COL4A2 COMT CPA2 CRHBP CTSA D2HGDH DAB2 DAP DBP DDX31 DECR2 DGKZ DMD DMWD DNA2 DNAH7 DYDC2 EIF2AK1 EMB EMC3 EPS8 ETV5 FAM117A FAM117B FAM217B FAM234B FAM45A FBXO21 FCER1G FG…
QI_PLASMACYTOMA_UP	Up	4.59256e-11	5.58217e-09	Up	4.16727e-10	4.65109e-08	Up	7.67148e-12	1.46385e-09	198	ABI3 ACTG2 ACTR2 ADCY7 ALOX5AP ANKRD1 ANXA11 AOC1 APAF1 ARAP1 ARAP2 ARF5 ARHGDIB ARL6IP1 ARL6IP5 ARPC4 ARRB1 AVIL AXL BAG2 BATF BCL2 BDKRB2 BHLHE40 BLK BTG1 CAP1 CAPG CAPN1 CARD11 CASP1 CASP3 CASP4 CASP6 CASP7 CCL19 CCL3 CCL4 CCL5 CCR1 CCR2 CCR5 CD19 CD22 CD24 CD244 CD37 CD3D CD3E CD3G CD4 CD40 CD47 CD53 CD5L CD7 CD79A CD82 CDC42EP3 CDC42SE1 CIB1 CIITA CISH CLEC4E CLU CNN2 CNP CNR2 CSF1R CST7 DAP…
GO_CELLULAR_RESPONSE_TO_BIOTIC_STIMULUS	Up	3.68131e-10	3.93545e-08	Up	5.21413e-10	5.78312e-08	Up	1.68427e-07	1.28832e-05	133	ABCA1 ABL1 ACOD1 ADAM9 AICDA AKT1 ANKRD1 APAF1 ARG1 ASS1 ATG10 AXL B2M BYSL CACTIN CCDC47 CCL2 CCL20 CCL3 CCL5 CCR5 CD14 CD180 CD36 CD40 CD6 CD80 CD86 CDC73 CDK19 CEBPB CEBPE CLEC7A CMPK2 CPEB1 CSF2 CSF3 CTR9 CX3CR1 CXCL10 CXCL16 CYP17A1 DAB2IP DDIT3 EDNRB EIF2AK3 EME1 ENTPD2 FBH1 FN1 FZD5 GFI1 GSK3B GSTP1 HAVCR2 HCK HDAC5 HIF1A HMGB2 HMGCS2 HNRNPM HSPA5 ICAM1 IFNG IL10 IL12A IL12B IL18 IL1B IL24…
GO_CYTOKINE_SECRETION	Up	2.57528e-07	1.46948e-05	Up	5.32159e-10	5.86565e-08	Up	2.29426e-05	0.000860761	22	ABCA1 AGT AIM2 BTN3A1 CCL19 CCR7 CD36 CHI3L1 F2RL1 FOXP1 GATA3 GBP5 GPAM HMGB1 KLRF2 LCP2 LEP LILRB1 LYN NLRC4 NLRP3 NOD2 NOS2 NOTCH1 NR1H4 PNP RAB1A RBPJ S100A13 TLR2 TLR4 TLR6 TREM1 TRIM27 VTCN1
BIOCARTA_NTHI_PATHWAY	Up	7.19145e-10	7.41973e-08	Up	5.46294e-10	5.98428e-08	Up	1.29219e-08	1.37313e-06	23	CHUK CREBBP DUSP1 EP300 IKBKB IL1B MAP2K3 MAP2K6 MAP3K14 MAP3K7 MAPK11 MAPK14 MYD88 NFKB1 NFKBIA NR3C1 RELA SMAD3 SMAD4 TGFBR1 TGFBR2 TLR2 TNF
GSE14769_UNSTIM_VS_360MIN_LPS_BMDM_DN	Up	3.73911e-11	4.64016e-09	Up	5.57953e-10	6.07449e-08	Up	6.13119e-06	0.000290144	144	ACAA1 ACBD3 ACSL5 ADAMTS4 ADGRE1 AFF1 AGTRAP AKAP13 ALPK1 AMBRA1 ANGPT1 ANKRD33 AOC3 APAF1 APCDD1 APPBP2 AQP9 ARFGAP1 ARFGEF1 ARG2 ARMC7 ARMH4 ASS1 ATF2 ATP11A ATXN2 BCHE BCL9 C1QTNF1 CA2 CABLES2 CAMLG CAPNS2 CAPS2 CASP7 CBX4 CCDC25 CCDC30 CCIN CCL24 CCNB1IP1 CDK12 CDKN2B CEPT1 CH25H COL24A1 CREB3 CTH CTSC CTU1 CTXN1 CUL1 CYLD CYP26A1 DAZ2 DDHD1 DEDD DMTN DNAJC1 DOCK10 DPEP3 DUBR DUS2 EHBP1L1 EPS…
GSE7348_UNSTIM_VS_LPS_STIM_MACROPHAGE_UP	Down	1.88164e-11	2.41968e-09	Down	6.20241e-10	6.71146e-08	Down	3.50841e-06	0.000183659	146	AASDH ABL1 ACOX3 ADAMTS10 AKAP10 ARF4 ARID3B ARL11 ARL4C ARRDC2 ARRDC3 ASXL2 B3GALT4 B3GNT8 BBS1 BHLHE41 BTBD6 C16orf54 C7orf43 CAMSAP2 CASP9 CCDC115 CCDC127 CD300LB CD3EAP CD68 CDT1 CEP250 CLUAP1 CPEB2 DCAF5 DEAF1 DNMBP DUSP7 EIF4ENIF1 ELF2 ERCC5 FAHD1 FAM120B FAM160B2 FAM76B FAM78A FAN1 FLCN FOS FOXO1 FOXO3 GIT1 GIT2 GTF2IRD2 HDAC5 HEXIM2 HIST2H2BE IFFO1 IGFLR1 IRF2BP2 ITPRIPL1 KATNAL1 KCTD2 KC…
MODULE_537	Up	6.61562e-09	5.51178e-07	Up	6.47297e-10	6.96178e-08	Up	7.25721e-08	6.26893e-06	12	BCL2A1 BCL2L1 BIRC2 BIRC3 BIRC5 BNIP3 CD2 CFLAR IER3 IL1A MYBL2 NFKB1 NRG2 SEMA4D SERPINB2 SON TNFAIP3
GSE41176_WT_VS_TAK1_KO_ANTI_IGM_STIM_BCELL_6H_DN	Up	1.54239e-10	1.72146e-08	Up	7.09891e-10	7.58899e-08	Up	2.73816e-07	1.99145e-05	175	ACO1 ACP2 ACSL4 ADA ADAMDEC1 ADAR ADORA2A AIMP2 AK4 AKAP10 ALCAM ALDH9A1 AMPD3 ANKS1A AQP9 ARAP1 ARF3 ARFIP1 ARFRP1 ATP2C1 ATP6AP1 ATP6V0A2 ATP6V1E1 ATP6V1H B2M BATF BBS4 BCL2A1 BECN1 BIRC3 BMS1 BOLA2 BTG3 C3AR1 C5orf15 CAMTA2 CASP1 CCL4 CD40 CD44 CD47 CD48 CD69 CD80 CDK14 CDK4 CEP135 CFLAR CLK2 COPS7A COQ2 CREBL2 CRIM1 DDX18 DDX19B DENND4A DMXL2 DNAJC11 DUSP2 DYNC1I2 DYRK3 EHD1 EIF2B2 EIF3M ENG …
GO_RESPONSE_TO_INTERLEUKIN_1	Up	9.32994e-09	7.49182e-07	Up	8.9602e-10	9.52142e-08	Up	3.82854e-09	4.59063e-07	67	ACOD1 ADAMTS12 ADAMTS7 AES ANKRD1 ANXA1 BYSL CACTIN CCL1 CCL11 CCL13 CCL15 CCL17 CCL18 CCL19 CCL2 CCL20 CCL21 CCL22 CCL23 CCL24 CCL25 CCL26 CCL3 CCL3L3 CCL4 CCL5 CCL7 CCL8 CD38 CEBPB CHI3L1 CITED1 CREBBP CX3CL1 CYBA DAB2IP EDN1 EGR1 EPO ETS1 FAS FGB FN1 HAS2 HDAC4 HIF1A HNMT HSPA9 HYAL1 HYAL2 HYAL3 ICAM1 IGBP1 IKBKB IL17A IL1R1 IL1RL2 IL6 IRAK1 IRAK2 IRAK3 KLF2 LGALS9 MAPK3 MAPK9 MTHFR MYD88 MYLK…
VILIMAS_NOTCH1_TARGETS_UP	Up	3.92716e-12	5.48751e-10	Up	9.04435e-10	9.55364e-08	Up	8.63421e-09	9.40016e-07	27	BCL2A1 BIRC2 BIRC3 CARD11 CCL5 CCR7 CD2 CD28 CD3D CD3G CD69 CD7 CD74 CD80 CD83 CD86 CTLA4 CX3CL1 DDR1 DTX1 EGR1 EGR2 GATA3 GZMA GZMB HEY1 ICAM1 ID2 IL10RA IL12B IRF7 JUNB LAT LCK NFATC1 NFKB2 NFKBIA NOTCH3 NRARP P2RY10 PTCRA RAG1 RAG2 RELB RRAS2 TARP THY1 TNFRSF18 TOX TRAF1 TRAT1 ZAP70
GSE20754_WT_VS_TCF1_KO_MEMORY_CD8_TCELL_UP	Up	1.21745e-10	1.39386e-08	Up	9.10472e-10	9.5605e-08	Up	1.16368e-08	1.24402e-06	169	AARS ABL2 ABT1 ADAM17 ADM ADNP2 ADPRHL2 AFF4 ALG11 AMHR2 AMY2A AMZ2 ANXA3 ANXA5 ARF4 ARHGEF3 ARID5A ARPC5L ASB1 ATF3 ATF5 ATOX1 ATP6V1C1 BASP1 BCL2L1 BCL2L11 BDP1 BIRC3 BLOC1S4 BTG3 C18orf21 C3AR1 C3orf38 CAMLG CCDC86 CCNL1 CD164L2 CD40 CD44 CDIP1 CEBPG CFL2 CHD2 CHTOP CKAP4 CLDN12 COQ10B CRTC2 CSRNP1 CSTB CWC25 DENR DLGAP4 DPH2 DUSP1 DUSP11 DUSP3 EAF2 EGR2 EPHA2 ERCC1 ETF1 ETS2 EXTL3 FAM181A FAM…
GSE17721_CTRL_VS_GARDIQUIMOD_4H_BMDC_DN	Up	7.01312e-10	7.27806e-08	Up	9.18022e-10	9.58307e-08	Up	2.0205e-07	1.52578e-05	127	ACBD3 ACTR10 AGFG1 ALPK2 APBB2 APIP AQP4 ARG2 ATF3 ATP1A1 ATP9B ATXN7L1 BARX1 BCAM BCR BLZF1 BOLL C2orf76 C9orf16 CA5A CACNA1B CALB1 CBS CCDC71L CCL1 CCNT2 CCR8 CD40 CD96 CDR2 CEBPD CFHR2 CHMP7 CLCN1 CNN1 COX4I2 CPD CSDE1 CSF3R CSRP2 CTTN CXCL10 DENR DLGAP4 DNAJB12 DND1 DTX2 DUSP11 DUSP2 EGR3 ELL2 EMC6 EMC7 EMID1 EN1 ESRRG ETS2 FABP3 FAH FAM129A FAM50B FCER2 FCGR2B FOXG1 FOXN1 FPR1 FRMD6 FST GCH1…
PLASARI_TGFB1_TARGETS_10HR_UP	Up	3.35435e-08	2.33437e-06	Up	9.53982e-10	9.90022e-08	Up	3.29565e-10	4.67877e-08	118	ABCB1 ACTA1 ADAM12 ALDH1A2 ALDH1A3 ALS2CL ANKH ANKRD1 ARC ARG1 ARNTL ASS1 BAIAP2L1 BHLHE40 BTBD11 CA6 CARD10 CCL17 CCL20 CD40 CDH6 CDYL2 CHST11 CMKLR1 CNN1 CNNM4 COL8A2 CREB3L2 CRISPLD2 CRY1 CSPG4 CSRNP1 CTGF CTH CX3CL1 CXCL14 CXCR6 DUSP14 DUSP4 DUSP5 DUSP6 EGR2 ELAVL2 ELN ENDOD1 ENPP1 ENTPD7 EREG F2RL1 FBXO32 FGF18 FGF2 FGF21 FJX1 FKBP5 FLNB FLT1 FOSL1 FOXC2 FOXS1 FSTL3 FXYD6 GADD45B GALNT3 GARE…
GSE21360_PRIMARY_VS_TERTIARY_MEMORY_CD8_TCELL_DN	Up	6.41338e-12	8.75476e-10	Up	9.82673e-10	1.01387e-07	Up	1.71584e-11	3.1391e-09	153	ACVR1B ADGRE5 AK4 ANKS1A APOL1 ARHGEF11 ARID5A ATP1B1 ATXN7 B4GALT5 BATF BCL2A1 BLZF1 BPGM C1QB CASP4 CCL18 CCL5 CCL7 CCL8 CCRL2 CD38 CD47 CD69 CD83 CDC42EP2 CDKL5 CDKN1A CEBPA CERS6 CIITA CLDN10 CMAHP CSRNP2 CTNS CTSZ CUL1 CXCL10 CXCL11 CXCL9 CYP1A1 DENND4A DNAJA2 DUSP5 DYNLT1 DYRK4 EDEM1 EIF1 EPB41L2 EYA3 EZH2 F3 FCGR1A FEM1C FIG4 FYB1 FZD7 GADD45B GADD45G GBP1 GBP2 GEM GK GPR107 GUCY1A1 HIST1H…
SHIN_B_CELL_LYMPHOMA_CLUSTER_5	Up	1.37413e-08	1.03328e-06	Up	1.00893e-09	1.03494e-07	Up	1.92893e-08	1.96729e-06	8	B2M BCL3 CDK4 CEBPB CIITA FGF4 GFI1 HMGB2 HOXA9 HOXD1 IGHE IL21 IL6 RAG2 RASGRF1 SOCS3 TNF VPREB1
GSE18281_CORTICAL_VS_MEDULLARY_THYMOCYTE_UP	Up	3.12197e-12	4.39702e-10	Up	1.15912e-09	1.18217e-07	Up	1.8699e-11	3.38605e-09	152	ACOD1 ADAR ADRM1 APOBEC1 AQP1 AREG ARG1 ARHGEF3 ATF3 ATF4 AXL B2M BCL3 BTK BUD31 C1R C3 CAPN5 CASP12 CASP4 CCL13 CCL5 CCND2 CCRL2 CD14 CD47 CD74 CDK2AP2 CEACAM21 CEBPD CH25H CHI3L1 CLIC4 CMPK2 CRCT1 CRELD2 CSF1 CTSC CTSS CXCL10 CXCL2 CXCL3 CXCL6 CYBA CYP3A7 DDIT3 DNAJB11 DNAJC3 DUSP6 EGR1 EIF2AK2 EIF6 EPO ERO1B ERP44 EXT1 F11R FAM20C FAM3D FARSA FGFBP1 FOS G6PD GADD45B GADD45G GATA4 GBP2 GBP4 GCH…
GSE17721_0.5H_VS_4H_CPG_BMDC_DN	Up	4.51279e-11	5.52304e-09	Up	1.87086e-09	1.89716e-07	Up	3.21393e-07	2.28138e-05	155	ABCA1 ADAM17 ADGRE1 AFF1 AFTPH AIM2 ALCAM ALPK2 ANXA1 APBB1IP ARHGEF3 ARL14EP ASB13 ASF1A ATP10A B4GALT4 BCL9 BIRC3 C19orf66 CACNA1D CALCRL CAMLG CCDC198 CCL5 CCNJ CD247 CD72 CHM COCH COL10A1 COL4A6 COP1 CP CPEB4 CPTP CRBN CREB1 CRY1 CSF1 CWC22 DENND5A DLL4 DNAJC1 DPF2 DSCAML1 DUSP14 DUSP16 E2F8 ECE1 EDN1 EIF1AY ELL2 ENO2 ENPP4 ETS2 EYA3 F10 F11R FAM53C FBXW11 FCGR3A FDFT1 FNDC3A FPR1 GABARAPL2 G…
GSE22886_DAY0_VS_DAY1_MONOCYTE_IN_CULTURE_DN	Up	9.37087e-10	9.4486e-08	Up	1.93775e-09	1.95382e-07	Up	1.17765e-10	1.84943e-08	163	AARS ABCC1 ACSL5 ADAMDEC1 AGPAT4 AK4 ALCAM ANKLE2 ARL1 ARL8B ATOX1 ATP13A3 ATP1B3 ATP6V1D ATP6V1H BASP1 BCAP31 BCAT1 BIRC3 C3 CAMSAP2 CCL2 CCL22 CCL4 CCNA1 CCR7 CCRL2 CD2BP2 CD63 CDKN1A CLEC5A CLN5 CLN8 CREB3 CRIM1 CRLF2 CSTB CTSB CTSL CTSV CXCL1 CXCL2 CXCL3 CYP1B1 DAB2 DOCK4 DUSP4 EBI3 EMP1 ETS2 FADS3 FCMR FEN1 FICD FTH1 GADD45G GARS GLRX2 GM2A GMPPB GNA15 GP5 GPR137B GPX4 GSDME GSTO1 H2BFS HBEG…
GSE19401_UNSTIM_VS_RETINOIC_ACID_STIM_FOLLICULAR_DC_DN	Up	1.06078e-09	1.04255e-07	Up	2.04876e-09	2.05408e-07	Up	1.64243e-07	1.27835e-05	152	ACTR1A ACVR2A ADORA2A AGFG1 ALCAM ANPEP ARL4C ATF3 ATF5 ATP5MG AUTS2 BAG1 BCAR3 BCKDK BRD3OS CACNB4 CCL3 CCL4 CCL5 CCR5 CD247 CD40 CD80 CD83 CDC42EP2 CFB CFLAR COQ7 CSF2RA CSRP3 CXCL1 CXCL11 CYLD DDX52 DDX6 DESI1 DMTN DNAJB5 EEF1B2 EHD1 EIF3A EIF4H EPHB4 ERP44 EXOC3 EZH2 FABP4 FABP5 FSCN1 G0S2 GADD45G GBP1 GCNT1 GEM GGH GLS GP1BA GPKOW GSN GYPC H1F0 HCK HIP1 HIST1H2AI HLA-DOB HMGA1 ICOSLG IDS IL1…
GSE17721_CTRL_VS_PAM3CSK4_6H_BMDC_DN	Up	9.96747e-11	1.1637e-08	Up	2.1334e-09	2.12693e-07	Up	2.62235e-06	0.000143188	154	ABCE1 ABI1 ACTN1 AGO2 AHR AK2 AMBN ANXA5 ANXA7 AP1AR APBB1IP APBB2 ARTN ASNS ATL3 ATP1A1 BAG5 BCL2L1 BLOC1S4 BPIFA2 C1orf52 CCDC71L CCNL1 CCT6A CD38 CDKN1A CDV3 CES4A CHCHD4 CLN5 COPS5 CPD CPEB1 CS CSPG4 CTSK CYP51A1 DACH1 DCX DHPS DKK4 DUSP16 EDEM1 EEF1E1 EHD3 EIF2S2 ELAC1 ELL2 ELOC EMD EML6 ENPP3 ESD ETV1 FAM129A FAM222B FKBP1A FLNB FOXD1 FRMD6 FSCN1 FURIN FZD3 G3BP1 GAL3ST1 GBP4 GEMIN6 GK GLIS…
GSE2706_UNSTIM_VS_8H_LPS_AND_R848_DC_DN	Up	3.4121e-10	3.67473e-08	Up	2.20774e-09	2.18875e-07	Up	1.78047e-07	1.35606e-05	130	ADRA1B AIM2 AK4 AK8 ALOX15B AMIGO2 ANKRD22 ARAP2 BATF BCL2 BID BIRC2 BRPF3 BTG1 BTG3 C15orf48 C17orf58 C4orf46 CAPN2 CCRL2 CD200 CD274 CD70 CHAC1 CHST7 CLCF1 CLDN1 CLDN16 CMPK2 CMTM6 CNKSR3 COBLL1 CSRNP1 CXCL10 CXCL11 CXCL3 CXCL9 DDX58 DDX60 DDX60L DESI1 DNAAF1 DPP10 DUSP1 DUSP4 DUSP5 DYNLT1 EHF EIF2AK2 ETV3 EXT1 EZH2 FJX1 GADD45A GADD45B GALNT3 GCH1 GPR137B GPR157 GRAMD1A GRHL1 GUCY1B1 HERC6 HIV…
GSE32986_UNSTIM_VS_CURDLAN_LOWDOSE_STIM_DC_UP	Up	8.82684e-11	1.05128e-08	Up	2.24316e-09	2.2115e-07	Up	3.91465e-08	3.61819e-06	178	AARD ABCC1 ABCF1 ABHD17C ACVR2A AEBP2 AGPAT5 ALAS1 ATP2A2 B3GALT6 BAG2 BATF3 BCCIP BMP2K BMS1 BRIX1 C1orf123 CCR7 CCRL2 CCT5 CDC34 CDH1 CELF4 CMKLR1 CNN3 COPS4 COPS8 COX17 CRELD2 CRTC3 CSF2RB CUL2 CYP51A1 DCTD DDX42 DIMT1 DNAJC21 EIF3B EMILIN2 EML4 ERH ERRFI1 FAM20C FASTKD2 FBRS FDFT1 FDPS FKBP4 FMNL2 FNDC3A FOSL2 FUBP1 GADD45B GAS7 GFER GFI1 GIMAP5 GNB4 GPR171 GPR85 HEATR1 HEMK1 HERPUD1 HIVEP1 H…
GSE42724_NAIVE_VS_MEMORY_BCELL_UP	Up	5.47748e-09	4.67324e-07	Up	2.70233e-09	2.64948e-07	Up	4.59752e-08	4.20555e-06	128	ABCC10 ACBD3 ACP5 ACVR1B ADORA2B AFP AGAP2 AIF1 ALDH1A3 ALOX12 ANGPTL3 ANKRD7 APBB1 APOOL ASB6 ATG16L1 ATP6V0A2 AXDND1 BAZ1A BEND6 BIRC3 BMP7 C11orf71 C1QTNF9 C9orf72 CA2 CAMLG CCNYL1 CD38 CDC73 CELA3B CFL2 CFLAR CHAT CHIC1 CHRNB1 CILP2 CLDN5 CMKLR1 COA5 COG1 COPZ1 COQ8A CPLX3 CXCL16 CYB561A3 CYSLTR2 DCBLD2 DGKH DNAJA1 DPF2 DPM2 DUSP14 EHD1 ERBB2 ETFRF1 EXO5 FAM20B FAXC FBLN7 FBP1 FCGR1A FGFBP3 F…
GO_DETECTION_OF_OTHER_ORGANISM	Up	6.96716e-09	5.77753e-07	Up	3.07862e-09	3.00182e-07	Up	9.53257e-06	0.000421858	7	CD1D HLA-A HLA-B HLA-DRB1 HLA-DRB5 NLRC4 NOD1 NOD2 PGLYRP1 PGLYRP2 PGLYRP3 PGLYRP4 SSC5D TLR1 TLR2 TLR4 TLR6
GSE24726_WT_VS_E2_2_KO_PDC_DAY4_POST_DELETION_UP	Up	9.53861e-10	9.5634e-08	Up	3.13656e-09	3.0416e-07	Up	1.49821e-08	1.58258e-06	182	AACS AARS ABCA1 ABCF2 ABHD17C AGPAT4 AGRN AIG1 AKAP7 ARF1 ARMC1 ATG4A ATOX1 B4GALT5 BIRC3 BYSL C18orf32 C1R C7orf43 C8orf76 C9orf72 CCND3 CD74 CDC37L1 CDC42EP2 CDV3 CEBPD CEPT1 CIAPIN1 CINP CISH CLDND1 CLN5 CMKLR1 COMMD10 COMTD1 COPE COQ7 COX17 COX8A CREB5 CRELD2 CUL2 CYBA CYBB DBNDD1 DDHD1 DLAT DNAJB1 DNAJC21 DNAJC3 DUS4L DYNC1LI1 ECHS1 EGLN3 ETHE1 FABP5 FARP2 FBXO30 FCGR2A FCGR3A FLOT1 GCLM GCN…
GSE22103_UNSTIM_VS_LPS_STIM_NEUTROPHIL_UP	Up	5.82203e-09	4.89657e-07	Up	3.40869e-09	3.28754e-07	Up	1.05379e-09	1.38523e-07	183	ABHD2 ABI3 ADAM8 AEN AKAP1 AMY2A AMZ2 ANAPC4 ANKRD39 ANXA5 AQR ARCN1 ARFGAP3 ARPC5L ASB2 ATF1 BAG5 BBS5 BCL2A1 BCL3 BDP1 BEND3 BET1L BRWD1 C7orf25 C8orf33 C9orf3 CAMK2N2 CCDC71 CCDC90B CD40 CDC34 CDK13 CEBPA CLK3 CRK CRTC2 CTU1 DCP1A DCSTAMP DDIT3 DDX51 DEF6 DNAJC30 EIF1B ELAC2 ERCC1 ERRFI1 EXOSC3 FAIM FAM122A FAM129B FANCF FAS FBXL14 FNBP1 FOXJ3 GFER GNA13 GPATCH2L GRIPAP1 GTPBP4 HAPLN3 HBS1L HI…
GSE32986_CURDLAN_LOWDOSE_VS_GMCSF_AND_CURDLAN_LOWDOSE_STIM_DC_DN	Up	4.08824e-10	4.31845e-08	Up	3.45992e-09	3.31891e-07	Up	4.75066e-08	4.32335e-06	178	AACS ABCC1 ABHD17C ACACA ACOD1 AMPD2 ANKH ASAP1 ATP2A2 BATF3 BHLHE22 BMS1 BTG1 BTG3 C11orf24 C19orf48 C21orf91 CA2 CCT3 CCT8 CD40 CDH1 CDV3 CEMIP2 CHML CHST7 CIITA CLCN6 CLEC10A CMKLR1 CNN3 CRELD2 CTPS1 CYB5B DCSTAMP DDX27 DENND1A DGKA DHX37 DIABLO DIMT1 DUSP6 DUSP7 DYNC1LI1 ECE2 EGR1 EHD1 EID2 EIF3B EIF5 EIF6 ELAVL1 EMILIN2 EML4 EMP1 EPRS ERCC8 ERG28 ERH ETF1 ETS2 EXOSC7 F3 FCGR2A FDPS FKBP4 FOS…
AMIT_EGF_RESPONSE_60_MCF10A	Up	3.3693e-09	2.9454e-07	Up	3.6131e-09	3.44113e-07	Up	5.23384e-12	1.02066e-09	33	BHLHE40 C11orf68 CALD1 CTGF CXCL2 CYR61 DAPP1 DLC1 EGR1 GADD45A GLIPR1 HES1 ID1 IER2 IER3 IL6 INHBA ITGB6 JUN JUNB KLF7 MAGED2 MAP3K14 MGMT PDLIM5 PLK2 PTGER4 PTGS2 RANBP3 RND3 SLC35D2 SOWAHC TNFAIP3 TOMM22 TP63 TPM1 TRIB1 ZC3H12A
GSE22140_HEALTHY_VS_ARTHRITIC_GERMFREE_MOUSE_CD4_TCELL_DN	Up	1.986e-08	1.44441e-06	Up	3.62612e-09	3.44113e-07	Up	3.95407e-10	5.48195e-08	173	ABHD14A ABL2 ADAM19 AK4 APBB3 APLP2 ASNA1 ATP6V0D1 ATP8A1 ATRN BATF BCAP31 BCAT1 BIN1 BLVRB BTG2 C15orf39 CALM3 CAPN2 CCL3 CCL4 CCL7 CCL8 CCR1 CD163 CD47 CDKN1A CGRRF1 CLEC11A CLIC1 CLN3 COMT CPQ CREM CRIP1 CTSK CTSL CTSZ CXCL1 DENND4A DNAJC8 DNMBP DOCK10 DUSP2 DUSP5 EIF4A3 ELL2 ELOC EMP1 EMP3 ERGIC3 EZR F13A1 FCGBP FCGR2A FERMT2 FOLR2 FURIN FUS FYN GCLM GEM GNA15 GOSR2 GPNMB GPR107 HIVEP2 HLX HM…
NFKB_C	Up	1.03273e-09	1.02385e-07	Up	4.0697e-09	3.84154e-07	Up	2.3132e-08	2.31921e-06	158	ACAN ACAP3 ADGRB2 AKR1B1 ALG6 ALKBH6 AMOTL1 ANKHD1 ANKHD1-EIF4EBP3 ANP32A APPL1 ARHGAP44 ARHGAP5 ARHGAP8 ARHGEF2 ARPC5 ASCL3 ASH1L BAHD1 BCKDK BCL11A BCL2L1 BCL3 BDNF BHLHE40 BMF C1QL1 CA9 CARTPT CCDC107 CCDC8 CCL22 CCL5 CD247 CD40 CD70 CD74 CDC14A CDC37 CDH5 CDK6 CGGBP1 CHD4 CLCN1 COL11A2 CTAGE4 CTGF CUEDC1 CXCL10 CXCR5 CXorf21 CYB5A CYLD DACH2 DAP3 DCLK1 DDR1 DDX17 DNAJA1 DUSP22 EBF1 ECT2 EFNA3…
GSE24726_WT_VS_E2_2_KO_PDC_DAY6_POST_DELETION_DN	Down	3.87397e-10	4.11661e-08	Down	4.19523e-09	3.93908e-07	Down	1.6018e-08	1.67209e-06	185	ABCD2 ABCG1 ADAMTS10 ADCY7 ADIPOR1 AGMO AGTR2 AKAP10 ANKH APH1B APOC2 APOE ARF4 ARHGAP17 ARHGAP22 ARHGAP39 ARHGAP6 ARHGEF6 ARL4C ATP2B1 ATRX BACH1 BAIAP2 BAZ2B BIVM C11orf1 C1orf21 C3orf33 CAMK1 CAMK1D CCR2 CCR5 CD180 CD28 CD300A CD48 CD68 CDS2 CGRRF1 CHD9 CITED2 CKB CNN2 CNPPD1 CYP4F3 CYTIP DCLRE1A DDX19B DHRS7 ENC1 EVI2B FAM129A FAM234A FBLIM1 FBXO3 FCGRT FGD2 FGD4 FXR1 FXYD5 FYN GAB2 GALNT14 G…
VERHAAK_AML_WITH_NPM1_MUTATED_UP	Up	5.24314e-08	3.5295e-06	Up	4.47246e-09	4.17728e-07	Up	1.67082e-07	1.28832e-05	123	ABCC4 ABHD2 ACSL1 ADCY2 ADGRE1 AIM2 AKR1C2 AQP9 ARHGAP22 BASP1 BCL2A1 BCL6 BEX3 C1QA C1QB C2 C3AR1 C5AR1 CAMK1 CARD9 CASP1 CAST CAT CCL1 CCL20 CCL23 CCL4 CCR1 CD14 CD163 CD300C CD36 CD86 CHST15 CLU COL4A5 CPVL CTSD CTSG CTSL CX3CR1 CXCL10 CXCL2 CXCL3 CYP1B1 DEFB1 DMXL2 DPEP2 EPB41L3 EREG ETS2 FBP1 FCGR2C FCGR3B FCN1 FGL2 FGR FOXC1 FPR1 FTO G0S2 GCH1 GDF15 GGT1 GNS HCAR3 HCK HIP1 HIST1H1C HIST1H2B…
NFKB_Q6_01	Up	1.64168e-10	1.79835e-08	Up	5.25691e-09	4.85881e-07	Up	1.11156e-07	9.09018e-06	153	ACAP3 ACTN1 ADGRB2 ALG6 AMOTL1 ANKHD1 ANKHD1-EIF4EBP3 AP1S2 APPL1 ARHGAP8 ARHGEF2 ARL5B ASCL3 ASH1L ATP1B1 BATF BAZ2B BCL3 BCL6B BDNF BIRC3 BMF BMP2K C1QL1 CADM1 CALCOCO1 CCDC107 CCL5 CCR10 CD40 CD69 CD70 CDC42SE1 CEND1 CHD4 CHD6 CLCN1 CNTNAP1 COL27A1 CREB1 CSF3 CTAGE4 CTDSPL2 CXCR5 CXorf21 CYLD DAP3 DCLK1 DDR1 DGKI DUSP22 DUSP6 EBF1 EBI3 EDN2 EGF EHF EIF5A ELMO1 ELMSAN1 ENO3 EP300 ERN1 ETV1 FAM1…
DAUER_STAT3_TARGETS_UP	Up	6.48974e-08	4.18789e-06	Up	5.242e-09	4.85881e-07	Up	2.45941e-09	2.98936e-07	35	ABCA1 ADM AGT AKAP12 ATF3 BCL3 BCL6 C3 CCL2 CEBPD CTSB DUSP5 EFNA1 EFNB2 FEM1C FGA FGB FGG FLNB FOSL1 GFPT2 HEG1 ICAM1 IGFBP1 JUN KLF11 LBP LDLR MAFF NPC1 PALM2-AKAP2 PFKFB3 PLIN3 PLPP3 SAMD4A SERPINB3 SFN SLC2A14 SLC2A3 SLC4A7 SOCS3 SOD2 STAT2 STAT3 TEAD4 THBS1 TRIB1 UGCG ZFP36
GSE37416_0H_VS_3H_F_TULARENSIS_LVS_NEUTROPHIL_DN	Up	2.31023e-09	2.07057e-07	Up	5.64081e-09	5.18662e-07	Up	1.34409e-05	0.000561229	167	ABCF1 ACAA1 ADM AFTPH AMPD2 ANKHD1 ANKRD11 ANKRD33B ANKS3 APOO ARF4 ARIH1 ASCC1 ATP13A3 ATP1A1 ATP6V1C1 B3GNT5 BRAF BRPF3 BZW1 C9orf72 CABLES2 CBX5 CCDC134 CCNT1 CD83 CDADC1 CDKN1A CERK CHD1 CHD4 CHMP2B CNOT2 CREB3 CTNNAL1 CXCL16 CYP51A1 CYTH3 DCAF1 DENND5A DHX36 DIABLO DNAJB11 DNTTIP2 DUSP16 DUSP2 DUSP5 DYNLT3 EAF1 EFCAB3 EIF1AX EIF4A1 ELL2 EML2 EMP3 ENO1 ETV3 EZH2 FAM198A FAM209B FBXO28 FBXW7 F…
DIRMEIER_LMP1_RESPONSE_LATE_UP	Up	2.53018e-09	2.24503e-07	Up	6.09728e-09	5.57744e-07	Up	5.03569e-09	5.76537e-07	53	ADGRE5 AHDC1 ANP32A ATP13A3 BATF BZW1 CARS CCL22 CD40 CD44 CFLAR CRIP1 CSNK1D DHCR7 ETF1 FASN FEZ1 FSCN1 GARS HMOX1 HUWE1 IL4R IRF5 JADE2 LITAF LYN MARCKS MDFIC MTHFD2 NBN NFKB1 NFKB2 OTUD4 PIEZO1 PLEK POM121 RFTN1 RHOG RPS28 RUNX3 SERPINB9 SLC20A1 SLC7A1 SLC7A5 SPIB SQSTM1 SRRT STAT5A STIP1 SWAP70 TNFRSF1B TNIP1 TRAF1 TRIP10 TUBB2A VOPP1
GSE25123_WT_VS_PPARG_KO_MACROPHAGE_UP	Up	5.36197e-08	3.5638e-06	Up	6.80434e-09	6.1923e-07	Up	1.68236e-07	1.28832e-05	140	ABCA1 ABCA7 ACOD1 ADAM33 ADAMDEC1 ADGRE1 ADM AFTPH AMPD3 ANKRD33B ANKRD36 AQP9 ARHGEF2 ATP13A3 ATP2B1 ATP6V1C1 BCL6 BMF BTG1 C15orf48 CASP5 CCL20 CCM2L CD22 CD48 CEBPD CELF1 CEMIP CFB CHI3L1 CHST15 CHST7 CNEP1R1 CNN2 CXCL2 CXCL3 DENND5A DSE DUSP16 EBF1 EIF2AK2 ERBIN ETV5 FAM129A FCGR2A FMNL3 FNDC3B FOSL2 FPR1 FPR2 GHRL GJB2 GNG2 GPR132 GRAMD1A HERC5 HK2 HNRNPC HS3ST3B1 HSPA13 HSPA1A HSPA6 IFI44 I…
GSE13484_3H_UNSTIM_VS_YF17D_VACCINE_STIM_PBMC_DN	Up	7.38725e-10	7.5777e-08	Up	6.93371e-09	6.27784e-07	Up	1.15249e-07	9.33887e-06	136	ABTB2 ACSL1 ACVR2A ADAM19 ADCYAP1 ADPRH AFF1 AGFG1 AGRN APOL1 ARHGAP6 ARID5A ARL8B ASIC4 B3GNT2 B4GALT1 BACH1 BAG1 BAK1 BAZ1A BCL2L14 BCL6 BCOR BID BLVRA BMX C3 C6orf62 CAPN5 CASP5 CCL4 CCNL1 CCR7 CCSER2 CD164 CD47 CFLAR CHIC2 CHST12 CLIC4 CNDP2 COBLL1 CUL4B CYLD DHX15 DNAAF1 EHD4 ELK4 ELMO2 EML4 EPB41L1 ERCC6L EZH2 FANCA FCGR2B FFAR2 FGD2 FGF5 GATA6 GEM GIMAP4 GIMAP6 GK3P GNG5 GPR171 GTF2A1 GTF2…
GSE24726_WT_VS_E2_2_KO_PDC_DN	Up	2.84453e-08	2.00314e-06	Up	7.54858e-09	6.79985e-07	Up	2.90738e-08	2.77389e-06	186	AACS AARS ABCA1 ABCA3 ABCF2 ABHD16A ABHD17C ACP5 ACPP ACSL5 ADAM17 ADCK5 AFP AHR AKAP7 AOAH AP2S1 AP3M1 ARHGEF37 ARRDC2 ATOX1 ATP5MC1 ATP5MC3 ATXN7L1 BCAT2 BCL3 BNIP2 BSCL2 C12orf42 C7orf43 CARD19 CCDC125 CCL17 CCL7 CDV3 CEBPB CEBPD CFLAR CIAPIN1 CLEC6A CLN5 CMKLR1 CMTR1 CNNM2 COMTD1 CRELD2 CS CTSK CYB5A CYBA CYBB DCAF1 DNAJB1 DNAJB2 DNAJB6 DNAJC21 DNAJC3 DNER DOCK1 DRAM1 EGLN3 EGR1 EGR2 EIF3B EM…
HALLMARK_IL6_JAK_STAT3_SIGNALING	Up	7.38365e-09	6.07579e-07	Up	7.87462e-09	7.05772e-07	Up	7.53052e-12	1.45257e-09	64	A2M ACVR1B ACVRL1 BAK1 CBL CCL7 CCR1 CD14 CD36 CD38 CD44 CD9 CNTFR CRLF2 CSF1 CSF2 CSF2RA CSF2RB CSF3R CXCL1 CXCL10 CXCL11 CXCL13 CXCL3 CXCL9 DNTT EBI3 FAS GRB2 HAX1 HMOX1 IFNAR1 IFNGR1 IFNGR2 IL10RB IL12RB1 IL13RA1 IL15RA IL17RA IL17RB IL18R1 IL1B IL1R1 IL1R2 IL2RA IL2RG IL3RA IL4R IL6 IL6ST IL7 IL9R INHBE IRF1 IRF9 ITGA4 ITGB3 JUN LEPR LTB LTBR MAP3K8 MYD88 OSMR PDGFC PF4 PIK3R5 PIM1 PLA2G2A PT…
GSE17721_CTRL_VS_LPS_2H_BMDC_DN	Up	1.12101e-09	1.08707e-07	Up	8.14317e-09	7.26174e-07	Up	2.97344e-07	2.15374e-05	141	ACSL1 ADHFE1 ADORA2B AP4B1 APPBP2 ARG2 ARHGAP17 ARID5B ARTN ATF3 ATRX BCR BDKRB2 BGN BHMT BIRC3 BLCAP BMPR2 BTG3 CACNA1D CADM3 CALB1 CALCR CALCRL CASP4 CAVIN3 CBWD2 CBX4 CCDC120 CCDC134 CCL13 CCNG2 CCR3 CD38 CD40 CDKN1A CDR2 CDV3 CEP164 CHD1 CHGA CHIC2 CLCF1 CLEC4E COL19A1 COL4A2 CRLF3 CRYBG3 CSF1 CXCL6 CYSTM1 DENND2D DHX15 DMTF1 DNAJB12 DSC3 DSPP DTNB EBI3 EDEM1 ELL2 EMID1 ENPP1 EPN3 FAM129A FAS…
BIOCARTA_CDMAC_PATHWAY	Up	7.40409e-08	4.74343e-06	Up	8.79916e-09	7.80749e-07	Up	2.05047e-07	1.54185e-05	14	CUZD1 FOS HRAS JUN MAP2K1 MAPK1 MAPK3 MYC NFKB1 NFKBIA PLCB1 PRKCA PRKCB RAF1 RELA TNF
GGGNNTTTCC_NFKB_Q6_01	Up	1.27324e-09	1.21478e-07	Up	8.87275e-09	7.83362e-07	Up	5.67624e-09	6.37536e-07	89	ALG6 ARID1A BATF BCL3 BCL6B BIRC3 BMP2K BNC2 C1QL1 CALCOCO1 CCDC107 CCDC80 CCL5 CCND2 CCR10 CD70 CD74 CD86 CDC27 CHD6 CNIH2 CNTF CNTNAP1 CPEB4 CREB1 CSF1R CSF2RB CXCR5 CYLD DCLK1 E2F3 EHD1 ELMSAN1 ENKD1 ENO3 ENTHD1 ETV1 FAM117A FAM192A FGF1 FHL3 FOXS1 FTHL17 FUT7 G3BP1 GATA4 GDPD5 GEM GPR182 GREM1 HIVEP1 HOXA4 HSPG2 IER5 IL1RAPL1 IL1RN IL2 IL6 IPO4 JAK3 KAT7 KCNS3 KY LAMA1 LASP1 LIX1L LPO LTB MAD…
NFKAPPAB65_01	Up	2.05206e-11	2.60114e-09	Up	9.50188e-09	8.34754e-07	Up	3.73018e-10	5.25364e-08	153	ABI3 ACAN ACTN3 AKT1S1 ALG6 AMOTL1 APPL1 ARHGEF2 ASCL3 ASH1L ATP1B1 BAZ2B BCL3 BCL6B BDNF BIRC3 BLCAP BMF BMP2K C1QL1 CACNG3 CALCOCO1 CASKIN2 CCDC107 CCL5 CCM2L CD40 CD69 CD70 CD86 CDC42SE1 CDK6 CHD4 CHD6 CLCN1 CLCN2 CLDN5 CLOCK COL11A2 COL16A1 COQ8B CREB1 CSF1R CSF2RB CTDSP1 CTDSPL2 CUEDC1 CXCL10 CXCL11 CXCL16 CXCR5 CYLD CYP2D6 DAP3 DCLK1 DDR1 DOCK4 DSC2 E2F3 EBF1 EHF EIF4A2 EIF4G1 EIF5A ELMSAN1…
PID_IL12_2PATHWAY	Up	1.98325e-09	1.80486e-07	Up	9.78815e-09	8.55667e-07	Up	7.82046e-08	6.70444e-06	37	ATF2 B2M CCL3 CCL4 CCR5 CD247 CD3D CD3E CD3G CD4 CD8A CD8B EOMES FASLG FOS GADD45B GADD45G GZMA GZMB HLA-A HLA-DRA HLA-DRB1 HLX IFNG IL12A IL12B IL12RB1 IL12RB2 IL18 IL18R1 IL18RAP IL1B IL1R1 IL2 IL2RA IL2RB IL2RG IL4 JAK2 LCK MAP2K3 MAP2K6 MAPK14 MTOR NFKB1 NFKB2 NOS2 PPP3CA PPP3CB PPP3R1 RAB7A RELA RELB RIPK2 SOCS1 SPHK2 STAT1 STAT3 STAT4 STAT5A STAT6 TBX21 TYK2
GO_OSTEOCLAST_DIFFERENTIATION	Up	6.47642e-08	4.18789e-06	Up	1.0205e-08	8.83403e-07	Up	5.32824e-07	3.56811e-05	27	ACP5 ANXA2 CD109 CSF1 CSF1R CTNNB1 DCSTAMP EFNA2 EPHA2 FAM20C FARP2 FOXP1 GAB2 GLO1 GPC3 JUNB LRRK1 MAPK14 OCSTAMP OSTM1 PAFAH1B1 SBNO2 SH3PXD2A SNX10 SRC TFRC TNF TNFRSF11A TNFSF11 TRAF6
GO_REGULATION_OF_CYTOKINE_SECRETION	Up	1.36454e-07	8.35004e-06	Up	1.01828e-08	8.83403e-07	Up	2.52768e-06	0.000139305	82	ABL1 AGTR2 AIM2 ALOX15B ANGPT1 ANXA1 ANXA4 APOA1 APOA2 ATG5 BANK1 BTN2A2 C1QTNF3 C5 C5AR2 CADM1 CAMP CARMIL2 CASP1 CASP5 CCL19 CCL3 CCR2 CCR7 CD14 CD2 CD244 CD274 CD276 CD34 CHIA CIDEA CLEC4E CLEC5A CLEC6A CLEC9A CRP CRTAM CSF1R CX3CL1 DRD2 EZR F2R F2RL1 FBLN1 FCN1 FFAR2 FFAR4 FGR FN1 FOXP1 FOXP3 GAS6 GATA3 GBP1 GLMN GPAM GSDMD HAVCR2 HLA-DRB1 HLA-DRB5 HMGB1 HTR2B HYAL2 IFNA2 IFNAR1 IFNG IL10 IL1…
GSE19923_HEB_KO_VS_HEB_AND_E2A_KO_DP_THYMOCYTE_DN	Up	2.02548e-11	2.58591e-09	Up	1.05238e-08	9.06576e-07	Up	2.37885e-08	2.35838e-06	164	ACPP ACSL4 ACTG2 ACTR10 ADORA2B ADRA1B AGFG1 AGO2 AKT2 AQP8 AQR ARHGEF3 ARID3B ARL6 ATF3 ATP6V0A2 ATP6V1E1 ATP6V1H B3GNT2 BCAT1 BCL10 BID BTG1 BTG3 C1orf43 C9orf85 CCL1 CCL13 CCL4 CCL7 CCND2 CCR1 CENPC CHMP4B CINP CMTM3 COL4A3 COMT CSF1 CSNK2A2 CUL3 CXCL14 DDX18 DIP2B DNAAF5 DNAJB6 DNAJC1 DUSP2 DUSP6 E2F5 EGR1 EGR2 EIF1 EIF2S1 ELL2 ENTR1 ERF ETF1 F2R FBXW11 FGD3 FGF3 FHL2 FIP1L1 FKBP1A FNDC3A FOS…
GO_POSITIVE_REGULATION_OF_NF_KAPPAB_TRANSCRIPTION_FACTOR_ACTIVITY	Up	7.708e-08	4.92037e-06	Up	1.193e-08	1.02276e-06	Up	5.91311e-08	5.16917e-06	98	ADAM8 AGER AGT AIM2 ALK AMH AR ARHGEF2 BCL10 BTK CAMK2A CAPN3 CARD11 CARD14 CAT CD40 CD40LG CFLAR CHUK CIB1 CLOCK CLU CRHR2 CTH DDRGK1 EDA EDA2R EIF2AK2 ERC1 FER GREM1 HSPA1A HSPA1B ICAM1 IKBKB IKBKG IL1B IL6 IL6R INS IRAK1 IRAK2 IRAK3 ITGB2 KRAS LGALS9 LTF MALT1 MAP3K13 MAP3K7 MID2 MTDH MTPN NFKB1 NFKB2 NFKBIA NFKBIB NLRC4 NLRP3 NOD1 NOD2 NPM1 NTRK1 PIDD1 PLA2G1B PRDX3 PRKCB PRKCH PRKCI PRKCQ PR…
GSE19401_UNSTIM_VS_RETINOIC_ACID_AND_PAM2CSK4_STIM_FOLLICULAR_DC_DN	Up	1.12776e-08	8.68083e-07	Up	1.26006e-08	1.07505e-06	Up	3.94045e-07	2.72964e-05	155	ABR ACVR1 ADAM20 ADCY9 ADD3 ADH5 ADORA2A AGFG1 AK4 AKR1B1 AMPD3 ANKLE2 AP1B1 APBB3 ARHGEF2 ATM ATP1B1 ATP8A1 ATRN BATF BCAR3 BCAT1 BCL2A1 BID BLZF1 BTG1 C3AR1 CAMKK2 CCL1 CCL18 CCL20 CCL5 CCT6A CD47 CDC42EP3 CDH5 CELSR1 CHST2 CITED2 CLEC11A CPM CPQ CPVL CRK CTSF CTSK CTSZ CXCL11 CXCL2 CXCL3 DAPK1 DENND5A DNAJA2 DNTTIP2 DSC2 DUSP14 DYRK3 EHD1 EIF2S3 EIF4B EREG F13A1 FAM49A FAS FBLN5 FN1 FOLR2 FYN …
GO_REGULATION_OF_CHRONIC_INFLAMMATORY_RESPONSE	Up	1.57092e-10	1.74235e-08	Up	1.4093e-08	1.18528e-06	Up	2.39529e-08	2.36149e-06	6	ADORA2B CCL5 CX3CR1 CYP19A1 FOXP3 IDO1 IL10 IL4 LTA TNF TNFAIP3
GSE339_EX_VIVO_VS_IN_CULTURE_CD8POS_DC_DN	Up	9.41904e-09	7.52929e-07	Up	1.40133e-08	1.18528e-06	Up	1.51695e-08	1.59288e-06	165	AANAT ACOD1 ACR ADORA2A ADPRH AEBP2 ANTXR2 ANXA10 ANXA5 APOB ARF4 ARHGEF3 ARIH2 ARL1 ARL2BP ARL4C ART5 ATP5F1A ATP6V0C ATP6V1A ATP9A B3GALT1 BAIAP2 BCL2L11 BCL3 BHLHE40 BIN1 BMP8B C6orf120 CAPG CCNA1 CD80 CD83 CDKN1A CLCN2 CLDN1 CMIP CMPK2 CMTR1 CNOT4 CSF2RB CTNNA1 CXCL3 CYTH1 CYTIP DDX50 DGAT1 DPM2 DTX1 EBF2 EHD1 ELL2 EMD ESD ETF1 EXT1 FABP4 FBXW11 FKBP1A FNDC3A FOXP1 FYN GABARAPL1 GABRB3 GADD45…
GO_REGULATION_OF_INFLAMMATORY_RESPONSE	Up	3.68945e-08	2.53771e-06	Up	1.40771e-08	1.18528e-06	Up	3.14268e-07	2.24879e-05	163	A2M ABR ACE2 ACOD1 ACP5 ADA ADAM8 ADAMTS12 ADCYAP1 ADIPOQ ADORA1 ADORA2B ADRB2 AGER AGT AGTR1 AHSG ANXA1 APCS APOA1 APOD APOE ASH1L BCL6 BCR BIRC2 BIRC3 BRD4 C1QBP C1QTNF12 C1QTNF3 C2 C3 C3AR1 C4A C4B C4BPA C5 C5AR1 C5AR2 C6 C7 C8A C8B C8G C9 CALCRL CASP1 CASP12 CASP4 CASP5 CCL1 CCL11 CCL13 CCL15 CCL18 CCL2 CCL23 CCL24 CCL26 CCL3 CCL3L3 CCL4 CCL5 CCL7 CCL8 CCR2 CCR7 CD276 CD28 CD46 CD47 CD55 CD59…
GSE9037_CTRL_VS_LPS_1H_STIM_BMDM_DN	Up	9.72656e-09	7.74025e-07	Up	1.53851e-08	1.28785e-06	Up	3.43851e-06	0.000180532	131	ABCA5 ABL2 ACOT9 ADAP2 AHSG AIF1 AOX1 AP3B1 ARG2 ARID5A ARIH2 ARL6IP1 ARNTL ATOH8 BAG3 BAIAP2L1 C15orf41 C17orf50 C9orf72 CA1 CASP4 CC2D2A CC2D2B CCL4 CDHR4 CH25H CLEC5A CORO1A CPA4 CR1L CSE1L CSF3R CST9L CUL3 CXCL6 CYP2W1 DAB2 DGLUCY DHRSX DLX4 DLX6 DNAJC8 DRC1 DSCAM DUSP4 DYNC1I2 DYRK1A EFEMP1 EHD1 ERCC6 ERN2 ERRFI1 FAM167A FBXO17 FGF3 FRMD6 FUS FUT9 FYB1 GADD45A GADD45B GALM GART GAS1 GNL3 GOL…
GSE32034_LY6C_HIGH_VS_LOW_ROSIGLIZATONE_TREATED_MONOCYTE_DN	Up	1.02037e-08	8.05283e-07	Up	1.57408e-08	1.31144e-06	Up	2.54088e-08	2.49119e-06	154	ABCD3 ABCF2 ACOD1 ACOT9 ADORA2B AFF1 AGFG1 ANPEP APLP1 ARG2 B4GALT3 BACH1 BAG6 BCL3 C9orf85 CA8 CAND1 CASP4 CASP6 CCL13 CCL2 CCL4 CCL7 CCR1 CD164 CD180 CD244 CD59 CD86 CDKN2D CEBPD CFHR1 CH25H CHI3L1 CITED2 CKB CLCN7 CLDND1 COL19A1 COQ4 CORO2B CPXM1 CTSE CXCL10 CXCL6 CXCR3 CYB5R3 DAPK3 DDR1 DIAPH2 DLX2 DNAJC5 DNTT DPEP1 EHD1 EIF1AY EMP1 ENO1 EQTN ERLIN1 ERRFI1 ETS2 EXTL3 EYA3 FBXL12 FCGR2B GAB1 G…
SIG_CD40PATHWAYMAP	Up	3.13993e-07	1.74129e-05	Up	1.77068e-08	1.46834e-06	Up	3.19313e-07	2.27571e-05	28	CD40 DUSP1 GORASP1 IKBKG MAP2K4 MAP2K7 MAPK1 MAPK10 MAPK11 MAPK12 MAPK13 MAPK14 MAPK3 MAPK8 MAPK8IP1 MAPK8IP2 MAPK8IP3 MAPK9 MAPKAPK5 NFKB1 NFKB2 NFKBIA NFKBIB NFKBIE NFKBIL1 PIK3CA PIK3CD PIK3R1 SYT1 TONSL TRAF2 TRAF3 TRAF5 TRAF6
GSE44649_WT_VS_MIR155_KO_NAIVE_CD8_TCELL_DN	Up	7.42954e-09	6.07579e-07	Up	1.84591e-08	1.5236e-06	Up	8.41448e-08	7.11064e-06	154	ABTB2 ACER2 ADGRG6 ADPRM AIDA ANXA11 ANXA2 APOD ARC ARF6 ARHGAP8 ATP11A AVPR2 BASP1 BCL2A1 BCL2L14 BHLHE22 BIRC2 C14orf28 C19orf12 C3orf80 CA13 CACNA1S CAPRIN1 CBLB CCDC71L CCL5 CCND2 CCR7 CD200 CD69 CDC42EP3 CDIPT CDKN1A CDKN2B CDYL CEP350 CHD1 CISH CLIC4 CNKSR3 CNN3 CNTD1 CREBL2 CSRNP1 CST7 CXCL10 CXCL11 CYB5D2 DCTN4 DDX6 DLX1 DNAH2 DRAM1 DUOX1 DUSP2 EDEM1 EIF1 ENPP2 ETV3 EXD1 EXOC3L4 F11R FABP…
GO_REGULATION_OF_INTERLEUKIN_12_PRODUCTION	Up	1.20733e-08	9.23505e-07	Up	1.88827e-08	1.55135e-06	Up	4.90086e-07	3.31949e-05	33	ACP5 AGER ARRB2 C1QBP CCL19 CCR7 CD36 CD40 CD40LG CMKLR1 FOXP1 HLA-B HLA-G HMGB1 HSPD1 IDO1 IFNG IL10 IL12B IL23A IL23R IRAK3 IRF1 IRF5 IRF8 ISL1 JAK3 LGALS9 LILRB1 LTB MAPK11 MAPK14 MAST2 MEFV NFKB1 PIBF1 PLCB1 RELA RIPK2 SLAMF1 THBS1 TIGIT TIRAP TLR2 TLR3 TLR4 TLR9 TNFRSF9 TNFSF4 TNFSF9 TRAF6
GSE17721_CTRL_VS_CPG_12H_BMDC_DN	Up	8.52394e-10	8.69344e-08	Up	2.05932e-08	1.68408e-06	Up	1.63426e-06	9.47766e-05	147	ACTN1 ANXA7 APBB2 APOBEC2 APPBP2 ASB12 ASB15 ATF3 ATP10A BDKRB2 BLCAP BLOC1S6 C21orf91 C6orf62 CCDC71L CCL1 CCL5 CCNL1 CCR4 CD70 CD72 CDH6 CES3 CGGBP1 CLCF1 CLIP1 CNOT2 CNOT9 COL4A4 CPD CPZ CST7 CTCF CTTN CYS1 DDIT3 DDX4 DDX51 DNAJB1 DNER DOCK6 E2F8 EBI3 ECE2 EEF1E1 EIF2S1 EIF2S2 ELOC EVC FADD FBLN5 FGF11 FGL2 FKBP1A FLNB FST GCH1 GDE1 GFPT1 GLRX GNB1 GRINA GSDMC GSDME GTF2B GYPC H2AFY HDAC1 HELZ…
KIM_WT1_TARGETS_UP	Up	1.14034e-07	7.10051e-06	Up	2.07676e-08	1.69056e-06	Up	5.01773e-09	5.76537e-07	159	ABHD10 ACTB ACTG1 ACTN1 AKAP12 APP ARAP2 ARC AREG ARHGAP29 ARID5B ATG101 ATP13A3 ATP1B1 ATP2B1 B3GNT2 BAHD1 BAIAP2 BAZ1A BAZ2A BBS4 BHLHE40 BIN3 BMPR2 C1orf56 C3orf52 CA2 CALD1 CAPRIN2 CARD10 CBFB CCL2 CCNE2 CD44 CD83 CDC42SE1 CDH2 CDK17 CERS6 CHD7 CHST3 COBL CSDC2 CSF1 CSNK1D CSPG4 CSRNP2 CX3CL1 CYP51A1 CYR61 DAPK3 DNAJB5 DNMBP DOK5 DUSP5 EGR1 ENC1 ENO2 EPHA2 EREG ETS1 EVI2B F3 FERMT2 FGF1 FGF5 …
GSE7509_UNSTIM_VS_IFNA_STIM_IMMATURE_DC_DN	Up	7.39878e-09	6.07579e-07	Up	2.23529e-08	1.80404e-06	Up	5.42862e-06	0.000261074	127	ABCA1 ABHD16A ACER3 ADGRG5 AHNAK AIM2 ANKRD44 ASB13 ATP2B4 ATP8A1 ATP8B4 AZIN2 BATF2 BID BRD7 C6orf62 CALHM6 CASP1 CASP4 CBLB CCRL2 CD3D CD3E CD69 CD8A CD96 CHSY1 CIITA CLEC2D CORO1A CORO2A CSF1 CST7 CTSO CXCL10 CXCL9 CXCR6 CYLD CYSLTR2 DGKA DOK2 DPYD EIF4E3 ELL2 ENC1 EPSTI1 ERAP1 ESR1 ESYT1 FAM49A FBXL5 FURIN FYN GBP6 GGT1 GIMAP4 GIMAP6 GNB4 GRAP2 GSAP GZMA GZMK HIVEP1 HPSE ICAM1 ICOS IDO1 IFI44…
GO_POSITIVE_REGULATION_OF_CELL_ADHESION	Up	1.43861e-07	8.77302e-06	Up	2.2365e-08	1.80404e-06	Up	1.50642e-06	8.97077e-05	204	ABI3BP ADA ADAM8 ADAM9 ADGRG1 ADK AGER AGR2 AIF1 AKT1 ALOX12 ALOX15 ANGPT1 ANK3 ANXA1 AP3B1 AP3D1 APBB1IP APOA1 ARHGEF7 ARL2 ARPC2 BAD BAG4 BCL10 BMP7 BRAF BTLA C1QBP CALR CARD11 CARMIL1 CARMIL2 CAV1 CCDC80 CCDC88B CCL19 CCL2 CCL21 CCL25 CCL28 CCL5 CCR2 CCR7 CD1D CD24 CD244 CD247 CD274 CD276 CD28 CD36 CD3D CD3E CD3G CD4 CD40LG CD44 CD46 CD47 CD5 CD55 CD59 CD6 CD63 CD74 CD80 CD83 CD86 CDC42 CDH13 …
GROSS_HYPOXIA_VIA_ELK3_DN	Up	1.02101e-08	8.05283e-07	Up	2.50006e-08	2.00752e-06	Up	9.96482e-07	6.16152e-05	127	ACAP2 ACBD3 ACSL4 ADIPOR2 ADM AFF1 AKAP12 ALDH1L2 ANGPTL6 ANKRD1 ANPEP APBA3 ASCC2 ASNS ATF1 ATF3 ATF4 ATXN2L BCL10 BHLHE40 C3 CACNA1H CARS CAVIN3 CCL2 CD44 CD93 CDC42EP3 CEBPB CHIC2 CSF3 CSRNP1 CTGF CTH CXCL1 CXCL10 CXCL2 CXCL6 CYR61 DEPP1 DHRS9 DMP1 DUSP2 DUSP4 DZIP3 EDN1 EGR1 EHF ENO1 EPRS EPS15 ERO1A ERRFI1 ETS1 FBXO42 FGB FGD6 FOS FST GADD45A GBE1 GJA1 GSPT2 GZF1 HAX1 HBEGF HIGD1A HILPDA HOX…
GSE17721_CTRL_VS_PAM3CSK4_1H_BMDC_DN	Up	5.34669e-09	4.58369e-07	Up	2.60964e-08	2.08607e-06	Up	4.50538e-09	5.29487e-07	119	ADAM23 ADCY8 AFM ALKBH3 ALPK2 ANGPTL6 ARFGAP3 ARID5A ART3 ATF3 B3GNT2 BCL10 BIRC3 BRCC3 BRD2 BRWD1 BTG2 C11orf71 C16orf89 C9orf50 CACNA1S CALB1 CCER1 CCL13 CD70 CDC25B CDKAL1 CDKN1A CES1 CFLAR CHCHD6 CHRNA5 CILP2 CLASRP CLEC4E CLN5 CSF3R CTTNBP2NL DBH DHX32 DIP2B DIXDC1 DNAH8 DNAJB5 DOK5 DUSP16 ELP2 ERRFI1 F3 FAM53C FANCG FCER1A FGG FRK FRMD6 FSCN1 FST FTSJ1 GADD45GIP1 GATA2 GCH1 GLIPR1 GPN2 GRHP…
WU_HBX_TARGETS_1_UP	Up	3.18068e-08	2.22222e-06	Up	2.66835e-08	2.12343e-06	Up	2.42976e-05	0.000903952	11	ACP2 ADGRE3 ATP5PF CASP4 CCNG1 CDKN3 CXCL1 FAS GLRX HMGB2 IGKC IL6 MMP1 PMAIP1 SLC25A5 UCK2
GSE17721_CTRL_VS_LPS_1H_BMDC_DN	Up	1.8286e-07	1.08168e-05	Up	3.0099e-08	2.38454e-06	Up	7.52795e-07	4.84026e-05	125	ABHD1 ACAD9 ADGRG1 AKR1A1 AQP4 ARHGAP21 ARID5B ASB13 ASB16 ATF3 ATF7 B3GAT1 B3GNT2 B3GNTL1 BHLHE41 BLMH BRWD3 BTG3 C9orf72 CALB1 CBR1 CCDC71L CCL13 CCNG1 CCNL1 CCR1 CCR6 CDKN1A CEMIP CFLAR CHIC2 CHORDC1 CITED2 CLCN1 CLEC4E CLVS1 COL12A1 CPLX3 CPSF4L CR2 CWH43 CYP26A1 CYR61 DDX10 DDX6 DLD DNAJB4 DNAJB9 DNASE2B DPM1 DRD2 DSCAM DUSP2 EBI3 EDNRA EEF1B2 EFNB2 EHD1 ENO3 EPHA3 EREG ERRFI1 F2RL3 FAM241B …
SMIRNOV_RESPONSE_TO_IR_2HR_UP	Up	1.12203e-10	1.29296e-08	Up	3.22149e-08	2.52958e-06	Up	2.18117e-09	2.68799e-07	47	AEN ATF3 BBC3 CD83 CDC25A CDKN1A CLK1 ELK4 FAS FOSL1 GADD45A GDF15 H3F3B HCAR3 ID2 IER3 IER5 INKA2 JUN KLF5 MDM2 MNT NUDT15 NUP160 PCIF1 PHF14 PHLDA3 PIM1 PLK2 PMAIP1 PPM1D PPP1R15A PPP4R3B PSMD11 PTGER4 RAB11FIP1 RGS16 RNF19B RRAD SENP6 SESN1 SGK1 SLC30A1 SLC7A11 SOX9 TIGAR TNFRSF10B TNFSF9 ZBTB10 ZFP36L2
GSE37533_UNTREATED_VS_PIOGLIZATONE_TREATED_CD4_TCELL_PPARG1_AND_FOXP3_TRASDUCED_UP	Up	3.012e-08	2.11269e-06	Up	3.20827e-08	2.52958e-06	Up	2.13916e-07	1.59503e-05	154	ABHD2 ACOX1 ACTN1 ADO AGK ALAS1 ALCAM ALOX15B ALOX5AP ARFGAP3 ARNTL2 ASAP1 ATP13A3 ATP5MC3 ATP6AP1 ATP6V1A ATP6V1H BCAT1 BCL2A1 BHLHE40 BHLHE41 BID BTG3 C1orf109 C1orf54 C1QBP CA2 CCDC86 CCL1 CCL13 CCL22 CCL24 CCL4 CD80 CD81 CEBPB CETN2 CHI3L1 CHST11 CHST2 CLIC3 CLIC4 CMAS CORO1C CRIM1 CSTB CXCL1 CXCL13 CXCL3 CXCR3 CYC1 CYCS CYP27B1 CYP51A1 DDA1 DLD DNPH1 DPYD EBI3 EMP1 ENO1 EPB41 EPB41L2 EXOSC4 …
GSE360_L_MAJOR_VS_B_MALAYI_HIGH_DOSE_MAC_UP	Up	1.42073e-06	6.68758e-05	Up	3.24844e-08	2.53951e-06	Up	2.71112e-05	0.00099404	112	ABI1 ACADL ACRV1 ACTG2 ACTN1 AFM AKAP8L ALCAM ALG13 AMOTL2 ANXA1 AOC2 AQP7 AQP9 ARC BAAT BCAS2 BMP1 BMP6 BPGM BRCA1 BRINP1 CACNB1 CALCA CAPN11 CASP1 CCL20 CCR7 CD44 CD6 CEP104 CFLAR CLCN4 COL17A1 CTNNB1 CTSL CXCL1 CXCL3 CYB5R3 CYP1B1 DAAM1 DACH1 DDX3Y DDX52 DHH DLST DNAH7 DPP6 DUSP4 DUSP5 DVL3 DYNC1I1 EPB41 EPOR FAM155A G0S2 GAB1 GALNT18 GK GNAT1 GPR137B GPR35 GPR4 GRB14 GREM1 GRIK1 GSE1 GSK3B GT…
GSE19198_1H_VS_6H_IL21_TREATED_TCELL_DN	Up	9.45285e-11	1.11093e-08	Up	3.31328e-08	2.57884e-06	Up	3.70483e-07	2.58842e-05	168	ACSL5 ADAMTS4 ADPGK AEBP2 AKAP12 AKT3 ALDH1A2 AOAH APOOL ASB13 ATM ATP11A ATP6V1G1 BACH1 BBX BRI3 BST1 BYSL C11orf24 C11orf96 C6orf106 CACNB3 CARS CASP4 CCDC86 CCL4 CCL7 CCND2 CD300LF CD40 CD70 CDKN1A CDKN2B CFB CLEC4D CLIC4 COL4A2 CRYBB3 CST7 CTPS1 CXCL6 DDHD1 DDIT3 DDX24 DDX60 DNAJA2 DNAJC11 DUSP16 EIF6 EMB ENC1 ETF1 F2RL3 FANCA FAP FARSA FCGR1A FCGR3A FGR FLNB FNBP4 FOS FPR1 FPR2 GARS GNG12 GR…
GO_PEPTIDOGLYCAN_BINDING	Up	7.62385e-07	3.8545e-05	Up	3.39107e-08	2.62786e-06	Up	1.61676e-07	1.26392e-05	6	IGHM JCHAIN NLRP3 NOD1 NOD2 PGLYRP1 PGLYRP2 PGLYRP3 PGLYRP4 TLR2 TREM2
BERTUCCI_MEDULLARY_VS_DUCTAL_BREAST_CANCER_UP	Up	2.5804e-08	1.84644e-06	Up	3.6522e-08	2.81791e-06	Up	5.8319e-08	5.12341e-06	157	ABCA3 ABCC4 ACSL5 ADAM8 AIFM2 AIM2 ANKRD22 ANXA7 APOE ARNTL2 ASPHD2 ATP8A1 ATXN7 BIRC3 BTN3A1 BTN3A3 BUB3 C12orf4 C1orf174 C1RL C1S C2CD2 C9orf72 CALHM6 CASS4 CBS CCDC69 CCDC88C CD274 CD38 CDCA3 CDCP1 CEBPD CENPA CEP55 CGAS CHCHD1 CLEC2D CLEC7A CTSS CUL2 CYBA DAZAP1 DDX50 DESI1 DHX34 DNAJC9 DRAM1 DTX3L E2F5 ECE2 ELL EME2 EPB41 ERAP1 ERO1B ETV6 FAM53B FBL FBRSL1 FBXL14 FOXJ2 FOXM1 GABPB1 GALM GBP4…
GSE17721_CTRL_VS_POLYIC_4H_BMDC_DN	Up	1.10025e-08	8.63941e-07	Up	3.72694e-08	2.86313e-06	Up	1.66326e-06	9.58316e-05	149	ABCC8 ABR ADAP2 ADGRG1 ADHFE1 AGTRAP ARL14EP ASB3 ATF3 ATP10A BEST2 BHLHA15 BLOC1S6 C11orf68 C19orf12 CAPZA2 CARHSP1 CASP4 CAV1 CBLN1 CBS CCDC71L CCL2 CCNL1 CD27 CD38 CD82 CDH3 CDKN1A CEBPD CHD1 CHST15 CLCN1 CLDND1 CLEC5A CMTM6 CNMD COL4A2 CRLF3 CSF3R CWC15 CXCL9 DAB2 DENND2D DGAT2 DHX58 DOP1B DTX2 DUSP2 EBNA1BP2 EHD1 ELL2 EMID1 ENDOD1 EPSTI1 ETNK1 ETS2 EXOC6 EYA1 FABP3 FBLN5 FBXW11 FGF4 FLG FLNB…
BIOCARTA_NFKB_PATHWAY	Up	2.41584e-06	0.000105615	Up	4.37059e-08	3.34312e-06	Up	4.51088e-06	0.000226771	22	CHUK FADD IKBKB IKBKG IL1A IL1R1 IRAK1 MAP3K1 MAP3K14 MAP3K7 MYD88 NFKB1 NFKBIA RELA RIPK1 TAB1 TLR4 TNF TNFAIP3 TNFRSF1A TNFRSF1B TRADD TRAF6
DORN_ADENOVIRUS_INFECTION_32HR_DN	Up	1.29592e-09	1.22327e-07	Up	4.41499e-08	3.36259e-06	Up	9.15081e-08	7.65992e-06	31	BCAR3 CCND1 CD83 COL7A1 CYR61 CYTH1 EFNA1 EGR3 ELL2 EPHA2 EWSR1 FHL2 FUBP1 FUBP3 HNRNPH1 IER3 JUNB KLRC2 KRT14 KRT19 MAP2K3 MCL1 MFAP2 NFE2L2 NFKB2 NFKBIA NR4A1 PLK2 RAB1A RND3 SDCBP SERPINB5 SGK1 SRSF1 SRSF5 SYNCRIP TNFRSF12A TRAF4 TXNRD1
DEBOSSCHER_NFKB_TARGETS_REPRESSED_BY_GLUCOCORTICOIDS	Up	1.47491e-07	8.90264e-06	Up	4.43771e-08	3.36545e-06	Up	1.45661e-07	1.15398e-05	8	CCL11 CCL13 CCL3 CCL5 EDN1 ICAM1 IL11 IL12A IL13 IL18 IL1B IL2 IL3 IL4 IL5 IL6 IL9 KITLG NOS2 PTGS2 SELE TNF VCAM1
GSE17721_CTRL_VS_GARDIQUIMOD_12H_BMDC_DN	Up	2.53912e-08	1.82426e-06	Up	4.58706e-08	3.46392e-06	Up	3.23564e-07	2.28764e-05	159	ABCB4 ACTN1 ADAMTS5 ADHFE1 ADPRHL2 AHR AKAP2 AMBN ANKRD26 ASNS ATP6V1C2 BASP1 BCKDHB BCL2L15 BST2 C1orf52 C6orf120 C9orf72 CACNA2D3 CASP4 CBS CBWD2 CCDC71L CCL13 CCL2 CCRL2 CCT7 CCT8 CDKN1A CDKN2A CHCHD4 CITED2 COL5A1 COL9A1 COPG1 CPD CTPS1 CTTN CTTNBP2NL CYP2D6 CYP39A1 DAB1 DDHD1 DGAT2 DGCR8 DHPS DHX58 DIS3 DMKN DNAJC1 DPM1 DSCAM DUSP16 EBI3 ELL2 ELOC EMD ESD EVA1C EXOC7 FABP3 FBXW11 FCRL1 FER F…
GSE17721_0.5H_VS_4H_GARDIQUIMOD_BMDC_DN	Up	1.06335e-09	1.04255e-07	Up	5.08716e-08	3.82528e-06	Up	0.000678746	0.0116642	162	ABR ACKR1 ACKR3 ACP2 ADAM17 ADGRF1 ADGRL4 ADHFE1 AKT3 ALKBH3 AMFR ANTXR2 APPBP2 ARID5B ARL1 ARL14EP ARMCX3 ATF2 ATF3 ATP1B1 BIRC3 BLNK BMI1 BRD2 BTG3 C16orf87 C21orf91 C9orf40 CALCRL CAMK2D CARMIL1 CAVIN4 CD5L CD80 CHRD CHRND CLDN3 CLTC CMTR1 COIL CRK CRYBA2 CSF1 CST7 CYP2F1 DACH1 DDHD1 DDX60 DEFB4A DLGAP4 DPP8 DTWD1 DUSP16 EBI3 EIF4A1 ENTR1 FAM114A2 FAM122A FAM184B FAM53C FBRS FBXO33 FMR1 FSTL1 …
GSE45365_WT_VS_IFNAR_KO_CD8A_DC_DN	Up	5.939e-08	3.88906e-06	Up	5.41843e-08	4.05719e-06	Up	1.07262e-07	8.85332e-06	150	ABL2 ADA AKAP4 AKIRIN1 APOA1 APOL1 APOL2 APOL6 ARAP2 ARFGAP1 ARHGEF2 ARID5A ATAD3A BID BMP2 BRAP BST2 BZW1 C5orf15 CASP3 CASP5 CAVIN2 CCDC40 CCNA1 CD80 CDC37 CDC42EP2 CDKN2C CEBPE CELA2A COL16A1 CSF3 CSNK1G1 CTSV CXCL2 CXCL3 DCTN4 DDX39A DDX56 DENND2D DENND5A DHX58 DKKL1 E2F8 EBI3 ECE1 EHD1 EIF1 ELF4 ELL2 EREG F3 FBLN2 FPR2 GBP2 GCKR GLRX GRB2 GRPEL1 GTF2B GTF2F1 H3F3B HAPLN2 HERC6 HIST1H2BG HIVE…
GO_POSITIVE_REGULATION_OF_CELL_CELL_ADHESION	Up	1.91208e-07	1.12357e-05	Up	5.47356e-08	4.08125e-06	Up	3.94378e-07	2.72964e-05	124	ADA ADAM8 ADK AGER AIF1 AKT1 ALOX15 ANK3 ANXA1 AP3B1 AP3D1 BAD BCL10 BMP7 BTLA CARD11 CARMIL2 CAV1 CCDC88B CCL19 CCL2 CCL21 CCL5 CCR2 CD1D CD24 CD244 CD247 CD274 CD276 CD28 CD3D CD3E CD3G CD4 CD40LG CD44 CD46 CD47 CD5 CD55 CD59 CD6 CD74 CD80 CD83 CD86 CDC42 CITED2 CORO1A CSK CTLA4 CX3CL1 CXCL13 DENND6A DHPS DMTN DNAJA3 DPP4 EBI3 EFNB1 EFNB2 EFNB3 EGR3 EPO ETS1 FADD FGA FGB FGG FLOT1 FLOT2 FOXA1 F…
KEGG_TOLL_LIKE_RECEPTOR_SIGNALING_PATHWAY	Up	1.12173e-08	8.68083e-07	Up	5.83927e-08	4.33572e-06	Up	7.51766e-06	0.000347418	80	AKT1 AKT2 AKT3 CASP8 CCL3 CCL4 CCL5 CD14 CD40 CD80 CD86 CHUK CTSK CXCL10 CXCL11 CXCL9 FADD FOS IFNA1 IFNA10 IFNA13 IFNA14 IFNA16 IFNA17 IFNA2 IFNA21 IFNA4 IFNA5 IFNA6 IFNA7 IFNA8 IFNAR1 IFNAR2 IFNB1 IKBKB IKBKE IKBKG IL12A IL12B IL1B IL6 IRAK1 IRAK4 IRF3 IRF5 IRF7 JUN LBP LY96 MAP2K1 MAP2K2 MAP2K3 MAP2K4 MAP2K6 MAP2K7 MAP3K7 MAP3K8 MAPK1 MAPK10 MAPK11 MAPK12 MAPK13 MAPK14 MAPK3 MAPK8 MAPK9 MYD88 …
GSE17721_LPS_VS_GARDIQUIMOD_2H_BMDC_UP	Up	1.69727e-08	1.25499e-06	Up	6.20041e-08	4.58468e-06	Up	2.38266e-07	1.75447e-05	152	ACSL1 ACTN1 ACTRT1 ADCY8 ADM AEBP2 AKR1D1 ANXA7 AOX1 AP3M2 ARG2 ARHGAP31 ARMCX3 ATP5F1E AZIN1 BFSP1 BHLHE41 CA13 CA4 CALCRL CCL13 CD200 CD72 CD86 CDC42EP4 CDKN1A CHIC2 CHRND CLDN5 COLEC12 CPSF4L CS CST8 CXCL11 CXCR3 DENR DLK2 DNAJB6 DSCAML1 DUSP1 DUSP26 EIF1 ENTPD2 EPC1 EPHB3 ETS2 ETV6 FABP4 FAM107B FAM122A FAM133B FAM208B FANCC FEM1B FOS FOXF2 FOXJ3 FOXP1 GADD45B GALNT3 GAS7 GBP7 GDF9 GHITM GIMA…
GO_POSITIVE_REGULATION_OF_DEFENSE_RESPONSE	Up	4.04823e-09	3.50438e-07	Up	6.45049e-08	4.74981e-06	Up	1.15866e-05	0.000500281	261	ADAM8 ADORA2B AGER AGT AGTR1 AIM2 ANKRD17 AP1G1 BCL10 BIRC2 BIRC3 BTK BTRC C3 CADM1 CARD11 CARD9 CASP8 CCL1 CCL11 CCL13 CCL15 CCL18 CCL2 CCL23 CCL24 CCL26 CCL3 CCL3L3 CCL4 CCL5 CCL7 CCL8 CCR2 CCR7 CD14 CD180 CD1D CD209 CD226 CD28 CD36 CD47 CD6 CD86 CDK19 CGAS CHUK CLEC4A CLEC4C CLEC4D CLEC4E CLEC6A CLEC7A CLOCK CNPY3 CNR1 COCH COLEC12 CREB3L3 CREBBP CRH CRTAM CTSB CTSK CTSL CTSS CUL1 CX3CL1 CYBA …
GO_DEFENSE_RESPONSE_TO_BACTERIUM	Up	5.28372e-08	3.5295e-06	Up	6.67614e-08	4.89565e-06	Up	1.32628e-05	0.000556737	80	ACP5 ADAM17 ADAMTS5 ADM ANG ANKRD17 ANXA3 APP B2M BCL3 BPI BPIFA1 BPIFA2 C10orf99 C5AR1 CALCA CAMP CARD9 CCL20 CCR2 CD160 CD36 CD4 CEBPB CEBPE CFP CHGA CLEC4D CLEC4E COCH CRP CST11 CTSG CXCL13 CXCL6 DEFA1 DEFA1B DEFA3 DEFA4 DEFA5 DEFA6 DEFB1 DEFB103A DEFB103B DEFB105A DEFB105B DEFB106A DEFB106B DEFB107A DEFB107B DEFB110 DEFB113 DEFB115 DEFB116 DEFB118 DEFB119 DEFB123 DEFB124 DEFB125 DEFB126 DEFB1…
NFKB_Q6	Up	1.38997e-09	1.3051e-07	Up	7.2393e-08	5.28678e-06	Up	6.68158e-09	7.4107e-07	163	ABRAXAS2 ACTN1 ACTR1A ADAMTS5 AHSA2P AMOTL1 ANKHD1 ANKHD1-EIF4EBP3 AP1S2 ARHGAP44 ARHGEF2 ARPC5 ASCL3 ASH1L ATF5 ATP1B1 ATP1B3 BAZ2B BCKDK BCL3 BCOR BDNF BFSP1 BHLHE40 BMF BNC2 C1QL1 CACNA1E CADM1 CAMK2N2 CCDC102A CCDC107 CCL5 CD40 CD70 CD83 CD86 CDC14A CDC42SE1 CDK6 CEND1 CFAP69 CGN CHD4 CLCN1 CLTRN CPLX2 CREBZF CRTC2 CSF2 CSRP3 CTAGE4 CTGF CXCL10 CXCL2 CXCL9 CXCR5 CXorf21 CYBB CYLD CYP26A1 CYR6…
GSE26343_UNSTIM_VS_LPS_STIM_MACROPHAGE_UP	Up	1.287e-09	1.22134e-07	Up	7.91184e-08	5.75424e-06	Up	8.57481e-08	7.21178e-06	174	AARD ABTB2 ACTN1 AEN AHCY AHR ALDH1B1 APEX1 ARID5A ASAP1 ATP5MG ATP6V0A1 B3GNT2 B3GNT7 BASP1 BATF BATF2 BCAR3 BTF3 C11orf24 C19orf12 C1orf131 CACNB2 CASP7 CCDC38 CCDC86 CD209 CD300LF CD40 CD83 CDC42EP2 CDH1 CEMIP2 CHD7 CHST6 CLDN3 CMKLR1 CMTM6 COX17 CSF2 CSF2RB CTDNEP1 CXCL2 DAXX DCUN1D3 DDX1 DDX39A DENR DIAPH1 DKC1 DLGAP1 DOK2 DUSP6 ECE1 EEF1G EIF6 ELMO3 ELOVL7 EML4 EMP1 ERH F10 FAM217B FAM57A F…
BIOCARTA_IL1R_PATHWAY	Up	7.58839e-06	0.000288978	Up	8.9032e-08	6.44882e-06	Up	1.72071e-06	9.85021e-05	28	CHUK ECSIT IFNA1 IFNB1 IKBKB IL1A IL1B IL1R1 IL1RAP IL1RN IL6 IRAK1 IRAK2 IRAK3 JUN MAP2K3 MAP2K6 MAP3K1 MAP3K14 MAP3K7 MAPK14 MAPK8 MYD88 NFKB1 NFKBIA RELA TAB1 TGFB1 TGFB2 TGFB3 TNF TOLLIP TRAF6
GSE2585_CTEC_VS_MTEC_THYMUS_DN	Up	7.15382e-07	3.66912e-05	Up	9.0291e-08	6.51343e-06	Up	3.73679e-06	0.000193332	126	ABCA8 ABCB4 ABHD16B ACOT12 ACOT7 ADAMTS7 ADGRF1 AFF3 AGRN AHRR AK4 ALDH1A2 AQP9 ARRDC4 ATP5ME AXL BCKDHB BMP1 BNC2 BTG3 C19orf81 C6orf15 CA12 CA2 CA4 CAMK2N1 CAND2 CAVIN4 CCSER1 CD14 CD40 CD72 CFB CFHR1 CHIC2 CLEC5A CNOT2 COL5A3 CPB2 CST7 DCN DDIT4 DGAT2 DHRS13 DMXL2 DNAAF1 DNAH9 DSN1 DSTN DTX2 EDIL3 EGLN3 EIF4E3 ELL2 F3 FABP1 FAM162A FAM167B FAM71B FBP1 FBXO31 FCGR2B FJX1 FKBP14 FOXF2 FPR1 FYB1 …
GO_REGULATION_OF_TUMOR_NECROSIS_FACTOR_SUPERFAMILY_CYTOKINE_PRODUCTION	Up	1.69745e-05	0.000578513	Up	1.07856e-07	7.74902e-06	Up	8.4758e-06	0.000384684	73	ACP5 ADAM8 ADIPOQ ANGPT1 ARFGEF2 ARHGEF2 ARRB2 AXL BCL3 BPI C5AR2 CACTIN CARD9 CCL19 CCL2 CCL3 CCR2 CD14 CD2 CD274 CD34 CD36 CD86 CHRNA7 CIDEA CLU CYBA ERRFI1 FADD FCER1G FOXP1 FOXP3 GAS6 GHRL GHSR GPNMB GSTP1 HAVCR2 HDAC2 HLA-E HMGB1 HSF1 HSPB1 IFNG IL10 IL12B IL23A IRAK3 ISL1 JAK2 LBP LGALS9 LILRB1 LTF LY96 MAPKAPK2 MAVS MC1R NCL NFATC4 NFKBIL1 NLRC3 NOD1 NOD2 NR1H4 ORM1 PF4 PIK3R1 POMC PTAFR P…
GSE2706_UNSTIM_VS_8H_R848_DC_DN	Up	1.11837e-08	8.68083e-07	Up	1.11606e-07	7.98611e-06	Up	1.49918e-05	0.00061442	125	ABTB2 ADA AEN AFAP1L2 AFDN AK8 ANKRD33B ARHGAP24 ARL4D ARMCX3 ATP13A3 BATF BAZ1A BIRC3 BRWD3 BTG1 BTG3 C15orf48 C17orf58 CASP7 CCL1 CCL11 CCR7 CD274 CD48 CD70 CEP135 CMPK2 COBLL1 CORO2B CRLF2 CXCL10 CXCL11 CXCL5 CYTIP DDX58 DDX60L DESI1 DGKH DNAJB7 DUSP4 DUSP5 EBI3 EDEM1 EIF2AK2 EPSTI1 ETV3 FAM49A FEZ1 FRMD3 FSD1L FXYD6 G0S2 GADD45A GADD45B GBP1 GPHB5 GPR137B GPR157 GRHL1 GUCY1B1 HERC5 HERC6 HIVE…
GSE17721_CTRL_VS_GARDIQUIMOD_6H_BMDC_DN	Up	1.26333e-09	1.21184e-07	Up	1.13478e-07	8.02302e-06	Up	5.72124e-07	3.7884e-05	157	ACIN1 ACTN1 ACTN2 AFM AKNA ALDH7A1 APOA2 ARG2 ARHGAP21 ARNTL2 ASB12 ATF3 ATL3 ATP6V1E1 ATXN7L1 BATF BCL2L1 BCL7C BHLHA15 BIRC3 BLOC1S6 BMPR2 BNIP2 BRD8 CACNA1F CCNL1 CCT7 CD200 CD47 CD81 CHCHD4 CHD1 CHIC2 CHST7 CLK3 CNN3 COL4A2 CORIN CPD CREBBP CTTN CWH43 CYFIP2 DCAKD DDA1 DENR DNAJB13 DNAJB5 DNM1L DNM3 DUSP2 EGLN2 EIF3D EPHB2 ESD ETS2 FAM129A FAM184B FAM50B FARP2 FBXW11 FLT1 FLT4 FOXB1 FRK FRMD6…
GSE360_LOW_DOSE_B_MALAYI_VS_M_TUBERCULOSIS_DC_DN	Up	3.79384e-09	3.30027e-07	Up	1.12914e-07	8.02302e-06	Up	9.17033e-07	5.75042e-05	155	AASS ADAR ADGRE1 AK4 ALAS1 ALDH1A2 AMHR2 ANKRD12 ANXA2 APBA3 ARID1A ATF3 ATF5 ATP2A2 ATP6V0E1 B4GAT1 BASP1 BAZ1A BCL2A1 BIRC3 BRD4 BST2 C3AR1 CA12 CASP5 CCL2 CCL25 CCL3 CCL7 CCR7 CCRL2 CCT2 CD163 CD27 CD47 CD48 CD83 CDC42 CDH1 CDK3 CETN2 CFLAR CIR1 CRHR2 CRIM1 CSF2 CTSL CUL1 CXCL5 CYB5A CYBB DENND3 DENND5A DHFR DNAJA1 DNAJC3 DTX4 DUSP1 DUSP5 DYNLL1 EIF4E2 ELL2 FANCL FCGR3B FGFR2 FLT1 FSCN1 G0S2 G…
HALLMARK_ALLOGRAFT_REJECTION	Up	2.3621e-08	1.70398e-06	Up	1.13227e-07	8.02302e-06	Up	1.98884e-06	0.00011169	127	AARS ABCE1 ABI1 ACHE ACVR2A AKT1 APBB1 B2M BCAT1 BCL10 BCL3 BRCA1 C2 CAPG CARTPT CCL11 CCL13 CCL19 CCL2 CCL22 CCL4 CCL5 CCL7 CCND2 CCND3 CCR1 CCR2 CCR5 CD1D CD2 CD247 CD28 CD3D CD3E CD3G CD4 CD40 CD40LG CD47 CD7 CD74 CD79A CD80 CD86 CD8A CD8B CD96 CDKN2A CFP CRTAM CSF1 CSK CTSS CXCL13 CXCL9 CXCR3 DARS DEGS1 DYRK3 EGFR EIF3A EIF3D EIF3J EIF4G3 EIF5A ELANE ELF4 EREG ETS1 F2 F2R FAS FASLG FCGR2B FGR…
DORN_ADENOVIRUS_INFECTION_24HR_DN	Up	2.60633e-08	1.85751e-06	Up	1.15159e-07	8.10957e-06	Up	1.1475e-07	9.33887e-06	34	BCAR3 CCND1 CD83 COL7A1 CYR61 CYTH1 EFNA1 EGR3 ELL2 EPHA2 EWSR1 FHL2 FUBP1 FUBP3 H1F0 HIST1H2BK IER3 IFIT2 IL6 JUNB KLRC2 KRT19 LIMA1 MAP2K3 MCL1 MFAP2 NFE2L2 NFKB2 NFKBIA NR4A1 PLK2 RAB1A RND3 SDCBP SGK1 SH3BP5 SNAI2 SRSF1 SRSF5 TNFRSF12A TOP2A TRAF4 TXNRD1
PHONG_TNF_RESPONSE_VIA_P38_PARTIAL	Up	2.70681e-08	1.9214e-06	Up	1.25722e-07	8.81841e-06	Up	1.66982e-07	1.28832e-05	113	ADM AGRN ALCAM ARL14 AURKA B4GALT1 BAHD1 BAZ1A BCL6 BDNF BID BIRC2 BMP2 BMP5 BTG3 C3orf52 CALHM2 CCL20 CCNG2 CD44 CDH19 CDKN1A CEBPD CHST11 CITED2 COL7A1 CREB1 CXCL1 CXCL2 CXCL3 CYLD DKK1 DNAJB4 DNAJB9 DUSP1 DUSP10 EFNB2 EGFR EREG FGD6 FJX1 FLRT3 FNDC3B FOSL2 FOXO1 FZD7 GABRA2 GLIPR1 HAS2 HERPUD1 HEXIM1 HEY1 HIVEP1 HIVEP2 HOXA5 HOXA9 ID1 ID2 ID3 IER3 IFNGR2 IL27RA IL4R IL6 IL6ST INHBA INSIG1 INTS…
GO_ACTIVATION_OF_INNATE_IMMUNE_RESPONSE	Up	9.49338e-08	5.9741e-06	Up	1.40748e-07	9.83349e-06	Up	6.85315e-05	0.00203371	177	ADAM8 AIM2 BCL10 BIRC2 BIRC3 BTK BTRC CARD11 CARD9 CASP8 CD14 CD180 CD209 CD36 CD86 CGAS CHUK CLEC4A CLEC4C CLEC4D CLEC4E CLEC6A CLEC7A CNPY3 COLEC12 CREBBP CTSB CTSK CTSL CTSS CUL1 CYLD DDX58 DMBT1 EP300 FADD FBXW11 FCER1G FCN1 FFAR2 FYN HAVCR2 HCK HMGB1 HRAS HSP90B1 HSPD1 ICAM2 IFI16 IFIH1 IKBKB IKBKE IKBKG IRAK1 IRAK2 IRAK3 IRAK4 IRF3 IRF7 ITCH ITGAM ITGB2 KLRK1 KRAS LBP LGALS9 LGMN LSM14A LY9…
GO_REGULATION_OF_RESPONSE_TO_WOUNDING	Up	7.49961e-07	3.80252e-05	Up	1.41412e-07	9.84115e-06	Up	4.06176e-06	0.000205943	224	A2M ABAT ABR ACE2 ACOD1 ACP5 ADA ADAM8 ADAMTS12 ADAMTS18 ADCYAP1 ADIPOQ ADORA1 ADORA2B ADRA2A ADRB2 AGER AGT AGTR1 AHSG ALOX12 ANO6 ANXA1 ANXA2 ANXA5 APCS APOA1 APOD APOE APOH ARFGEF1 ASH1L ASIC2 BCL6 BCR BIRC2 BIRC3 BRAF BRD4 C1QBP C1QTNF1 C1QTNF12 C1QTNF3 C2 C3 C3AR1 C4A C4B C4BPA C5 C5AR1 C5AR2 C6 C7 C8A C8B C8G C9 CALCRL CAPN3 CASK CASP1 CASP12 CASP4 CASP5 CAV1 CCL1 CCL11 CCL13 CCL15 CCL18 CC…
GO_POSITIVE_REGULATION_OF_INNATE_IMMUNE_RESPONSE	Up	4.2045e-08	2.88081e-06	Up	1.42024e-07	9.84515e-06	Up	5.50536e-05	0.00172917	200	ADAM8 AIM2 AP1G1 BCL10 BIRC2 BIRC3 BTK BTRC CADM1 CARD11 CARD9 CASP8 CCL5 CD14 CD180 CD1D CD209 CD226 CD36 CD86 CGAS CHUK CLEC4A CLEC4C CLEC4D CLEC4E CLEC6A CLEC7A CNPY3 COCH COLEC12 CREBBP CRTAM CTSB CTSK CTSL CTSS CUL1 CYLD DDX58 DMBT1 EP300 EREG FADD FBXW11 FCER1G FCN1 FFAR2 FYN GBP5 HAVCR2 HCK HLA-E HMGB1 HMGB2 HPX HRAS HSP90B1 HSPD1 ICAM2 IFI16 IFIH1 IFNB1 IFNK IKBKB IKBKE IKBKG IL12A IL12B …
OSWALD_HEMATOPOIETIC_STEM_CELL_IN_COLLAGEN_GEL_UP	Up	2.70535e-07	1.53875e-05	Up	1.51622e-07	1.04696e-05	Up	5.13371e-07	3.46398e-05	174	ABCG2 ACSL6 ACSM3 ADD1 ADNP2 AGAP1 AHCYL1 AKAP13 AKR1C1 AKR1C2 AKR1C3 ALAD ALDH1A1 AMIGO2 ANGEL2 AREG ARL4A ARL4C ARMC8 ATF3 ATP11A ATP6V0E1 AVPR1A BAG5 BCL2A1 BIRC3 BRD4 BTG2 BTG3 C3AR1 CA1 CALR CASQ1 CCL2 CCL4 CCR9 CD14 CD44 CD83 CDC42EP3 CDK5R1 CDKN1A CENPI CFLAR CHD3 CHEK1 CIRBP COL15A1 COL2A1 CRISP2 CTNNBL1 CTSL CXCL1 CXCL10 CXCL2 CXCL3 CYP1B1 DAB2 DDX3Y DHRS9 DHX29 DNAJC8 DND1 DSTYK DUSP1 D…
GSE22935_UNSTIM_VS_12H_MBOVIS_BCG_STIM_MYD88_KO_MACROPHAGE_UP	Up	1.68992e-09	1.54584e-07	Up	1.70207e-07	1.16621e-05	Up	1.53232e-09	1.98486e-07	103	AANAT ABHD17C ABRACL ACTN2 ADAM11 ADAM23 ADAMTS8 ADCY4 ADORA2B ADRM1 AEN AHDC1 AK1 ALPL ATG16L1 AVPR2 AXIN2 B4GALT2 BAAT BARX1 BATF2 BID BOP1 BRCA1 BTG2 BTG4 C11orf68 C1QL1 C1S C8orf33 CA13 CA2 CAMK1G CAMKK1 CAMKK2 CAMP CBLN3 CCDC191 CCDC71L CCL22 CCNJ CD14 CD200 CD72 CFAP298 CLCNKB CNGA2 CNTN4 COL19A1 CP CPA3 CRB1 CTDNEP1 DDX60 DNAJA1 DNAJB6 DRC1 DSCAM DUSP11 EEF1AKMT1 EGR4 ENPP3 ERO1A ETV4 FAM1…
GEISS_RESPONSE_TO_DSRNA_UP	Up	2.04845e-09	1.85468e-07	Up	1.70117e-07	1.16621e-05	Up	3.79275e-05	0.00130186	28	ACSL3 ADAR AFAP1 ANXA1 ATF3 BIRC2 BNIP3 BTN3A3 CCL4 CD44 CFLAR CHN1 EIF2S3 ELF3 FGF2 GBP1 GCH1 HMGB2 IFIT1 IGFBP6 IQGAP2 IRF1 KLF4 NFKBIA NMI PLAUR PSMA3 SAT1 SUOX TAP1 TFPI2 TNFAIP2 TNFAIP3 TNFAIP6 TRAF1 UBQLN1 XPO1
GO_POSITIVE_REGULATION_OF_HUMORAL_IMMUNE_RESPONSE	Up	1.7101e-07	1.02525e-05	Up	1.7178e-07	1.17247e-05	Up	2.31568e-07	1.71225e-05	4	ACOD1 C3 C6 CCR7 DEFB103A DEFB103B FCER2 HPX KLK5 KLK7 LTA PGC PHB TNF ZP3
GSE37416_0H_VS_6H_F_TULARENSIS_LVS_NEUTROPHIL_DN	Up	5.2571e-08	3.5295e-06	Up	1.73336e-07	1.17855e-05	Up	2.04438e-06	0.000114447	164	ABCF1 ADIPOR2 ADM AFTPH AGO2 ARMCX3 ATP13A3 ATP1A1 ATXN2L AZIN1 B3GNT5 BANP BCL2A1 BHLHE40 BID BMP6 BORCS5 BRAF BRD4 BRPF3 BZW1 C12orf42 CBX5 CCNH CD83 CDK17 CDKN1A CERK CHD2 CHMP4B CLPTM1L CREB3 CRTC2 CUX1 CXCL16 CYB5D1 CYLD DDX41 DENND5A DIABLO DNAJA2 DOCK4 DUSP2 DYNLT3 EAF1 EDEM1 EFNA3 EIF2S3 ELL2 ENO1 ENTPD4 ERMN ETV3 FAM162A FBN1 FBRSL1 FBXO34 FKBP2 FNDC3B FRMD4B FUT11 G3BP2 GADD45G GAPDH GG…
GSE24292_WT_VS_PPARG_KO_MACROPHAGE_UP	Up	2.82655e-07	1.58658e-05	Up	1.79345e-07	1.21476e-05	Up	8.68824e-05	0.00244732	182	AACS ABCA1 ABCC5 ABHD11 ACSL1 ACSL3 ACY1 AIFM2 AK2 AK4 AOAH APP ARHGAP24 ARHGEF37 ASS1 ATP2C1 BATF BSDC1 BTD C19orf12 C1R C5orf15 CAMP CAPNS1 CCND3 CCNO CD1D CD302 CD80 CDADC1 CDC42BPG CDKN2D CDV3 CEMIP2 CEP57 CEPT1 CGRRF1 CNPY4 CSF2RB CUL4A DCAF12 DCUN1D3 DHRS1 DLAT DNAJC10 DNMT3L DNPEP DOCK7 DR1 E2F1 ECHDC1 ECI2 EGLN3 EIF6 ENO1 EPM2AIP1 ERP44 FABP7 FAM162A FAS FDFT1 FKBP2 FLOT1 FOXN2 FXYD2 GAB1…
GSE17721_CPG_VS_GARDIQUIMOD_2H_BMDC_UP	Up	7.72768e-07	3.89589e-05	Up	1.8866e-07	1.27299e-05	Up	1.92745e-09	2.42586e-07	129	ABHD17C ACSL1 ACTL7B ACTRT1 ADM AEBP2 ALPG AMMECR1L AMPD3 ANGPTL7 ANXA8 ARG2 ARHGEF3 ATF5 AVP B3GNT2 BLMH C8orf82 CA13 CABP7 CAPN2 CCL22 CCT5 CD7 CDC42EP4 CDK18 CDK2AP1 CDKN1A CKS2 CNNM3 COL9A1 CPSF3 CRK CRYGD CTLA4 DAPP1 DDAH2 DEGS2 DLK2 DNAJB4 DTX2 DUOXA1 EIF1 ELOC EPC1 EPHA4 EPHB4 EPPIN ETFDH EVL FABP3 FABP4 FABP6 FAM129A FAM133B FBRS FGF22 FHL3 GADD45B GALNT16 GCM1 GDAP1L1 GIMAP1 GLA GLRA3 GL…
GSE6092_B_BURGDOFERI_VS_B_BURGDORFERI_AND_IFNG_STIM_ENDOTHELIAL_CELL_UP	Down	2.84007e-09	2.49505e-07	Down	1.89693e-07	1.27511e-05	Down	9.71858e-05	0.00266975	174	ACAA2 ACOT13 ACOX3 ACP6 ADAM10 ADAM8 ADAP2 ADI1 ADIPOR1 AHNAK AKAP8L AKR1B10 ALDH2 ALDH9A1 ALOX5AP AMER1 ANKLE2 ANXA9 AP3D1 APPL2 ARHGAP39 ARL4C ASF1B ATF7IP ATP6AP2 ATP6V1A BACH1 BCKDHA BCL2L11 C6orf62 CBR3 CCDC34 CD63 CFH CIITA CLN6 CNNM3 COQ10A CTDSP2 CTNS CYB5R1 CYP27A1 DCXR DECR2 DHCR7 DHX34 DIS3L2 DUSP19 EI24 ELMO2 ENTPD1 EXOC6 EXOSC5 EXT2 FAM234A FAM3C FAM78A FBXO31 FBXO8 FCGRT FMNL1 FMO5 …
GSE9960_GRAM_NEG_VS_GRAM_POS_SEPSIS_PBMC_UP	Up	2.78788e-06	0.000118927	Up	2.08767e-07	1.39803e-05	Up	3.09574e-07	2.23321e-05	147	ADA ADGRE1 ADPGK AGRN AK4 ALKBH6 ALOX15B ANKRD33B ARFRP1 ARHGAP28 ARNTL2 AS3MT ASIC4 ATXN7L3 B3GALNT1 BATF BCL3 BEST2 BST2 BTG1 BTG3 C1orf122 C20orf204 C8orf76 CALM1 CARD16 CARD19 CDKN1A CERS5 CFLAR CGAS CHMP5 CHST2 CLEC4D COPS2 COQ10B CSF2RB CUL1 CXCR6 CYTIP DDA1 DESI1 DNAH10 DNAJC18 DTX3L DUSP4 EDEM1 EFCC1 ELOVL1 ENPEP EPS8L2 EPSTI1 ETV3 EZH2 F3 FADS3 FAM122B FOSL1 FPGS FTH1 GBP1 GCH1 GK GK3P G…
GSE2197_IMMUNOSUPPRESSIVE_DNA_VS_UNTREATED_IN_DC_UP	Up	5.62812e-08	3.72674e-06	Up	2.22121e-07	1.48187e-05	Up	3.9531e-07	2.72964e-05	159	ACAA1 ADAM17 ADAMTS19 ADHFE1 ANKIB1 ANKRD17 ANPEP ANXA4 ARHGEF37 ARID4A ARID5A ARMCX6 ASCL1 ATF3 B4GALT5 BCL10 BIRC2 BIRC3 BLOC1S6 BTAF1 CASP8 CCDC6 CCDC86 CCND1 CCNJ CEMIP2 CFB CGAS CHIC2 CHRNA5 CLEC4E COCH COG6 COX15 CREB5 CRLF3 CRTAM CSNK1D CSRP1 CUTC CXorf21 DAAM1 DBR1 DCBLD2 DDHD1 DDX24 DNAJA2 DUSP16 EDN1 ENPP4 FAM129A FAM172A FEZ2 FOXA1 FOXD1 FPR2 FRMD4B GALNT14 GBP7 GLRX GLS GMPPB GNL1 GP5…
REACTOME_P38MAPK_EVENTS	Up	4.49245e-07	2.43801e-05	Up	2.23468e-07	1.48527e-05	Up	1.1308e-06	6.94365e-05	11	HRAS KRAS MAPK11 MAPK12 MAPK13 MAPK14 MAPKAPK2 MAPKAPK3 NRAS RALA RALB RALGDS SRC
HESS_TARGETS_OF_HOXA9_AND_MEIS1_DN	Up	2.41447e-07	1.39567e-05	Up	2.27049e-07	1.50343e-05	Up	1.19529e-05	0.000511122	65	ANXA1 ANXA4 AQP9 ARG2 BTG2 C3AR1 C5AR1 CA4 CAMK2D CCR5 CD300LF CDH1 CLEC4A CLEC7A CPT1A CSF1R CTSL CTSS CXCL2 CYBB DAB2 DUSP1 EGR1 EGR2 EHD1 FCGR1A FFAR2 FGR FOS FPR1 GCNT2 GRK5 HCK HIST1H1C ID2 IL18 IL1B IL1R2 KLF4 LCN2 LIPA LITAF LPL LSP1 MCL1 MERTK MITF MMP8 MMP9 MPEG1 MRC1 MSR1 MYADM NDRG1 NOV P2RY14 PHLDA1 PILRB PLEK PLSCR1 PSAP S100A4 SAMHD1 SIRPA SLC11A1 SLFN12L STX3 TF TGFBI TLR2 TPD52 TR…
GO_REGULATION_OF_NF_KAPPAB_IMPORT_INTO_NUCLEUS	Up	5.64861e-09	4.78067e-07	Up	2.32088e-07	1.53109e-05	Up	2.78693e-06	0.000149869	31	BCL3 BMP7 C1QTNF3 CCDC22 CCL19 CD27 CYLD EDA EDAR FAF1 FBXW11 G3BP2 GREM1 IL10 IL12B IL18 IL18R1 IL1B IL23A LGALS9 LITAF NFKBIA NFKBIB NLRP12 NLRP3 NOL3 NOV PPM1A PPM1B PRDX1 PRKCQ PSMD10 PTGS2 RBCK1 RHOA SPHK1 TCIM TLR2 TLR3 TLR4 TLR7 TLR9 TNF TNFSF14 TRIP6 ZC3H12A ZNF268
WANG_TNF_TARGETS	Up	1.59193e-06	7.31875e-05	Up	2.42805e-07	1.59586e-05	Up	8.30411e-08	7.05094e-06	11	ADGRG1 BCL2L10 CD6 CD68 CSF2 CSF3 GDF15 IGDCC3 IL6 JUN KRT35 LIMK1 MADCAM1 MMP13 MMP3 NFKBIA NOTCH3 SELE SELP TNFAIP3 TRAF1 VCAM1 YY1
GO_REGULATION_OF_INNATE_IMMUNE_RESPONSE	Up	5.29048e-08	3.5295e-06	Up	2.46651e-07	1.61515e-05	Up	4.00867e-05	0.00134986	272	A2M ACOD1 ADAM8 ADAR AIM2 ANKRD17 AP1G1 ARRB2 BCL10 BIRC2 BIRC3 BPIFB1 BTK BTRC C1QBP CACTIN CADM1 CARD11 CARD9 CASP8 CAV1 CCL5 CD14 CD180 CD1D CD209 CD226 CD36 CD86 CDC37 CGAS CHUK CLEC4A CLEC4C CLEC4D CLEC4E CLEC6A CLEC7A CNPY3 COCH COLEC12 CR1 CREBBP CRTAM CTSB CTSK CTSL CTSS CUL1 CYBA CYLD DAB2IP DDX58 DDX60 DHX58 DMBT1 DNAJA3 DRD2 DUSP10 EP300 ERAP1 ERBIN EREG F2RL1 FADD FBXW11 FCER1G FCN1 F…
BIOCARTA_IL2RB_PATHWAY	Up	3.85948e-06	0.000157088	Up	2.56864e-07	1.67585e-05	Up	1.55849e-06	9.18833e-05	33	AKT1 BAD BCL2 BCL2L1 CBL CFLAR CRKL E2F1 FAS FASLG FOS GRB2 HRAS IKZF3 IL2RA IL2RB IL2RG IRS1 JAK1 JAK3 MAPK1 MAPK3 MYC NMI PIK3CA PIK3CG PIK3R1 PPIA PTPN6 RAF1 RPS6KB1 SHC1 SOCS1 SOCS3 SOS1 STAT5A STAT5B SYK
GO_I_KAPPAB_KINASE_NF_KAPPAB_SIGNALING	Up	7.47351e-07	3.80014e-05	Up	2.80173e-07	1.81669e-05	Up	3.09206e-05	0.00111138	64	AVPR2 AZI2 BCL10 BCL3 BIRC2 BIRC3 BTK CARD9 CD14 CD27 CHUK DAB2IP ERC1 HACD3 IKBKB IKBKE IKBKG IRAK1BP1 IRAK2 LY96 MAP3K14 MAP3K7 NFKB1 NFKB2 NFKBIL1 NKIRAS1 NKIRAS2 NLRC3 NLRP12 PRDX4 RBCK1 REL RELB RIPK1 RIPK2 RIPK3 RNF31 ROCK1 ROCK2 RPS27A SHARPIN SNIP1 TAB1 TAB2 TAB3 TANK TBK1 TICAM1 TICAM2 TIFA TLR2 TLR3 TLR4 TLR7 TLR8 TLR9 TNF TNFRSF1A TNFSF14 TNIP2 TRADD TRAF2 TRAF6 TRIP6 UBA52 UBB UBC ZNF…
GO_REGULATION_OF_INTERLEUKIN_6_PRODUCTION	Up	2.35057e-05	0.000751588	Up	2.80498e-07	1.81669e-05	Up	2.18239e-05	0.000831086	69	ADCYAP1 ADORA2B AFAP1L2 AKIRIN2 ARHGEF2 ARRB1 ARRB2 BANK1 BPI C1QTNF3 C5AR2 CARD9 CCR2 CD36 CEBPB CRHR2 CSK CYBA DDX58 EREG F2R F2RL1 FCER1G FOXJ1 FOXP3 GAS6 GBA GHRL GHSR HAVCR2 HGF HLA-B HMGB1 HSPD1 HYAL2 IFNG IL10 IL17A IL17F IL17RC IL1B IL1RL2 IL33 IL36A IL36B IL36RN IL6 IL6R INPP5D IRAK3 ISL1 KLF2 LBP LGALS9 LILRB2 MAPK13 MAPKAPK2 MYD88 NCKAP1L NCL NLRC3 NLRP10 NLRP12 NLRX1 NOD1 NOD2 ORM1 P2…
HALLMARK_COMPLEMENT	Up	1.37353e-06	6.51729e-05	Up	2.99492e-07	1.93265e-05	Up	3.82019e-05	0.00130622	134	ACTN2 ADAM9 ADRA2B AKAP10 ANG ANXA5 APOA4 APOC1 ATOX1 BRPF3 C1QA C1QC C1R C1S C2 C3 C9 CA2 CALM1 CALM3 CASP1 CASP3 CASP4 CASP5 CASP7 CASP9 CBLB CCL5 CD36 CD40LG CD46 CD55 CD59 CDA CDH13 CDK5R1 CEBPB CFB CFH CLU COL4A2 CP CPM CPQ CR1 CR2 CSRP1 CTSB CTSC CTSD CTSH CTSL CTSO CTSS CTSV CXCL1 DGKG DGKH DOCK10 DOCK4 DOCK9 DPP4 DUSP5 DUSP6 DYRK2 EHD1 F10 F2 F3 F5 F7 F8 FCER1G FCN1 FDX1 FN1 FYN GATA3 GCA…
GSE17721_CTRL_VS_PAM3CSK4_8H_BMDC_DN	Up	1.24928e-07	7.69783e-06	Up	3.12562e-07	2.00969e-05	Up	5.00789e-08	4.53419e-06	149	ABCB11 ACTN3 ADAMTS7 ADCYAP1 ADGRL4 AGBL5 AHR AKAP7 AMELX APOA5 ARFGAP3 ARG2 ARHGEF2 ARTN ASB6 ASNS ATF7IP2 ATP6V1E1 B3GALT5 BAG5 BRAF BRWD3 C11orf71 C1orf35 CACNA1D CAPRIN1 CBWD2 CCND2 CCT7 CD70 CEP250 CHMP2A CHRDL1 CHRNA3 CHST7 CHTOP CLEC4D CLEC5A CLIP1 COL4A2 COX17 CPD CRX CYFIP2 DACH1 DHPS DHX38 DLC1 DLGAP4 DNAJB11 DNAJC1 DOC2A DPYSL2 DTNB EGLN3 ELL2 EMC2 FADD FAM214B FAM81A FBXW11 FCGR2B FGF…
PID_TNF_PATHWAY	Up	1.23145e-07	7.61442e-06	Up	3.32983e-07	2.13326e-05	Up	4.04591e-06	0.000205727	43	ADAM17 BAG4 BIRC2 BIRC3 CASP8 CAV1 CHUK CYLD FADD IKBKB IKBKG MADD MAP2K3 MAP2K7 MAP3K1 MAP3K3 MAP3K5 MAP3K7 MAP4K2 MAP4K3 MAP4K4 MAP4K5 NFKB1 NRK NSMAF PRKCI PRKCZ RACK1 RELA RFFL RIPK1 SMPD1 SMPD2 SQSTM1 STAT1 TAB1 TAB2 TNF TNFAIP3 TNFRSF1A TNFRSF1B TNIK TRADD TRAF1 TRAF2 TXN
REACTOME_CLASS_A1_RHODOPSIN_LIKE_RECEPTORS	Up	1.45477e-09	1.33763e-07	Up	3.36959e-07	2.15096e-05	Up	4.01036e-07	2.74779e-05	69	ACKR1 ACKR2 ACKR3 ACKR4 ADORA1 ADORA2A ADORA2B ADORA3 ADRA1A ADRA1B ADRA1D ADRA2A ADRA2B ADRB1 ADRB2 ADRB3 AGT AGTR1 AGTR2 ANXA1 APLNR APP AVP AVPR1A AVPR1B AVPR2 BDKRB1 BDKRB2 BRS3 C3 C3AR1 C5 C5AR1 C5AR2 CCK CCKAR CCKBR CCL11 CCL17 CCL19 CCL2 CCL20 CCL21 CCL22 CCL25 CCL27 CCL28 CCL3 CCL3L3 CCL4 CCL5 CCL7 CCR1 CCR10 CCR2 CCR3 CCR4 CCR5 CCR6 CCR7 CCR8 CCR9 CGA CHRM1 CHRM2 CHRM3 CHRM5 CNR1 CNR2 CX…
GO_MYELOID_LEUKOCYTE_MIGRATION	Up	1.97769e-06	8.84033e-05	Up	3.50561e-07	2.22977e-05	Up	2.5694e-06	0.00014073	50	ANXA1 ARHGEF5 C5AR1 CALCA CCL1 CCL11 CCL13 CCL15 CCL17 CCL18 CCL19 CCL2 CCL20 CCL21 CCL22 CCL23 CCL24 CCL25 CCL26 CCL3 CCL3L3 CCL4 CCL5 CCL7 CCL8 CCR7 CHGA CKLF CSF3R CX3CL1 CX3CR1 CXADR CXCL3 CXCR2 DAPK2 EDN1 EDN2 EDN3 EDNRB EPX FCER1G FLT1 FOLR2 GBF1 HRH1 IFNG IL17RA IL17RC IL1B IL6 IL6R IRAK4 ITGA1 ITGA9 ITGB2 JAGN1 JAML KIT LGALS3 MITF NCKAP1L NUP85 PDE4B PDE4D PDGFB PIK3CD PIK3CG PIP5K1C PLA…
GSE360_HIGH_DOSE_B_MALAYI_VS_M_TUBERCULOSIS_DC_DN	Up	1.25662e-08	9.52991e-07	Up	3.77466e-07	2.39233e-05	Up	1.27338e-06	7.70739e-05	137	AASS ABI1 ACP2 ACVRL1 ADA ADAM19 AGRN AK4 AMHR2 ANKRD12 ARL4A ARPC3 ATF5 ATP6V1E1 B4GALT5 B4GAT1 BAZ1A BCAT1 BPI BRCA2 BST2 BTN3A3 CA12 CCL2 CCL4 CCL7 CCL8 CCR7 CD163 CD48 CD83 CDC42 CDH1 CDO1 CEP170B CGRRF1 CHST2 CNOT9 CRLF3 CRYBA1 CSF2RB CST7 CTAG2 CTSL CXCL5 CYBB CYP1B1 CYP2D6 CYP4B1 DBI DENND3 DLEC1 DNAJA1 DUSP1 DUSP5 DUSP6 DYNLL1 ELL2 ENDOD1 EXOC6B F3 FAM49A FCGR3A FZR1 G0S2 GADD45B GAL GBP1…
GSE360_T_GONDII_VS_B_MALAYI_HIGH_DOSE_DC_UP	Up	1.96201e-06	8.81466e-05	Up	3.7918e-07	2.39463e-05	Up	9.14078e-07	5.75042e-05	122	ABTB2 ACKR3 ACTG2 ADAM11 AFF2 AK4 ALOX15B ANP32E APC ARID1A ASIC2 ASIP ATF5 B4GALNT1 BAAT BASP1 BCL2A1 BNIP3 BTG1 BTG3 CAD CADM1 CAMK2A CAMK2B CAV3 CBARP CCL17 CCR7 CD200 CD83 CDH15 CDH6 CDK9 CEP170B CETN1 CFLAR CHST2 CNGA1 COL4A5 COL6A3 COL9A2 COL9A3 CPNE1 CXCL9 CXCR4 CYB5A CYR61 DGKB DIPK1A DIXDC1 DNAJB6 DNASE1L3 DUSP1 DUSP4 DUSP5 DVL1 DYNLT1 E2F1 EIF2AK1 EIF3J ENO1 ENO2 ERAL1 FAM102A FAM131B F…
GSE24634_IL4_VS_CTRL_TREATED_NAIVE_CD4_TCELL_DAY10_DN	Up	1.84472e-08	1.35274e-06	Up	3.93136e-07	2.47397e-05	Up	1.25508e-06	7.65383e-05	159	ABHD5 ABR ACO2 ACOT9 ACSL1 ADAMDEC1 AGA AK2 ALAS1 ANXA4 APOBR APOO APP ASRGL1 ATG3 ATP1B3 ATP6V0A2 ATP6V0B ATP6V0C ATP6V1B2 ATP6V1E1 BAK1 BCL2L2 BLVRB C3 CALCOCO2 CARS CASP1 CAVIN1 CCR1 CD86 CDA CDCP1 CDKN1A CDS2 CEBPB CFB CGGBP1 CIAO2B CKAP4 CLDN7 CLIC4 CLIP1 COL8A2 CPD CREG1 CRYBG1 CST6 CTBP2 CTNNA1 CTSO CYBB DAG1 DHRS3 DHRS9 DHX58 DNAJA1 DNM1L DNPEP DSE DUSP5 DYNLT1 ECHDC3 ERI2 ERLIN1 F3 FADS1…
GO_DEFENSE_RESPONSE_TO_GRAM_POSITIVE_BACTERIUM	Up	2.45409e-06	0.00010648	Up	3.9694e-07	2.48908e-05	Up	4.18134e-05	0.00139478	30	ACP5 ADAM17 ADM ANG APP B2M C10orf99 C5AR1 CALCA CAMP CARD9 CD36 CHGA CRP CTSG DEFA1 DEFA1B DEFA3 DEFA4 DEFB1 DROSHA FAU FCN2 FGR H2BFS HAVCR2 HIST1H2BC HIST1H2BE HIST1H2BF HIST1H2BG HIST1H2BI HIST1H2BJ HIST1H2BK HIST2H2BE HLA-A HLA-E HMGB2 IL12A IL27RA IL6 IL6R KLRK1 LBP LTA MBL2 MYD88 NOD1 NPY P2RX7 PGLYRP1 PGLYRP2 PGLYRP3 PGLYRP4 PLA2G1B PLA2G2A REG3G RIPK2 RNASE3 RPL39 SEH1L SPACA3 SSC5D TAC1…
BIOCARTA_KERATINOCYTE_PATHWAY	Up	1.392e-05	0.000489156	Up	4.08906e-07	2.55508e-05	Up	0.000269581	0.00580581	41	BCL2 CEBPA CHUK DAXX EGF EGFR ETS1 ETS2 FAS FASLG FOS HOXA7 HRAS IKBKB JUN MAP2K1 MAP2K3 MAP2K4 MAP2K6 MAP2K7 MAP3K1 MAP3K14 MAP3K5 MAPK1 MAPK13 MAPK14 MAPK3 MAPK8 NFKB1 NFKBIA PPP2CA PRKCA PRKCB PRKCD PRKCE PRKCG PRKCH PRKCQ RAF1 RELA RIPK1 SP1 TNF TNFRSF1A TNFRSF1B TRAF2
GO_RESPONSE_TO_TUMOR_NECROSIS_FACTOR	Up	4.89074e-07	2.63802e-05	Up	4.18964e-07	2.60875e-05	Up	3.38093e-06	0.000178035	153	ACOD1 ADAM10 ADAM17 ADAM9 ADAMTS12 ADAMTS13 ADAMTS7 ADIPOQ AFF3 AIM2 ANKRD1 APOB ARHGEF2 ASS1 BAG4 BIRC2 BIRC3 BRCA1 CACTIN CALCA CARD14 CASP3 CASP8 CCL1 CCL11 CCL13 CCL15 CCL17 CCL18 CCL19 CCL2 CCL20 CCL21 CCL22 CCL23 CCL24 CCL25 CCL26 CCL3 CCL3L3 CCL4 CCL5 CCL7 CCL8 CD14 CD27 CD40 CD40LG CD70 CDIP1 CHI3L1 CHUK CIB1 CLDN18 COL1A1 COMMD7 CRHBP CX3CL1 CXCL16 CYBA DAB2IP DAXX DCSTAMP EDA EDA2R EDAR…
REACTOME_P75NTR_SIGNALS_VIA_NFKB	Up	1.97311e-06	8.84033e-05	Up	4.24322e-07	2.63287e-05	Up	2.31524e-07	1.71225e-05	11	IKBKB IRAK1 MYD88 NFKBIA NGF NGFR PRKCI RELA RIPK2 RPS27A SQSTM1 TRAF6 UBA52
GO_POSITIVE_REGULATION_OF_CYTOKINE_SECRETION	Up	3.58564e-06	0.000147979	Up	4.69892e-07	2.90547e-05	Up	3.97836e-06	0.000203575	54	ABL1 AGTR2 AIM2 ALOX15B C1QTNF3 C5 CADM1 CAMP CARMIL2 CASP1 CASP5 CCL19 CCL3 CCR2 CD14 CD2 CD244 CD274 CD276 CD34 CHIA CLEC4E CLEC5A CLEC6A CLEC9A CRTAM CSF1R DRD2 F2R F2RL1 FCN1 FFAR2 FGR GATA3 GLMN GSDMD HAVCR2 HMGB1 HTR2B HYAL2 IFNAR1 IFNG IL10 IL17A IL17F IL17RA IL17RB IL17RC IL1A IL1B IL1RL1 IL33 IL4R INS IRF3 LGALS9 LPL MAPK11 MAPK14 MIF NCL NLRP1 NLRP10 NLRP12 NLRP2 NLRP3 NOD2 P2RX7 PANX1 …
GSE28737_WT_VS_BCL6_HET_MARGINAL_ZONE_BCELL_DN	Up	4.71171e-08	3.2036e-06	Up	4.91191e-07	3.01748e-05	Up	0.000127767	0.0032718	142	AARD ACBD3 ALDH18A1 ALDH1A2 ALG9 AMN ANKRD37 ARAP3 ARFGEF1 ARMCX6 ASS1 ATP5MC3 ATP6V1B2 BAIAP2L1 BBX BMPR2 C3orf62 CA2 CABP4 CACNA1S CACNB1 CALHM4 CALR CAMSAP2 CASP12 CASP4 CC2D1B CD274 CD38 CD69 CD70 CD80 CD83 CDKN1A CDKN2B CHD7 CLEC4E CMC2 CMTR1 CNOT9 COQ8B CPEB4 CRIP1 CSNK2A1 CTPS1 CUTA CXCL10 CXCL11 CYP27B1 DCBLD2 DIAPH3 DNAAF5 DNAJC15 DUSP14 DUSP5 EAF2 EFCAB3 ELP5 EXD1 FABP7 FAM241A FAM89A F…
GO_POSITIVE_REGULATION_OF_LEUKOCYTE_MIGRATION	Up	1.39431e-06	6.59823e-05	Up	4.91407e-07	3.01748e-05	Up	3.37102e-08	3.18203e-06	62	ADAM10 ADAM17 ADAM8 AIF1 ANO6 BDKRB1 C1QBP C3AR1 C5AR1 CALR CAMK1D CCL19 CCL2 CCL20 CCL21 CCL24 CCL3 CCL4 CCL5 CCL7 CCL8 CCR1 CCR2 CCR6 CCR7 CD74 CMKLR1 CREB3 CSF1 CX3CL1 CXCL1 CXCL10 CXCL11 CXCL12 CXCL13 CXCL14 CXCL2 CXCL3 CXCL5 CXCL6 CXCL9 DAPK2 EDN2 EDN3 EDNRA F2RL1 F7 FADD GAS6 GPSM3 HMGB1 ICAM1 IL12A IL1B IL23A IL4 IL6 IL6R ITGA2 ITGA2B ITGA4 KITLG LBP LGALS3 LGALS9 MADCAM1 MIA3 NCKAP1L PAWR…
GRAHAM_CML_QUIESCENT_VS_CML_DIVIDING_UP	Up	1.25198e-08	9.52991e-07	Up	5.04058e-07	3.08449e-05	Up	2.54459e-06	0.000139803	12	ANXA5 CCL19 CCL20 CCL8 CRHBP CXCL1 CXCL13 CXCL2 CXCL3 CXCL5 CXCL6 EMP1 HIST1H2AC IL1B JUN NFAT5 PCDH9 RGS1 SOD2 TNFSF4 TRA2B ZBTB10
CREL_01	Up	8.01262e-09	6.52257e-07	Up	5.0653e-07	3.08896e-05	Up	3.65325e-08	3.39427e-06	170	ABI3 ACAN ACTN1 ACTN3 AKT1S1 AKT2 ALG6 AMOTL1 AP1G2 APBA1 APPL1 ARHGAP5 ARHGEF2 ARPC2 BAZ2B BCL3 BCL6B BIRC3 BLCAP BMP2K C1QL1 CACNG3 CALCOCO1 CASKIN1 CASKIN2 CCDC107 CCL20 CCL5 CCM2L CD69 CD70 CD74 CD86 CDC14A CDC42SE1 CDK6 CHD4 CHD6 CLCN2 CLDN5 CLOCK CNKSR1 COL11A2 COL16A1 COQ8B CREB1 CSF1R CSF2RB CTDSP1 CTDSPL2 CTGF CUEDC1 CXCL10 CXCL11 CXCR5 CYB5A CYLD CYP2D6 DCLK1 DDR1 DOCK4 DUSP6 E2F3 EBF1 …
GO_DETECTION_OF_BIOTIC_STIMULUS	Up	4.47966e-06	0.000179855	Up	5.11088e-07	3.09988e-05	Up	0.000300445	0.00628558	13	C4B CD1D CRTAM HLA-A HLA-B HLA-DRB1 HLA-DRB5 LBP LY96 NLRC4 NLRP3 NOD1 NOD2 PGLYRP1 PGLYRP2 PGLYRP3 PGLYRP4 SCARB1 SMO SSC5D TLR1 TLR2 TLR4 TLR6 TREM2
PID_TXA2PATHWAY	Up	6.98965e-05	0.00185132	Up	5.11813e-07	3.09988e-05	Up	3.25369e-06	0.000171845	44	AKT1 ARHGEF1 ARR3 ARRB2 BLK DNM1 EGF EGFR FGR FYN GNA11 GNA12 GNA13 GNA14 GNA15 GNAI2 GNAQ GNB1 GNB5 GNG2 GRK2 GRK3 HCK ICAM1 LCK LYN MAPK11 MAPK14 NOS3 PIK3CG PIK3R5 PIK3R6 PLCB2 PRKACA PRKCA PRKCB PRKCD PRKCE PRKCG PRKCH PRKCQ PRKCZ PRKG1 PTGDR PTGIR RAB11A RAC1 RHOA ROCK1 SELE SLC9A3R1 SRC SYK TBXA2R TGM2 VCAM1 YES1
ST_GAQ_PATHWAY	Up	0.000149089	0.00342712	Up	5.142e-07	3.10374e-05	Up	4.7985e-06	0.000237198	25	AKT1 AKT2 AKT3 CFB DAG1 GNAQ GRK2 IKBKG ITPKA ITPKB ITPR1 ITPR2 ITPR3 NFKB1 NFKB2 NFKBIA NFKBIB NFKBIE NFKBIL1 PDPK1 PHKA2 PIK3CB PITX2 PLD1 PLD2 PLD3 TONSL
GSE25085_FETAL_BM_VS_ADULT_BM_SP4_THYMIC_IMPLANT_UP	Up	1.23263e-10	1.4022e-08	Up	5.42735e-07	3.26487e-05	Up	1.32301e-06	7.95867e-05	182	ACER3 ADAM19 ADCY3 ADGRL2 AHSA1 AIDA AIMP2 AKAP10 ANXA1 APP ATF3 ATP6V0C BATF2 BRIX1 BZW2 C11orf68 CALHM6 CAMTA2 CCL4 CCT3 CD180 CD40 CD82 CD86 CDK14 CDKN1C CDYL2 CERS6 CGAS CHMP4B CLCN7 CMPK2 CNP COL6A2 COX18 CWC22 CXCL11 DDIT3 DDX18 DDX39B DDX60 DEGS1 DIAPH2 DIO2 DNAJA3 DPH6 EGR1 EIF1AY ELL2 ENPP4 ENTPD6 FABP5 FAM198B FAM208A FLRT2 FNBP1L FOXRED1 GALNT11 GBP4 GJC1 GLG1 GLRX GNAS GSDME HAO2 HCAR…
GSE44649_WT_VS_MIR155_KO_ACTIVATED_CD8_TCELL_UP	Up	1.87026e-08	1.36583e-06	Up	5.62676e-07	3.3734e-05	Up	8.63634e-11	1.39328e-08	170	AARS ADAM9 ADPRH AGRN ANAPC2 ANXA4 AP1G2 APAF1 ARFGAP3 ATF4 ATP6V0A1 BASP1 BBX BCL2L11 C3orf80 CACNA1S CACNB3 CAPN10 CASP4 CCL5 CD40 CD83 CDC42EP3 CDK5R1 CFLAR CHD7 CLIC4 CMTR1 CPSF7 CSRNP1 DDX60 DHX58 DOK1 DPP3 DUSP2 EBI3 EDEM1 EGF EHD1 ELMO3 EPHA1 ETV3 EVA1B F11R FABP5 FAM114A1 FAM84B FAS FBXL18 FOXP4 FZD5 GBP7 GK GPBP1 GPD2 GPR4 GSC2 GSDMD GUCD1 GYG1 GYPC HELZ2 HERC6 HTR7 IFFO2 IFI27L2 IFI35 I…
MAHADEVAN_RESPONSE_TO_MP470_DN	Up	9.21403e-08	5.81894e-06	Up	5.75188e-07	3.42526e-05	Up	1.01043e-07	8.41836e-06	17	ATF3 BHLHE40 CRYAB CTTN CYR61 DDIT3 DUSP1 DUSP5 GADD45B GDF15 GEM HSPA1A HSPA6 KLHL24 MAFF MYC NFIL3 PPP1R15A SOD2
GSE17721_CTRL_VS_PAM3CSK4_2H_BMDC_DN	Up	9.3691e-07	4.60565e-05	Up	5.73789e-07	3.42526e-05	Up	1.77488e-05	0.000709618	108	ACOT1 ADAM12 AFF4 AHCTF1 AKR1B15 AMHR2 ANXA7 ARHGEF3 ARID5B ATL3 ATOH1 ATP6V0A4 B3GNT2 BCL10 BEX1 BEX3 BLOC1S4 CARTPT CBX4 CD44 CD70 CDK5R2 CDR2 CENPX CEP85 CFLAR CLEC4E CLRN3 CLYBL COL12A1 CP CRISP2 CSF2 CXCL10 CYP3A43 CYP51A1 CYS1 DDX19B DMTF1 DNAJC1 DNAJC3 DNTT DOCK6 DSCAML1 DTNB EDN1 EDNRA EHD1 EN1 EPHX2 EQTN ETS2 FANCG FBXO33 FLG FLNB GABRG1 GLIS1 GNAT2 GRHPR GSC GSPT2 GTF2A1L GUCA2A H1FOO H…
GSE17721_CTRL_VS_PAM3CSK4_4H_BMDC_DN	Up	1.61125e-08	1.20139e-06	Up	5.89526e-07	3.49891e-05	Up	1.55792e-06	9.18833e-05	136	ABCC8 ADARB2 AHCTF1 AHR AKAP2 AKR1D1 ANGPTL1 ANXA5 APOA5 ARPC5 ASB16 BCL9 BEX4 BHLHE41 BHMT2 BLOC1S4 BMP5 BTF3L4 C21orf91 C9orf16 CACNA1H CAV2 CBLN1 CCDC71L CCL1 CCND2 CCNL1 CD209 CD72 CDCA3 CEMIP CFHR1 CFLAR CHDH CHIC2 CHRNA5 CITED2 CLDND1 CMTR1 COL5A3 COPS5 CORO2B COX17 CPA1 CSN2 CYP27B1 CYP51A1 CYR61 CYSTM1 DDA1 DGAT2 DLGAP4 DMTF1 DNLZ DPPA2 DSCAML1 DTX2 DUSP9 EBI3 EIF2S2 ELL2 EPHA8 FABP3 FAM1…
BUDHU_LIVER_CANCER_METASTASIS_DN	Up	1.34184e-05	0.000475295	Up	6.03358e-07	3.56906e-05	Up	6.96904e-07	4.54678e-05	2	IFNG IL12A IL12B IL1A IL1B IL2 TNF
SANA_TNF_SIGNALING_UP	Up	1.12998e-08	8.68083e-07	Up	6.15955e-07	3.63148e-05	Up	5.17377e-06	0.000251545	54	ACKR3 ANO9 APOL1 APOL3 ATP13A3 BIRC3 BPGM BST2 C1QTNF1 C1S CASP1 CCL11 CCL2 CCL20 CCL7 CCL8 CMPK2 CSF1 CTHRC1 CX3CL1 CXCL10 CXCL11 CXCL2 CXCL3 CXCL6 DDX60 DNAJA1 DRAM1 FTH1 GBP1 HLA-A HLA-B HLA-C HSD17B11 ICAM1 ICOSLG IFI30 IFI44L IFIH1 IFIT1 IL7R INHBA ITGAV KIAA1147 LAMB3 LGALS3BP LGALS9 LIPG MMP10 MMP3 MX1 MX2 NCEH1 NFKBIA OAS1 OAS2 OAS3 OXR1 PARP14 PLA1A RABL3 RAC3 RHOB RIPK2 SAMD9L SAMHD1 SA…
GSE39382_IL3_VS_IL3_IL33_TREATED_MAST_CELL_DN	Up	2.73558e-09	2.41521e-07	Up	6.27381e-07	3.68659e-05	Up	4.67965e-07	3.1818e-05	131	ABI1 ABRAXAS2 ABTB2 ACHE ACOT9 AK4 AP3S2 APOL1 APOL3 AQP3 AQP9 ATP2B4 B3GNT4 BAK1 BATF3 BCL2L14 BIRC3 C1orf21 C1R C3orf14 C5orf15 CAMK1G CASP1 CBX4 CD2BP2 CD47 CDH8 CENPJ CFLAR CKAP4 CLEC2D CLSTN3 CMTR1 CRISP1 CSRNP2 CSTF3 CTC1 CTNNBL1 CUL1 CYLD DDX60 DEPP1 DESI1 DIAPH1 DIPK1A DMAC2L DNAJB5 DNAJC15 DOP1A DRAM1 DYNLT1 EIF6 ELF4 ELMO2 ENY2 FCHSD2 FSTL3 FUBP1 G0S2 GAD1 GADD45G GART GCH1 GPR153 GRSF1…
GSE17721_CTRL_VS_CPG_1H_BMDC_DN	Up	1.40719e-06	6.64149e-05	Up	6.33323e-07	3.70922e-05	Up	2.94186e-06	0.000156775	106	ACKR2 ADGRA3 ADRA1B ADRB2 AGT AGXT AKIP1 ALOX12 ANXA10 APOA5 APOM ARF6 ARFGAP2 ARID5B ART3 BDNF BRWD1 CARD14 CBX4 CCDC167 CCDC71L CCNL1 CCRL2 CD14 CDKN1A CHD1 CHIC2 CHORDC1 CKMT2 CLEC4F CLIP1 CLRN3 CNOT2 CNTN2 CSNK1E CXCL10 CYP2B6 CYR61 CYTH1 DALRD3 DBH DMTN DNAJA2 DNAJB2 DNAJB4 DSCAM DSCAML1 DTNB DYNLT3 EBI3 EGFL6 EMSY ENAM ENPP5 ENTPD4 ERBB4 ETV3 FAM131B FAM81A FAS FBLN7 FBXO31 FGF5 FGF7 FNDC4 …
DORN_ADENOVIRUS_INFECTION_48HR_DN	Up	6.06401e-08	3.95632e-06	Up	6.36745e-07	3.717e-05	Up	5.2714e-06	0.000255284	30	BCAR3 CCND1 CCNK CD83 COL7A1 CYR61 CYTH1 EFNA1 EGR3 ELL2 EPHA2 EWSR1 FHL2 FUBP1 HNRNPH1 IER3 IL6 JUNB KLRC2 KRT14 KRT19 MAP2K3 MCL1 MFAP2 NFE2L2 NFKBIA NR4A1 PLK2 RAB1A RND3 SDCBP SERPINB5 SGK1 SNAI2 SRSF1 SRSF5 SYNCRIP TNFRSF12A TRAF4 TXNRD1
GSE41176_UNSTIM_VS_ANTI_IGM_STIM_TAK1_KO_BCELL_24H_DN	Up	1.54705e-06	7.14948e-05	Up	6.43467e-07	3.74392e-05	Up	1.31583e-05	0.000556737	132	ACO1 ADA ADAM10 ADAM8 ADGRE1 ADGRG3 ADM ADTRP AFAP1 ANKRD6 ARMT1 ATF6 ATP2C1 AZIN1 BASP1 BRIX1 BTG3 C11orf95 C1orf68 C2CD3 CALCRL CASP5 CCL13 CCL19 CCL20 CD47 CD82 CDCA4 CDK14 CDY1 CEACAM3 CFP CH25H CHI3L1 CHIA CHMP2B CKAP4 CLEC4E CPD CSF2RB CSRP1 CTSB CUX1 CYP11A1 DAZAP1 DDIT4 DDX21 DEXI DRD5 DSE DUSP14 EEF1AKMT3 EPB41L3 ETV5 FBXW11 FCER1G FJX1 FOXI1 FPR1 FZD5 GLUL GNA12 GNA15 GNG10 GTDC1 H1F0 H…
PID_HIV_NEF_PATHWAY	Up	3.34903e-05	0.0010209	Up	6.53924e-07	3.79233e-05	Up	7.43429e-06	0.000344462	33	APAF1 BAG4 BCL2 BID BIRC3 CASP2 CASP3 CASP6 CASP7 CASP8 CASP9 CD247 CFLAR CHUK CRADD CYCS DAXX DFFA DFFB FADD FAS FASLG MAP2K7 MAP3K14 MAP3K5 MAPK8 NFKB1 NFKBIA RELA RIPK1 TNF TNFRSF1A TRADD TRAF1 TRAF2
BMI1_DN_MEL18_DN.V1_UP	Up	1.78387e-06	8.13793e-05	Up	6.79148e-07	3.92578e-05	Up	3.60103e-08	3.36336e-06	83	ABCA1 ABLIM3 ADAM12 ADAM19 ADGB ADGRE5 ADM ADM2 ADRB2 ANXA3 APBB2 ARL4A ARL4C ARNTL2 ASPH ATF3 ATP13A2 BIRC3 BMP5 BST1 C2CD2 C2CD2L C3AR1 CCND1 CDC42EP2 CDH13 CHST11 CHST3 CLDN1 COL13A1 COL16A1 COL7A1 CPA4 CRISPLD2 CSF1 CSF2 CSPG4 CXCL1 DUSP10 EDN1 EHD1 F3 FADS3 FAM189A1 FAP FGF21 FJX1 FOSL1 GAB2 GADD45A GAL GDF5 GFPT2 GREM1 HAPLN1 HAS2 HBEGF HTR1D IL1A IL7R INHBA INHBE ITGA3 ITGA4 ITGA5 ITGB6 IT…
GSE7509_DC_VS_MONOCYTE_DN	Up	8.31583e-08	5.27046e-06	Up	7.11609e-07	4.10007e-05	Up	3.31455e-07	2.33413e-05	164	ABCG1 ABHD16A ACAA1 ACOD1 ACP2 ACP5 ACSL1 ADA AGPAT5 AGRN ALDOA ANXA2 AQP1 AQP9 ATF4 AUP1 C11orf1 C1orf52 C3 CA6 CASP4 CBLN1 CBR3 CCR6 CCRL2 CD14 CD302 CD47 CEBPG CLCN5 CLCNKB CLEC4E CLIC4 CMPK2 COASY CPT1A CR1L CRYBG1 CSNK2A1 CXCL10 CXCL3 CYB5A CYBB DMTN ECI2 ENO1 EPB41L4A ETS2 EZR F10 FCGR1A FGR FIGNL1 FKBP1B FLOT2 FPR1 FPR2 FSTL3 GALNT1 GBP2 GCLM GHRL GIMAP4 GLRX GMFG GORASP2 GPR137B GSTA3 GUC…
GSE7218_UNSTIM_VS_ANTIGEN_STIM_THROUGH_IGG_BCELL_DN	Up	4.41578e-08	3.01394e-06	Up	7.21445e-07	4.14329e-05	Up	2.39061e-10	3.56502e-08	97	ACOD1 AIM2 ALDH1A1 ANKRD55 APOD APOL6 ARHGAP15 ATF3 AXL BIN2 BLVRB CASP4 CASP7 CCL3 CCR7 CCR8 CCRL2 CD2 CD300LF CD3D CD53 CD6 CD69 CD74 CHST11 CHSY1 CLEC4E CORO1A CORO2A CRIP1 CSF2 CST7 CSTB CXCL11 CXCR6 DGKA DRAM1 EPSTI1 F2RL2 FLI1 GADD45A GADD45B GADD45G GEM GIMAP4 GIMAP6 GNG2 GPR171 GPR174 GPR68 GRAP2 GRIP1 GSDMD GZMK HAP1 HAVCR2 HERC5 HIST1H2AK HLA-G HOPX ICOS ID1 IFI44 IFITM1 IFNGR1 IKZF3 IL…
GSE12392_IFNAR_KO_VS_IFNB_KO_CD8_NEG_SPLEEN_DC_DN	Up	3.13045e-05	0.000961123	Up	7.30837e-07	4.18369e-05	Up	2.71158e-07	1.98023e-05	140	ACAA2 ACE ACOT2 ACTR3 ADAMDEC1 ADAMTS1 ADORA2B AMY2A ANXA2 AREG ARL2BP ASL ATP1A1 BASP1 BATF BCL2L11 BGN C12orf43 C5 CARHSP1 CASK CCRL2 CD19 CD80 CD93 CDC42EP4 CDC6 CDT1 CEBPZ CEL CELA2A CETN1 CFHR2 CLPS CLU CMTM6 CSF3 CST8 CTPS1 CTRB2 CXCL2 CXCL3 CYP1B1 CYTH1 CYTH2 CYTIP DAGLB DDR1 DIAPH1 DMBT1 DUSP16 DUSP2 EHD1 EIF4ENIF1 ELANE ELF3 ELL2 ELOVL5 EMP1 EPS8 ERGIC1 ERRFI1 ETF1 ETFB EZR FAM110A FGFR3…
GSE2706_UNSTIM_VS_8H_LPS_DC_DN	Up	2.24626e-06	9.94067e-05	Up	7.42203e-07	4.23509e-05	Up	9.2989e-05	0.00258245	129	ABCB5 ADA ADAM19 AFDN AIM2 AK8 ALDH1L2 ALOX15B ARAP2 ARHGAP25 ARHGEF2 ATF5 AZIN2 BAALC BATF BAZ1A BCL11A BCL2 BNIP3 C15orf48 C17orf58 C1GALT1 C1orf21 C3orf52 CALHM6 CD200 CEP135 CFAP65 CNKSR3 COBL CRISPLD2 CSRNP1 CYP27B1 DCUN1D3 DDX60 DDX60L DESI1 DNAAF1 DOT1L DRAM1 DTX3L DUSP1 DUSP5 EDEM1 EHF EIF2AK2 EXT1 EZH2 F2R FAM49A FEZ1 FNBP1 GALNT3 GBE1 GBP5 GCH1 GIF GPA33 GPR137B GRAMD1A GRINA GUCY1B1 HC…
GSE45365_NK_CELL_VS_BCELL_UP	Up	2.06883e-09	1.86362e-07	Up	7.5127e-07	4.27309e-05	Up	0.000157187	0.00386349	173	ABHD17C ABL2 AGFG1 AGGF1 ALG11 AMPD3 ARC ARF4 ARHGAP8 ARID5B ARL5B ASS1 ATF3 ATF6 ATP2A2 ATP6V1A ATP6V1H B3GNT2 BACH1 BAZ2B BCAT1 BCL10 BDP1 BIRC3 C11orf24 C19orf33 CA13 CAD CAPN2 CASP8 CASS4 CBL CBR3 CCL13 CD83 CDH11 CDK9 CH25H CHIC2 CHSY1 CLPTM1L CPNE8 CRELD2 CRLF3 CSRNP1 CTDP1 CXCL3 CYP7B1 CYR61 DCBLD2 DIDO1 DNAJA1 DOCK10 DUSP1 DUSP6 EDEM1 EGR1 EGR3 ENC1 EPB41L4A ERAP1 ESYT2 FAM208B FAM43A FBL…
MODULE_64	Up	3.10671e-05	0.000958813	Up	7.78898e-07	4.41608e-05	Up	8.44119e-06	0.000384096	205	ABCA1 ACKR1 ACKR2 ADAM9 ADAMDEC1 ADGRE1 ADM ADORA1 ADRA2A ADRA2B ADRB2 AGRP AGT AGTR1 AHR AKAP12 ANPEP ANXA1 APOB APOE APOH AQP1 AQP3 AQP5 AQP7 AQP8 AQP9 AREG ART1 ART3 ASGR1 ASGR2 ASIC2 ATP4A ATP7B AVPR1A AVPR1B AXL B2M BDKRB2 BMP2 BPI BST2 C3 C3AR1 C5AR1 C9 CACNG1 CALCRL CAMK4 CAV1 CCK CCKAR CCKBR CCL1 CCL11 CCL13 CCL17 CCL18 CCL19 CCL2 CCL20 CCL21 CCL23 CCL3 CCL4 CCL7 CCL8 CCR1 CCR2 CCR5 CCR8 …
GSE19401_NAIVE_VS_IMMUNIZED_MOUSE_PLN_FOLLICULAR_DC_UP	Up	5.52305e-07	2.91702e-05	Up	8.01798e-07	4.53144e-05	Up	1.03293e-07	8.5656e-06	177	AGO2 ANPEP ARID5A ARNT2 ASGR2 ATF3 ATP13A3 BCAT1 BCL3 BIN1 BMPR2 BTG2 CAPN2 CBR3 CCL3 CCL4 CCL7 CD163 CD4 CD69 CD83 CD86 CDC37 CDC42 CDKN1A CEMIP CHN2 CKAP4 CKS2 CLIC1 CLK1 COMT CREM CRIP1 CRIP2 CRK CSNK1D CTNNA1 CXCL1 CXCL2 CYP1A1 DDIT4 DEFB1 DHX15 DNAJB1 DNAJB5 DNM1 DUSP1 DUSP2 DUSP4 DUSP5 EEF1B2 EIF3I EIF3K EIF4A3 EIF4E2 EIF4H ELK4 EMP1 EMP3 ENG EZR F13A1 FABP5 FADS2 FLOT1 FUS G0S2 GDI2 GEM GN…
SA_MMP_CYTOKINE_CONNECTION	Up	8.09253e-06	0.000304622	Up	8.14734e-07	4.58993e-05	Up	5.04001e-08	4.5401e-06	9	ACE CD44 CSF1 FCGR3A IL1B IL6R SELL SPN TGFB1 TGFB2 TNF TNFRSF1A TNFRSF1B TNFRSF8 TNFSF8
GO_REGULATION_OF_INTERLEUKIN_1_PRODUCTION	Up	1.93538e-06	8.71705e-05	Up	8.33672e-07	4.68176e-05	Up	4.94574e-05	0.00158999	35	ACP5 AIM2 ANXA1 APOA1 ARRB2 CALCA CASP1 CASP5 CCL19 CCL20 CCL3 CCR2 CCR7 ERRFI1 F2R FOXP1 GAS6 GHRL GHSR GSDMD GSTP1 HAVCR2 HDAC2 HMGB1 HSPB1 IFI16 IFNAR1 IFNG IL10 ISL1 JAK2 LGALS9 MEFV NLRP1 NLRP12 NLRP2 NLRP3 NOD1 NOD2 P2RX7 PANX1 PML PTGER4 PYCARD S1PR3 SAA1 SMAD3 SPHK1 TLR4 TNFAIP3 TRIM16 WNT5A ZC3H12A
GSE39152_BRAIN_VS_SPLEEN_CD103_NEG_MEMORY_CD8_TCELL_UP	Up	1.09998e-07	6.87335e-06	Up	8.64069e-07	4.83484e-05	Up	0.000265014	0.00573528	179	ACADL ACOD1 ACTG1 ACTN4 ACYP2 ADK ADSSL1 AGFG1 ANKH ANKRD13C ANKRD17 ANXA4 AP1AR ARPC2 ATAD3A ATF1 ATF3 ATP13A3 ATP1B3 ATP6AP2 AZI2 BAG1 BCL2A1 BCL2L1 BCL6 BRIX1 BTG3 CAPN2 CASP3 CAVIN1 CCT5 CD164 CD83 CDH5 CDK8 CENPV CHTOP CHUK CLIC4 CLK4 CSF1 CTBP1 CWC15 CXCL10 CYP2C19 DAG1 DAP3 DCK DEGS1 DNAJA2 DOK2 DPPA5 DRG1 DSTN E2F8 EEA1 EIF5 EML5 EMP1 ETFB FABP3 FAM120A FARS2 FAS FGFR1OP2 FMR1 FNBP4 FXN F…
GSE23308_WT_VS_MINERALCORTICOID_REC_KO_MACROPHAGE_UP	Down	2.28366e-07	1.33309e-05	Down	8.66381e-07	4.83484e-05	Down	0.000927515	0.0148956	188	ABCB1 ABHD4 ACAA2 ACADM ACP1 ACTN4 ACTR8 ADRA1A ADSS AGBL5 AKR1B1 AKR1E2 ALDH2 ANXA4 AP3M2 ARHGAP17 ASB3 ASPH ASPSCR1 ATP13A2 BAG4 BPHL CALR CBX2 CD109 CD320 CDADC1 CDC6 CENPB CEP57L1 CEP89 CFAP20 CHD6 CHEK2 CNPPD1 COMMD1 COMT COPS2 CPNE1 CTDSP2 CTNNBIP1 CXorf38 CYB561D2 CYP2C8 D2HGDH DCTN2 DDHD2 DHRS3 DMAC2 DOP1B ELP3 EPB41 EPCAM ERLEC1 ETFDH EXOC4 FAHD1 FAM120A FAM53A FBXW4 FEZ2 FIG4 FOXO3 FRRS…
GSE17721_LPS_VS_PAM3CSK4_1H_BMDC_DN	Up	1.47371e-06	6.86416e-05	Up	8.95308e-07	4.98061e-05	Up	6.90399e-07	4.52097e-05	145	AARD ABHD17C ABHD3 ADCY8 ADORA2B ALPK2 ANKRD33B ANPEP APAF1 APBB1IP AQP7 ARHGAP1 ARHGEF12 ARRDC1 ASL ATF4 B3GNT2 BAZ1B BIRC3 BMP6 BRCA2 BRD2 CACNA1H CADPS2 CALB1 CAMKV CBX4 CCND2 CD70 CD80 CDH2 CDK5R1 CDKN1A CDKN2B CEBPB CELA2A CHKA CHMP1A CLASRP CSNK1G2 CXCL2 DAPP1 DERL3 DGKG DHCR24 DNAJB5 DNAJC13 DNMT1 DPEP3 DUSP16 EDN3 EIF3C EPB41L2 EPHA3 EPOR ERN1 FAM20C FAM53C FAS FASLG FHOD3 FN3K FOSL2 FRMD…
GROSS_HYPOXIA_VIA_ELK3_ONLY_UP	Up	3.56389e-06	0.000147424	Up	9.1093e-07	5.05168e-05	Up	5.11026e-06	0.000250304	27	ADM AKAP12 AMOTL2 APBA3 ASCC2 ATF4 CEBPB CH25H CLEC4E CXCL2 CXCL6 DHRS9 EGLN1 EGLN3 EPRS FST GADD45A GSPT2 HERPUD1 IL6 LCP1 NFIL3 PDLIM5 PGM1 PPP1R15A RABGEF1 RAPGEF2 RND3 SLC20A1 SLC7A11 SLPI SPAG9 THBD
GSE360_L_DONOVANI_VS_B_MALAYI_HIGH_DOSE_DC_UP	Up	2.40771e-06	0.000105615	Up	9.28588e-07	5.13356e-05	Up	4.79826e-06	0.000237198	133	ACKR1 ACO1 ACOX1 ACRV1 ADAM19 ADM AFF2 AHR AK4 AKR1B1 ALDH1A2 ALDH1B1 ANKRD46 AP3M2 AQP9 ATP2B2 ATP6AP1 B4GALT1 BAAT BASP1 BCL2A1 BID BRCA1 BTG1 BTG3 C5orf30 CACNB1 CACYBP CADM1 CAMK2B CASP7 CCL3 CCL4 CD200 CD86 CDK2 CDX2 CEP170B CFLAR CHI3L1 CHST2 CNN3 COQ9 CSF2RB CST7 CTSL CYB5R3 CYP4A11 CYP4B1 DDIT4 DIPK1A DMXL2 DUSP5 DYNLT3 EIF2S1 ELK1 ENO2 EPB41L3 ETS2 EXOC6B EZH2 FCGR2A FGFR2 FSCN1 FXR2 G0S…
GSE17721_CTRL_VS_GARDIQUIMOD_8H_BMDC_DN	Up	6.5763e-09	5.50486e-07	Up	9.48136e-07	5.20917e-05	Up	6.5388e-07	4.31366e-05	163	ABR ADAP2 AKNA AP3B2 ARF4 ARTN ASF1A ATP10A ATP6V0B ATXN7L1 AVP BCKDHB BCL2L1 BIRC3 BLOC1S4 BLZF1 BRD3 BRWD1 BRWD3 BSPRY BST2 C19orf12 CAB39L CAP2 CBWD2 CCL5 CCNL1 CD14 CD83 CDC42EP5 CDON CEP350 CHMP2A CLCF1 CLDN7 CLN5 CNOT7 COL5A1 CRLF3 CRYBG3 CSDE1 CSF3R CTTN CYFIP2 CYP2B6 DDHD1 DDX3Y DENR DIAPH2 DIDO1 DNAJC1 DNAJC21 DTNB DTX2 EMC2 EPHB6 ERO1A ESD EVA1C F11R FBXO33 FBXW11 FCGR2B FGL2 FNBP4 FRMD…
SARTIPY_NORMAL_AT_INSULIN_RESISTANCE_UP	Up	1.43177e-06	6.72174e-05	Up	9.47912e-07	5.20917e-05	Up	5.63436e-08	4.99937e-06	31	AMOTL2 B3GNT2 BHLHE40 BYSL C12orf45 CCL2 CCL7 CDR2 DUSP6 EGR1 EGR2 EREG FOSL1 HMGCR HMOX1 IER2 MAK16 NOCT NOP56 NOP58 PHLDA1 PPAN PTGES SLC25A28 SLC2A1 SOCS3 SPRED2 SPSB1 SRXN1 STK40 SYNJ2 THBS1 TUBB2A TUBB6
GO_REGULATION_OF_INTERLEUKIN_1_BETA_PRODUCTION	Up	3.599e-06	0.000148185	Up	9.58687e-07	5.25088e-05	Up	1.21441e-05	0.000518052	28	ACP5 AIM2 APOA1 ARRB2 CASP1 CASP5 CCL19 CCL3 CCR2 CCR7 ERRFI1 F2R FOXP1 GHRL GHSR GSDMD GSTP1 HMGB1 HSPB1 IFI16 IFNAR1 IFNG ISL1 JAK2 LGALS9 MEFV NLRP1 NLRP12 NLRP2 NLRP3 NOD1 NOD2 P2RX7 PANX1 PML PYCARD S1PR3 SMAD3 SPHK1 TNFAIP3 TRIM16 WNT5A ZC3H12A
SESTO_RESPONSE_TO_UV_C1	Up	1.07008e-06	5.20265e-05	Up	9.72619e-07	5.3108e-05	Up	0.00031878	0.00653222	51	ATP1B1 ATP6V1B2 BNIP3 C11orf58 CAPRIN1 CDKN1A CNN3 COPS8 CRYAB CSNK2A1 CSNK2B CST6 CTGF CYR61 DDX1 DUSP5 EIF4H EMP1 ETF1 FAM50A GALNT3 GLUL GPX2 GSPT1 HDAC1 HSP90AA1 IER2 IFIT1 KCNK1 KRT18 LCN2 MAP2K3 MAPK6 MFAP1 NAIP NAMPT PEA15 PIAS1 PIM1 PPP2CA PPP2R2A PSMA5 PSMA6 PSMC1 PSMC2 PSMC6 RAB5IF RNF4 SAFB SERPINB2 SLC31A2 SNRPA1 SOD2 SPAG1 SPRR2A SPRR2D SPRR2E SRSF2 SULT2B1 TBCC TGM1 TJP2 TM4SF1 TNFA…
GO_POSITIVE_REGULATION_OF_CYTOKINE_PRODUCTION	Up	1.6312e-06	7.47993e-05	Up	9.88679e-07	5.38193e-05	Up	9.9051e-06	0.000437253	237	ABL1 ADAM17 ADAM8 ADCYAP1 ADIPOQ ADORA2B ADRA2A AFAP1L2 AGER AGPAT1 AGPAT2 AGT AGTR2 AIM2 AKIRIN2 ALOX15B ANXA1 APOA2 ARFGEF2 ARHGEF2 ARNT ATF2 ATF4 ATP6AP2 B2M BCL10 BCL3 BRCA1 C1QTNF3 C3 C3AR1 C5 C5AR1 CADM1 CALCA CAMP CARD11 CARD9 CARMIL2 CASP1 CASP5 CCBE1 CCDC88B CCL19 CCL2 CCL20 CCL3 CCM2L CCR2 CCR7 CD14 CD2 CD244 CD274 CD276 CD28 CD34 CD36 CD3E CD4 CD40 CD40LG CD46 CD6 CD74 CD80 CD83 CD86 C…
GO_POSITIVE_REGULATION_OF_IMMUNE_SYSTEM_PROCESS	Up	9.95802e-07	4.88163e-05	Up	9.9698e-07	5.41052e-05	Up	4.93025e-06	0.000243034	556	ABCB1 ABCB4 ABCB5 ABCB9 ABI1 ABL1 ACIN1 ACOD1 ACTB ACTG1 ACTR2 ACTR3 ACVR1B ACVR2A ADA ADAM10 ADAM17 ADAM8 ADK ADORA2B AGER AIF1 AIM2 AKT1 ANKRD17 ANKRD54 ANO6 ANXA1 AP1G1 AP3B1 AP3D1 AQP3 ARNT ARPC1A ARPC1B ARPC2 ARPC3 ARPC4 ARPC5 ATP11C ATP6AP1 ATXN1L AXL B2M BAD BAIAP2 BAX BCAR1 BCL10 BCL2 BCL6 BDKRB1 BIRC2 BIRC3 BLK BLOC1S3 BLOC1S6 BRK1 BST1 BTK BTLA BTN3A1 BTRC C12orf4 C1QA C1QB C1QBP C1QC C…
GSE23308_WT_VS_MINERALCORTICOID_REC_KO_MACROPHAGE_CORTICOSTERONE_TREATED_UP	Down	5.72204e-07	3.00424e-05	Down	1.01986e-06	5.51783e-05	Down	0.00167568	0.0233045	176	AAK1 ABHD17A ABHD8 ABL1 ACADM ADCY9 ALG5 ANKMY2 AP1S2 APBB2 APOBEC1 ARHGAP12 ARHGEF7 ARL8B ARMC10 ARMC7 ATMIN ATP5F1E ATP6V1A ATP6V1D BOLA1 BTBD2 C12orf10 C15orf39 C7orf25 CARM1 CD300C CD93 CD99L2 CDADC1 CENPO CERK CERS2 CHD1L CHMP6 CIB2 CLTC CNR2 COMT COQ8A CPSF3 CRAMP1 CTNS CTSD CYTIP DBNDD2 DCXR DECR1 DHRS1 DHRS7B DMAC2L DNAJC17 DNAJC28 DNAJC9 DNMT3B DYNLT1 EBAG9 EEF1AKNMT EID1 EMILIN1 ERI3 ET…
GSE27859_CD11C_INT_F480_HI_MACROPHAGE_VS_CD11C_ING_F480_INT_DC_UP	Down	5.71599e-08	3.7637e-06	Down	1.03975e-06	5.60833e-05	Down	3.01924e-06	0.000159939	166	ADAL AGAP2 AGL AHSA1 ALDH18A1 ALG12 ANKFY1 ANKRD26 APBA1 ARHGAP45 ARL11 ARL4C ARRB1 ATP1A3 BAIAP2 BLOC1S3 BTRC C2CD2L C3AR1 CAMK2G CCDC32 CCR1 CD300LB CD52 CD84 CD93 CDK20 CDKN2AIPNL CEACAM1 CLEC11A CLINT1 CNNM2 COQ10A CORO1C CPPED1 CTDP1 CTDSP2 DCAF17 DHRS1 DNASE1L1 DPYSL2 DUSP18 EI24 EXTL2 F2RL2 FADD FAM117A FAM32A FAM53A FANCE FBF1 FBLIM1 FES FLI1 GBA2 GCNT1 GJA5 GLE1 GNE GNPNAT1 GPR146 GPR55 …
BIOCARTA_LAIR_PATHWAY	Up	4.72666e-06	0.000188917	Up	1.06763e-06	5.74126e-05	Up	0.000168475	0.00405117	9	C3 C5 C6 C7 ICAM1 IL1A IL6 ITGA4 ITGAL ITGB1 ITGB2 KNG1 SELP SELPLG TNF VCAM1
GO_POSITIVE_REGULATION_OF_INTERLEUKIN_6_PRODUCTION	Up	3.71554e-05	0.00110261	Up	1.11292e-06	5.96673e-05	Up	0.000204362	0.0047531	45	ADCYAP1 ADORA2B AKIRIN2 ARHGEF2 CARD9 CCR2 CD36 CRHR2 CYBA DDX58 EREG F2R F2RL1 FCER1G HMGB1 HSPD1 HYAL2 IFNG IL17A IL17F IL17RC IL1B IL1RL2 IL33 IL36A IL36B IL6 IL6R ISL1 LBP LGALS9 LILRB2 MAPK13 MYD88 NCL NLRP10 NOD1 NOD2 P2RX7 PTAFR PYCARD RAB7B RIPK2 SPON2 TBC1D23 TICAM1 TICAM2 TIRAP TLR1 TLR2 TLR3 TLR4 TLR6 TLR7 TLR9 TNF TNFSF4 TNFSF9 TRAF6 TRPV4 TWIST1 UCN VEGFD WNT5A XBP1 ZBTB20
GSE42021_TREG_PLN_VS_CD24HI_TREG_THYMUS_DN	Down	2.35311e-07	1.36465e-05	Down	1.14116e-06	6.09969e-05	Down	0.063832	0.256688	188	ABL1 ACOX1 ACSS1 ADD1 AES AKT1 ALDH3A2 ANAPC11 AP1B1 APOBEC1 ARHGAP9 ARRB1 ASNSD1 ATM ATP5PO ATP6V0A2 ATP6V0D1 ATP6V1D C1QB C5orf51 C9orf78 CASP9 CBX4 CD93 CDC42SE1 CDCA7L CDK2AP2 CDT1 CERK CFAP20 CLN6 CLN8 CLTA CMTM8 COL13A1 COLGALT1 COMMD4 CPT1A CSK CSNK1G2 CXCR4 DAGLB DAP DBNDD2 DBP DDX39B DFFA DIP2B ECH1 ECHS1 EIF3K EIF4EBP2 EPC1 FES FLCN FNTA FOXO3 FRAT1 GGA2 GLB1 GNA12 GNAS GOLGA3 GRN GTF2H…
REACTOME_ACTIVATED_TLR4_SIGNALLING	Up	5.67084e-07	2.98619e-05	Up	1.16574e-06	6.21238e-05	Up	9.45904e-06	0.00041965	85	AGER APP ATF1 ATF2 BTK CD14 CDK1 CHUK CREB1 DUSP3 DUSP4 DUSP6 DUSP7 ECSIT ELK1 FOS HMGB1 IKBKB IKBKE IKBKG IRAK1 IRAK2 IRAK3 IRAK4 IRF3 IRF7 JUN LY96 MAP2K1 MAP2K2 MAP2K3 MAP2K4 MAP2K6 MAP2K7 MAP3K1 MAP3K7 MAPK1 MAPK10 MAPK11 MAPK14 MAPK3 MAPK7 MAPK8 MAPK9 MAPKAPK2 MAPKAPK3 MEF2A MEF2C MYD88 NFKB2 NFKBIA NFKBIB NOD1 NOD2 PELI1 PELI2 PELI3 PPP2CA PPP2CB PPP2R1A PPP2R1B PPP2R5D RELA RIPK1 RIPK2 RPS…
ZHOU_INFLAMMATORY_RESPONSE_LPS_UP	Up	5.76825e-07	3.01957e-05	Up	1.16992e-06	6.21598e-05	Up	3.65784e-06	0.000190358	193	ABL2 ACOD1 ACOT6 ACSL1 ADAM17 ADAM20 ADAMTS20 ADAMTS5 ADGRG6 ADH1B ADM AFF4 AGBL5 AHNAK2 AIPL1 AKAP1 ALX3 ANGPTL1 ANKS6 AQP4 ARHGAP31 ARID5B ARL4D ART1 ATP11C ATP1B4 ATP2B1 ATP2B2 AXDND1 B4GALT1 BAMBI BCL11A BCL2L1 BHLHB9 BRCA2 BRICD5 BRINP1 BTBD9 BTG2 C11orf96 C1QC C22orf15 C4orf33 CA13 CADPS CAMK1G CAPN6 CASC1 CAST CATSPERG CBLB CCDC65 CCL18 CCL20 CCL23 CCL4 CCL8 CCRL2 CD44 CD55 CD80 CDC42EP4 C…
GNF2_CD1D	Up	1.36463e-06	6.49241e-05	Up	1.18696e-06	6.28768e-05	Up	3.9345e-05	0.00133502	34	AIF1 AP1S2 CASP1 CD14 CD1D CD302 CD33 CD86 CFP CLEC4A COTL1 CPPED1 CPVL CTSS CYBB DUSP1 FCN1 FGL2 FOS HCK HK3 IGSF6 LILRA1 LILRA6 LILRB2 LILRB3 MAFB MS4A6A NOD2 PLBD1 PSAP PYCARD RGS2 RNF130 SLC7A7 STX11 TBXAS1 TLR2 TNFAIP2 TNFRSF1B TYMP TYROBP VNN1
GO_NEGATIVE_REGULATION_OF_NF_KAPPAB_IMPORT_INTO_NUCLEUS	Up	6.37736e-08	4.14552e-06	Up	1.19709e-06	6.31268e-05	Up	2.13707e-05	0.000817146	14	BMP7 C1QTNF3 CCDC22 CYLD FAF1 FBXW11 G3BP2 IL10 LITAF NFKBIA NFKBIB NLRP3 NOV PPM1A PPM1B PSMD10 ZC3H12A
GO_POSITIVE_REGULATION_OF_INTERLEUKIN_12_PRODUCTION	Up	7.92438e-08	5.04036e-06	Up	1.20235e-06	6.31268e-05	Up	2.30489e-05	0.000862924	20	AGER CCL19 CCR7 CD36 CD40 CD40LG HLA-G HMGB1 HSPD1 IDO1 IFNG IL12B IL23A IL23R IRF1 IRF5 IRF8 ISL1 LGALS9 LTB MAPK11 MAPK14 PLCB1 RELA RIPK2 TIRAP TLR2 TLR3 TLR4 TLR9 TNFSF4 TNFSF9 TRAF6
GSE17721_CTRL_VS_POLYIC_2H_BMDC_DN	Up	7.82301e-06	0.000296007	Up	1.19881e-06	6.31268e-05	Up	7.90761e-07	5.04779e-05	133	AACS ABCC1 ABCF2 ADAMTS8 ADH7 ADRB3 ADRM1 AKNA ANKRD2 ANKRD33 APOA2 AREG ARID5B ASB12 ATF6 ATG9B BATF3 BCAM BCLAF1 BLOC1S4 BMP15 BRD2 C12orf66 C5AR1 CCDC71L CCNB2 CCRL2 CCT6A CD14 CDKN1A CENPF CES1 CFLAR CHADL CHKA CHMP3 CHRNA2 CLCF1 CLINT1 CLYBL COPG1 CPD CPSF4 CRBN CRLF3 CRTC2 CSF1 CST7 CXCL11 CXCL13 DAPK1 DLX2 DVL3 DYRK1B EGR3 ELF2 ELL2 ENDOD1 ENKD1 EREG FABP6 FAM98C FDFT1 FIGN FOXB1 GABRD GCH…
MCLACHLAN_DENTAL_CARIES_UP	Up	5.71998e-05	0.00158328	Up	1.21167e-06	6.34287e-05	Up	1.52853e-05	0.000625005	157	ABCA1 ACKR1 ACP5 ACSL1 ADAMDEC1 ADM ALOX5 ALOX5AP ANGPTL2 ANPEP APOC1 APOE AQP3 ARHGDIB ARPC1B BCL2A1 BCL3 BIRC3 BLNK C1QA C1QB C1QL1 C3 C3AR1 C5AR1 CA12 CAPG CCL18 CCL2 CCL5 CCL8 CCR1 CCR2 CD14 CD163 CD1D CD209 CD27 CD37 CD4 CD44 CD48 CD53 CD55 CD74 CD79A CD84 CD93 CEBPD CFB CFD CFI CHI3L1 CHL1 CHST15 CKAP2 CLEC7A COL15A1 CORO1A CPVL CRLF1 CRYBG1 CSF1R CSF2RB CTSB CTSC CTSH CTSS CXCL1 CXCL12 CXC…
GSE9037_CTRL_VS_LPS_4H_STIM_BMDM_DN	Up	4.79027e-07	2.59171e-05	Up	1.22357e-06	6.38634e-05	Up	0.00155693	0.0221388	159	AFTPH AGO1 ANKRD11 ANKRD17 ANKRD42 AP3B1 APIP ARHGAP23 ARNTL ATG2A ATXN7 AZI2 BCL6B BRD2 C10orf88 C14orf28 C16orf72 C3 CABLES2 CAMKV CAMP CARMIL1 CASP1 CASP7 CCDC38 CCDC43 CD27 CDHR4 CDKN2B CEPT1 CERS6 CES3 CHD2 CLCN7 CLDN12 CLOCK CNMD CRABP1 CREB5 CRYBA1 CSF3 CTPS1 CTU1 CYP2C8 DCP2 DDX60 DGAT2 DLX1 DNAJA2 DNAJB5 DNAJC21 DUSP16 DYRK1A EME2 ENPP2 EPC2 ERBIN FBRS FOXP1 FXR1 FXR2 FYB1 FZD1 GADD45A G…
GSE41867_NAIVE_VS_DAY30_LCMV_CLONE13_EXHAUSTED_CD8_TCELL_UP	Up	1.67106e-07	1.00524e-05	Up	1.24703e-06	6.48966e-05	Up	6.68773e-05	0.00199277	119	ABCC2 ABTB2 ADAMTS2 ADAR ADM ADORA2A AIM2 AMPD3 ANKLE2 APOL1 ARAP2 ARHGAP27 ASAP2 B4GALT5 BAALC BAZ1A BHLHE22 BIRC2 BLVRA BLZF1 C19orf66 C3orf38 C4orf46 CCL4 CCL5 CD40 CD83 CDC14C CDKN2B CELA1 CFLAR CLEC2D CPLANE1 CPNE8 CSRNP1 CXCL9 CXorf65 DAPP1 DDX58 DDX60L DGKH DMRT2 DNAAF1 DUSP5 EGFL7 EGFLAM EHD1 EHD4 EPSTI1 EREG ERRFI1 ESPL1 FAM174B FBP2 FBXO40 FCGR1B FUT4 FXYD6 GCH1 GJB2 GNGT1 GPR183 GRHL1 …
HUMMEL_BURKITTS_LYMPHOMA_DN	Up	5.35684e-06	0.00021125	Up	1.2575e-06	6.52502e-05	Up	2.95743e-06	0.000157134	14	ARHGAP25 BCL2A1 BCL3 CD40 CD44 CFLAR CRIP1 CTSH FNBP1 GSAP MDFIC NFKBIA S100A11 SQSTM1 STAT3
GSE35825_UNTREATED_VS_IFNA_STIM_MACROPHAGE_UP	Down	5.65728e-09	4.78067e-07	Down	1.28071e-06	6.62609e-05	Down	3.63155e-05	0.0012538	172	AAGAB ABCD4 ABL1 ACBD5 ACOT2 ACSS1 ADI1 ADIPOR2 ADO AGAP3 AKAP1 ANGEL2 ANKMY2 ANKRD10 ANKRD13D ARRB1 B3GNT8 BBS7 BTBD1 BTBD2 CCDC9 CD99L2 CEP57 CHKA CNPY3 CNTROB CORO1C CTNS DCAF4 DEAF1 DEPDC5 DHCR7 DHDH DLG4 DNAJC4 DNMT3A DPYSL2 DUSP22 EIF2AK3 ELF2 ELMO2 EMILIN1 ENGASE ENTPD4 FADD FAHD1 FAM110A FAM117B FAM174A FAM78A FBXO31 FLI1 FNBP1 FOXRED2 GAB3 GALNT11 GBA2 GGA2 GNA11 GPR157 HDAC8 HS1BP3 ING2…
GSE42021_CD24INT_TREG_VS_CD24INT_TCONV_THYMUS_UP	Down	3.03804e-07	1.69538e-05	Down	1.32452e-06	6.83284e-05	Down	0.12523	0.376006	188	ABCB1 ABCD1 ACOT13 ADD1 AES AKT1 ALDH3A2 ANAPC11 ANGEL2 AP1B1 APOBEC1 AQR ARL4C ARPC1A ARRB1 ASNSD1 ATP5F1C ATP5PO ATP6V0D1 ATP6V0E1 AURKAIP1 BCAS3 BLNK C3AR1 C5orf30 C5orf51 CBX4 CCNDBP1 CDCA7L CDK4 CDT1 CERK CIAO1 CIAO2A CLASRP CLN6 CLTA CMAS COLGALT1 COMMD1 COMMD4 COMMD6 CPT1A CSK CTPS2 CTSA CTSE CUTA CXCR4 CXorf38 DAGLB DAP DBNDD2 DBP DCAF11 DDX39B DIP2B DUS1L ECHS1 EIF3K EIF4EBP2 ELP3 ERP29 …
GSE36888_UNTREATED_VS_IL2_TREATED_STAT5_AB_KNOCKIN_TCELL_6H_UP	Up	1.77082e-05	0.000600858	Up	1.3355e-06	6.86952e-05	Up	0.000292342	0.0061541	126	ADGRE3 AFDN AKAP9 ANKRD13D ANO10 APH1B ARHGAP19 ARMT1 ASCL1 ASPHD2 ATP7B BEST1 BST1 BTBD10 C1orf115 C2CD3 C3orf70 CA13 CAB39 CASP5 CCL19 CCM2L CD14 CD209 CD47 CDC42EP5 CEP135 CHCHD7 CISH CLEC4G CLIC1 CORO1A CPD CRLF3 CYP3A5 DDIT4 DMRT1 EDEM2 ELL EMILIN2 ESRRG ETV3 FAM126A FAM49A FAM84A FCGR2A FCGR2B FCGR2C FCRLB FIGNL1 FPR1 FPR2 FSD1L GK5 GLCE GLDC GNG2 GPR83 GRB2 HAS1 HCK HRH1 HS3ST3B1 HTR7 IER3…
WEINMANN_ADAPTATION_TO_HYPOXIA_DN	Up	1.38143e-05	0.000487374	Up	1.38182e-06	7.08723e-05	Up	2.03824e-05	0.000788032	22	ALDH3A1 ANP32A CADM1 CD55 COL15A1 COL3A1 CRLF1 DMD EPAS1 GPR37 HSPA1B HSPA2 ID3 IER3 IGFBP3 IGFBP7 IL18R1 IL1A IL6 KCNK1 LPL MARCKS MEST MMP1 NMU NNMT NRCAM NT5E PLA2G4A PLAUR RGCC SDC4 SLC16A3 SOD2 STC2 TFPI2 TPBG TPM1 UGCG VEGFC
GSE3337_4H_VS_16H_IFNG_IN_CD8POS_DC_UP	Up	1.72202e-08	1.268e-06	Up	1.39359e-06	7.12696e-05	Up	7.27713e-08	6.26893e-06	183	AAMP ABCC1 ACOT7 ADAM8 ADK ADPRHL2 AGO2 AGRN ANKRD33B ASPRV1 ATP6V0A1 AURKAIP1 BATF3 BIRC3 BUD31 CARS CCR7 CCT3 CD1D CD40 CD63 CD80 CD83 CDK11B CDKN1A CDT1 CHKA CLPP COPS2 COPS7A COPS8 CPSF7 CRNKL1 CSNK1D CXCL10 DBT DDIT3 DDX19B DDX21 DNAJA2 DPH5 DR1 EDF1 EIF3L EIF4A3 EIF4EBP1 EIF6 ELOVL2 EMC8 ENO2 ENO3 ENSA FAM216A FASLG FBXO45 FOXN2 GABARAPL1 GADD45A GADD45B GADD45G GALK1 GAR1 GCLC GHITM GLCE G…
GSE46606_DAY1_VS_DAY3_CD40L_IL2_IL5_STIMULATED_IRF4MID_BCELL_UP	Up	1.0045e-05	0.000366786	Up	1.60779e-06	8.1988e-05	Up	8.81447e-07	5.5666e-05	93	ACSL6 ACVR1C ADAM21 ADM ADRB1 AGTR2 AMELX ANGPT4 ANKRD33B AQP6 ASAP3 ASPA ASXL1 ATP13A3 ATP8B1 ATXN1 BAIAP3 BCL2L1 BRSK2 BTBD11 CALB2 CAVIN4 CCL1 CCL5 CCND2 CD70 CD72 CD80 CEACAM21 CHRNA4 CLDN14 COL10A1 COLGALT1 COX17 CSPG5 CTLA4 CTPS1 CYP4B1 CYP8B1 DENR DEPDC5 DPF1 DTX2 DUSP1 DUSP14 DUSP8 EBF3 EBI3 EEF1E1 EIF4G2 ELOVL3 EPB41L4A FAM181A FCRL1 FGF8 FXYD7 GPR161 GRK3 HAUS8 HIP1R HIVEP3 HNF1B HOXB13…
GSE23984_CTRL_VS_HYPOCALEMIC_VITAMIND_ANALOG_TCELL_UP	Up	2.34919e-06	0.000103703	Up	1.67378e-06	8.51084e-05	Up	1.97036e-06	0.000111003	175	AACS AARS ABHD11 ABRACL ADGRL2 ADRA2C AFP AGPAT5 AIFM2 AIMP2 ALDH3B1 AP1G2 AP2S1 AP3M1 APP ARHGEF37 ARL5A ATP5F1D ATP5MC1 ATP6V0C ATP6V1E1 BAZ1A BLCAP BTG1 C17orf64 C19orf25 C19orf38 C1QBP C1R CAPNS1 CBX5 CCDC125 CCT2 CD33 CD38 CEACAM21 CHSY1 CLMP CLYBL CNIH4 CNPY4 COQ8A COX6A1 CP CPD CRELD1 CRTC3 CS CSE1L CTSC CYB5B CYP51A1 DCAF1 DDIT4 DDT DMPK DMXL2 DNER EFNA2 EGR2 EMC2 EMILIN2 ENO3 ETHE1 EVA1B…
GO_POSITIVE_REGULATION_OF_SMOOTH_MUSCLE_CELL_MIGRATION	Up	2.52966e-06	0.00010896	Up	1.68216e-06	8.52901e-05	Up	8.88421e-05	0.00249648	22	AGER AIF1 BCL2 CAMK2D CCL5 DOCK4 DOCK5 DOCK7 F3 HAS2 HDAC4 IGF1 ITGA2 LPAR1 NOX4 NRP1 P2RY2 P2RY6 PDGFB PDGFD PDGFRB PLAU POSTN PTGER4 RAPGEF3 RETN RPS6KB1 SEMA6D SRC VTN
REACTOME_ACTIVATED_TAK1_MEDIATES_P38_MAPK_ACTIVATION	Up	1.94824e-05	0.000647443	Up	1.71181e-06	8.65466e-05	Up	6.18822e-05	0.00189152	17	IKBKG IRAK1 IRAK2 MAP2K3 MAP2K6 MAP3K7 MAPK11 MAPK14 MAPKAPK2 MAPKAPK3 NOD1 NOD2 RIPK2 TAB1 TAB2 TAB3 TRAF6
GO_POSITIVE_REGULATION_OF_INFLAMMATORY_RESPONSE	Up	1.52203e-08	1.13966e-06	Up	1.74353e-06	8.78998e-05	Up	2.46449e-05	0.000914953	61	ADAM8 ADORA2B AGER AGT AGTR1 C3 CCL1 CCL11 CCL13 CCL15 CCL18 CCL2 CCL23 CCL24 CCL26 CCL3 CCL3L3 CCL4 CCL5 CCL7 CCL8 CCR2 CCR7 CD28 CD47 CD6 CDK19 CLOCK CNR1 CREB3L3 CX3CL1 EDNRA ETS1 F12 FABP4 FCER1A FCER1G FFAR2 FFAR3 GBP5 GPRC5B GPSM3 HYAL2 IDO1 IL12B IL15 IL17A IL17B IL17F IL17RA IL17RB IL17RC IL18 IL1B IL1RL1 IL2 IL21 IL23A IL33 IL6 IL6ST ITGA2 JAK2 KLKB1 LBP LPL LTA MAPK13 NLRP12 NOD2 NPY5R …
GSE22140_GERMFREE_VS_SPF_MOUSE_CD4_TCELL_UP	Up	5.27645e-08	3.5295e-06	Up	1.79717e-06	9.03473e-05	Up	1.53795e-07	1.20763e-05	148	ACSL1 AIMP2 ANAPC10 ANKS1A APOL1 ARID5A ARNT2 ASGR2 ATP1B1 B4GALT5 BATF BCL2A1 BCL2L11 BCL3 BLZF1 BMP3 C11orf80 C1QB C1S CASP4 CCL13 CCL18 CCL7 CCL8 CCNA1 CCRL2 CD47 CD69 CD7 CD86 CD96 CDKN1A CIITA CLIC1 COX6B1 CREM CRLF1 CSF2RB CTNS CTSZ CUL1 CXCL10 CXCL11 CXCL9 DDX23 DDX5 DEFB1 DMTF1 DNAJC13 DNM1 DUSP5 DYRK4 EDEM1 EIF4A3 ERLIN1 FCGR1A FLOT1 FURIN FYB1 FZD2 GADD45B GBP1 GBP2 GCH1 GCLM GDI2 GEM G…
GO_NEGATIVE_REGULATION_OF_INTERLEUKIN_1_PRODUCTION	Up	1.35772e-05	0.000479963	Up	1.80762e-06	9.06156e-05	Up	1.55328e-06	9.18833e-05	13	ACP5 APOA1 ARRB2 ERRFI1 GAS6 GHRL GHSR GSTP1 IL10 MEFV NLRP12 NLRP3 PML PTGER4 TNFAIP3 ZC3H12A
PID_AMB2_NEUTROPHILS_PATHWAY	Up	8.59793e-06	0.000321896	Up	1.92346e-06	9.61514e-05	Up	7.01958e-06	0.000328679	25	AGER AKT1 APOB BLK CTGF FGR FYN HCK HMGB1 ICAM1 IL6 ITGAM ITGB2 JAM2 JAM3 LCK LPA LRP1 LYN MMP2 MMP9 MST1 MST1R MYH2 NFKB1 PLAT PLAU PLAUR PLG PRKCZ RAP1A RAP1B RHOA ROCK1 SELP SELPLG SRC THY1 TLN1 TNF YES1
LIN_TUMOR_ESCAPE_FROM_IMMUNE_ATTACK	Up	5.10113e-05	0.00145139	Up	1.93937e-06	9.66742e-05	Up	2.28789e-05	0.000860188	8	ACKR3 AKR1C3 C14orf39 CHD7 DYNAP GJB4 GPR149 HTRA1 IL2RG JAG1 KHDRBS3 MMD NPPB NRP2 PLA2G7 RGS16 ST3GAL6 TNNT2
GO_POSITIVE_REGULATION_OF_CELL_ACTIVATION	Up	3.44256e-05	0.00103672	Up	1.9759e-06	9.82196e-05	Up	1.86535e-05	0.000732354	171	ADA ADAM8 ADK ADORA2B AGER AIF1 AKT1 ANXA1 AP1G1 AP3B1 AP3D1 ATP11C AXL BAD BCL10 BCL2 BCL6 BLOC1S3 BLOC1S6 BST1 BTK BTLA CAPN3 CARD11 CARMIL2 CAV1 CCDC88B CCL19 CCL2 CCL21 CCL5 CCR2 CCR7 CD1D CD2 CD226 CD24 CD244 CD247 CD27 CD274 CD276 CD28 CD38 CD3D CD3E CD3G CD4 CD40 CD40LG CD46 CD47 CD5 CD55 CD59 CD6 CD74 CD80 CD81 CD83 CD86 CDC42 CDKN1A CHRNB2 CLCF1 CORO1A CSK CTGF CTLA4 DHPS DMTN DNAJA3 DPP…
GSE339_EX_VIVO_VS_IN_CULTURE_CD4POS_DC_DN	Up	8.38801e-09	6.76607e-07	Up	2.10991e-06	0.000104588	Up	0.00328616	0.038165	158	ACPP ADAM15 ADAM17 ADCY6 ADSS ADSSL1 AEBP2 AGFG1 AGO2 AHNAK ANKRD28 ANXA10 ANXA11 ANXA2 ANXA3 AP3S1 ARF4 ATP5MD AVPR2 B3GALT1 B3GNT2 BCL2A1 BHMT BLCAP BLK BMP8B BMX C6orf62 CACNA1S CACUL1 CARD19 CASP4 CBX2 CCAR1 CCNC CD276 CD83 CDIP1 CDKN1A CENPC CFLAR CHD7 CHRNA1 CLDN7 CNOT4 CWC22 DAB1 DHCR24 DNAJA2 DNAJB2 DNAJB6 DNAJC21 DYNC1I1 EDEM3 EEA1 ELL2 ENO2 ENPP2 FABP5 FHDC1 FTH1 FTL GCSH GJB2 GLRB GNAI…
GSE36891_POLYIC_TLR3_VS_PAM_TLR2_STIM_PERITONEAL_MACROPHAGE_UP	Up	5.64183e-06	0.000220529	Up	2.15833e-06	0.00010669	Up	8.5152e-09	9.32782e-07	99	ADAMTS1 ADAMTSL3 ADM2 ADRA2B AGBL2 AKAP12 ALOXE3 ANAPC10 ANKRD17 APOLD1 ARL1 ARL4D ASB4 ATF3 ATP1B4 BHLHE40 BIRC3 BTG2 CABYR CASC1 CBX2 CCL2 CCL7 CCRL2 CCSER1 CD80 CD93 CEBPB CEBPD CIRBP COQ10B CTLA4 CXCL1 CXCL2 CYTIP DDHD1 DOK7 DUSP1 DUSP2 DUSP4 DUSP5 DUSP6 EDN1 EGR1 EGR2 ERP27 FBXL19 FBXW10 FGF23 FOS FOSB FOSL2 GDF15 GEM GPR143 GPR65 H3F3B HAMP HBEGF HMGB1 HRK HSPA1A HSPH1 HUS1B IER2 IER3 IL10 …
GSE25123_CTRL_VS_ROSIGLITAZONE_STIM_PPARG_KO_MACROPHAGE_UP	Up	3.86477e-05	0.0011355	Up	2.1879e-06	0.000107851	Up	4.00555e-05	0.00134986	129	ACAP1 ACPP ADA ADAM8 AMPD2 AQP9 AREG ARHGAP26 ARL8B ASGR1 ATP2A3 BCL2A1 BIRC3 BTBD11 C15orf48 CAMSAP1 CATSPER1 CCDC83 CCDC88C CCL18 CCL20 CCL7 CCR2 CCRL2 CD1D CD244 CD48 CD52 CD72 CFP CLEC10A CLEC4E CLEC5A CLMN CSGALNACT2 CST6 CSTA CSTB CTNNBL1 CXCL2 CXCL3 CXCL5 CYTIP DDX21 DHRS9 DNAAF1 DOCK5 DPEP2 DUSP10 DUSP2 DYRK3 EDEM1 EHD1 ELF4 EREG ETF1 F5 FA2H FABP5 FCN1 FCRLB FGR FLT3 FRAT1 FRY GABBR1 GGT…
REACTOME_MYD88_MAL_CASCADE_INITIATED_ON_PLASMA_MEMBRANE	Up	3.3777e-06	0.000141037	Up	2.28258e-06	0.000112207	Up	4.16143e-05	0.00139135	75	AGER APP ATF1 ATF2 BTK CDK1 CHUK CREB1 DUSP3 DUSP4 DUSP6 DUSP7 ECSIT ELK1 FOS HMGB1 IKBKB IKBKG IRAK1 IRAK2 IRAK3 IRAK4 JUN LY96 MAP2K1 MAP2K2 MAP2K3 MAP2K4 MAP2K6 MAP2K7 MAP3K1 MAP3K7 MAPK1 MAPK10 MAPK11 MAPK14 MAPK3 MAPK7 MAPK8 MAPK9 MAPKAPK2 MAPKAPK3 MEF2A MEF2C MYD88 NFKB2 NFKBIA NFKBIB NOD1 NOD2 PELI1 PELI2 PELI3 PPP2CA PPP2CB PPP2R1A PPP2R1B PPP2R5D RELA RIPK2 RPS27A RPS6KA1 RPS6KA2 RPS6KA3…
GSE24726_WT_VS_E2_2_KO_PDC_UP	Down	5.42538e-05	0.00151382	Down	2.31638e-06	0.000113554	Down	6.83567e-07	4.4928e-05	180	AASDH ABCD2 ACD ACP6 ADSS AGMO AKAP10 ANAPC1 ANP32E ANXA7 ARF6 ARHGAP18 ARHGAP19 ARHGEF6 ATF6 ATP6V1A ATP6V1C1 B3GALNT1 BORCS8 C1orf21 C2CD5 C3orf70 C9orf85 CACUL1 CASP8AP2 CBLB CCDC47 CCDC66 CCND1 CCNDBP1 CCR2 CCR5 CD300C CD36 CDCA5 CDK2AP1 CDKN2C CDT1 CENPH CENPK CENPO CEP44 CHEK2 CLIC4 COL14A1 CREG1 CYP27A1 CYP4F3 DALRD3 DGKZ DIAPH3 DIPK1A DLGAP5 DNASE1L1 DRAM2 DRG1 DYRK1A EIF2D EIF3K EIF4A2 E…
WIERENGA_STAT5A_TARGETS_GROUP2	Up	1.85921e-06	8.4599e-05	Up	2.33558e-06	0.00011418	Up	0.00031727	0.00653164	41	ABCA1 AK3 ANTXR2 ANXA2R ARID5B BHLHE40 BTG2 CA2 CCL2 CCL22 CCL3 CCL5 CCR7 CD83 CKAP4 CLEC4A COCH COL6A1 CSF2 CXCL10 EGFL6 EMP1 FAM241A FPR3 GABARAPL1 GADD45B GALC GNPTAB GPR65 HOXB5 IL7R KLF2 KLF6 LAMP3 MAPK13 MOB3B NFIL3 OLR1 P3H2 PHTF2 PLAU PLEKHH3 PRDM8 PSAT1 RGS1 RNF217 SLC2A14 SLC2A3 SOCS2 SPP1 SQSTM1 STAP1 TANC1 TRAF1 TSC22D2 TUBB2B
BIOCARTA_TOLL_PATHWAY	Up	1.70428e-05	0.000579388	Up	2.64071e-06	0.000128742	Up	0.00306639	0.036205	34	CD14 CHUK ECSIT EIF2AK2 ELK1 FOS IKBKB IKBKG IRAK1 JUN LY96 MAP2K3 MAP2K4 MAP2K6 MAP3K1 MAP3K14 MAP3K7 MAPK14 MAPK8 MYD88 NFKB1 NFKBIA PGLYRP1 PPARA RELA TAB1 TAB2 TIRAP TLR2 TLR3 TLR4 TLR6 TLR7 TLR9 TOLLIP TRAF6
GSE17721_POLYIC_VS_CPG_4H_BMDC_DN	Up	1.09144e-06	5.26323e-05	Up	2.68975e-06	0.000130773	Up	0.00106962	0.0166943	156	ABCD3 ABCG2 ABHD16A ACSL5 ACTR1B ADAM17 AKT3 ALYREF AOAH APPBP2 ARHGAP31 ARMCX3 ATP2A3 ATP2C1 AZIN1 BLOC1S4 BRAF BUD31 C18orf32 C21orf91 C2orf76 CA13 CAPN10 CAPN8 CBLL1 CCNB1IP1 CCNB3 CCR8 CCT6A CD200 CD247 CD72 CD9 CDC25A CDH6 CDK11B CDO1 CHID1 CKB CLCN5 COG2 CPEB4 CSF1 CSTB CTSK CTTN DDX54 DHPS DHX40 DHX8 DIMT1 DNAJA2 DSCAML1 EEF1E1 EIF3J ELF5 ELOVL1 ETAA1 FAM20C FAM214B FAM76A FEM1A FIS1 FMR1 …
GO_CHEMOKINE_ACTIVITY	Up	1.78928e-07	1.06196e-05	Up	2.70577e-06	0.000131193	Up	1.30821e-07	1.05048e-05	17	C5 CCL1 CCL11 CCL13 CCL15 CCL17 CCL18 CCL19 CCL2 CCL20 CCL21 CCL22 CCL23 CCL24 CCL25 CCL26 CCL27 CCL28 CCL3 CCL3L3 CCL4 CCL5 CCL7 CCL8 CKLF CX3CL1 CXCL1 CXCL10 CXCL11 CXCL12 CXCL13 CXCL14 CXCL16 CXCL2 CXCL3 CXCL5 CXCL6 CXCL9 PF4 PF4V1 PPBP XCL1 XCL2
GSE35685_CD34POS_CD38NEG_VS_CD34POS_CD10POS_BONE_MARROW_DN	Up	5.24523e-07	2.79525e-05	Up	2.74729e-06	0.000132843	Up	4.90226e-05	0.00158174	180	ADAM9 AFF1 AGFG1 AHR ANKRD17 APAF1 ARHGEF3 ATF6 B4GALT3 BACH1 BCL3 BID BMP2K BUD31 BZW2 C5orf30 C6orf106 CAPN2 CASP1 CASP4 CASP6 CCL13 CCL2 CCL4 CCL7 CCR1 CCR5 CD83 CD86 CDKN2D CEBPD CH25H CHD7 CHMP4B CLDND1 CSF2RB CUL2 CXCL10 DAB2 DCAF13 DCK DDX24 DNTTIP2 DR1 DUSP16 EDF1 EIF1AY ETNK1 FAM49B FBXL5 FCGR1A FCGR2B FGL2 FH FLOT2 FNDC3A FOXB1 GAB1 GADD45A GADD45G GBP2 GBP4 GBP7 GCH1 GCLM GCNT2 GJA1 GK…
GSE3565_CTRL_VS_LPS_INJECTED_DUSP1_KO_SPLENOCYTES_UP	Up	4.40629e-05	0.0012756	Up	2.84503e-06	0.000137196	Up	0.000387937	0.00752386	137	ABHD5 ADGRE5 AHNAK ALCAM ANXA1 ANXA2 AP1G2 AQP9 ARF6 ARHGAP18 ARL4C ARL4D ARRDC3 ARSB ATP2B1 ATP2B4 ATP6V0D2 ATXN1 B4GALT5 BCL2L1 BHLHE40 BSPRY CALM2 CCDC50 CCL5 CCR2 CD44 CD82 CERS4 CISH COBLL1 CRYBG1 CSF1R CTSD CTSW CX3CR1 CXCR6 CYFIP1 CYFIP2 CYP17A1 DAPK2 DKKL1 DMRTA1 DOCK5 DSTN EBPL EEA1 EHBP1L1 ELL2 EMP3 EPSTI1 ERN1 ERRFI1 ESM1 ETFB F2RL2 FCGR2B FRRS1 GABBR1 GALNT3 GGH GIMAP4 GIMAP6 GNA15 GN…
GSE6674_ANTI_IGM_VS_CPG_STIM_BCELL_DN	Up	1.44009e-09	1.33763e-07	Up	2.8609e-06	0.000137587	Up	0.000112001	0.00297541	170	ABHD17B AEN AGPAT3 AHCYL2 ALKBH1 AQP9 ARID5A ARL4A ATAD3A ATF3 BAG5 BAZ1A BBS12 BCL2L1 BDP1 BTG3 BYSL C3orf18 CASP8 CCDC86 CD48 CDK6 CDKN1A CDYL CEBPZ CHCHD4 CISH CLINT1 CLPX CMTM6 CNDP2 CORO2A CSRNP1 CTPS1 CTU2 DCAF13 DCUN1D3 DDX54 DEGS1 DGKE DHX33 DIMT1 DPH5 EEF1E1 EIF1AY ENTR1 EXOC5 EXOSC1 F2R FAM118B FAM19A3 FAM84B FBXO17 FBXO30 FKBP1A FPGS FRMD6 GADD45G GEMIN4 GMPPB GNAQ GNL2 GNL3 GPR83 GRAS…
GO_NIK_NF_KAPPAB_SIGNALING	Up	3.28087e-07	1.80814e-05	Up	2.9155e-06	0.000139526	Up	9.03532e-05	0.00252108	74	ALK BIRC2 BIRC3 BTRC CARD10 CARD14 CHI3L1 CHUK COPS8 CUL1 FBXW11 IKBKE IRAK1 MALT1 MAP3K14 MAP3K7 MAS1 NFKB1 NFKB2 PPP4C PSMA1 PSMA2 PSMA3 PSMA4 PSMA5 PSMA6 PSMA7 PSMA8 PSMB1 PSMB10 PSMB11 PSMB2 PSMB3 PSMB4 PSMB5 PSMB6 PSMB7 PSMB8 PSMB9 PSMC1 PSMC2 PSMC3 PSMC4 PSMC5 PSMC6 PSMD1 PSMD10 PSMD11 PSMD12 PSMD13 PSMD14 PSMD2 PSMD3 PSMD4 PSMD5 PSMD6 PSMD7 PSMD8 PSMD9 PSME1 PSME2 PSME3 PSME4 PSMF1 REL REL…
GSE36009_UNSTIM_VS_LPS_STIM_DC_DN	Up	1.43645e-06	6.72591e-05	Up	2.91695e-06	0.000139526	Up	0.000360063	0.00715529	187	ABCC1 ABRAXAS2 ACBD3 ACP2 ADO AKNA ANP32B ARFGAP2 ARFGAP3 ARHGAP30 ARHGEF7 ARMC7 ARRDC2 ATG16L2 ATP6V0A1 ATP6V1C1 ATXN2 ATXN7L3B B3GNT8 BAHD1 BLCAP BMT2 C12orf45 C12orf49 C16orf70 C1GALT1 C5orf34 CACUL1 CAPN15 CCDC115 CCSAP CD28 CD44 CDK20 CEP57 CERK CHCHD4 CLEC4D CLN5 CLPX CNBP CPD CTDSP2 CTNS CYTH3 DCAF10 DLST DNAJB1 DUSP3 DYRK1A EEPD1 EGR2 EHBP1L1 ENTR1 ETF1 EXTL2 EYA3 FAM210A FAM214A FAM76A F…
GO_CYTOKINE_PRODUCTION	Up	4.55221e-05	0.00131569	Up	2.95378e-06	0.000140908	Up	0.000860074	0.0140155	74	ABCA1 ADAMTS3 ADGRG1 AGT AIM2 ASH1L AVPR2 AZI2 BATF BCL10 BTN3A1 CAMK4 CASP1 CCL19 CCM2L CCR7 CD226 CD28 CD36 CD4 CD46 CD55 CEBPE CHGA CHI3L1 CMA1 CXCR3 DBH DENND1B DLG1 EOMES F2RL1 FABP4 FOXP1 FOXP3 GAS6 GATA3 GBP5 GPAM HEG1 HIF1A HMGB1 HSPD1 IDO1 IFNAR1 IL12B IL12RB2 IL17F IL18 IL19 IL1B IL25 IL31RA IL4 IRAK4 IRF3 IRF7 ITK KIT KLRF2 LCP2 LEP LILRB1 LIPA LTBP3 LYN MAF MR1 NFAT5 NFATC2 NFATC2IP N…
GSE17721_LPS_VS_POLYIC_4H_BMDC_UP	Up	1.15682e-06	5.54834e-05	Up	3.08189e-06	0.000146233	Up	0.000892978	0.0144456	151	ACAD10 ACBD3 ACLY ACOT9 ACSL1 ACSL5 ACYP1 AHR AKT3 ALDH1A2 AOAH APBB2 APLP1 ARHGAP8 ARL8A ASF1A AZI2 AZIN1 B3GNT2 BARX2 BCKDHB BMP15 C1orf52 C8orf33 C9orf16 CACNA1A CALCRL CAPN5 CBX4 CCDC71 CCDC86 CCL17 CCL22 CCNB3 CCT3 CD200 CD247 CD72 CDC27 CDC42EP3 CDC73 CDH6 CEMIP2 CIAO2B CKB COCH COL4A2 CPEB3 CRBN CS CTLA4 CTU1 DNAJB11 DNAJB5 DYNC1I2 EDEM3 EIF1AX EIF1AY ELP5 ENDOD1 EPHB4 EREG ETS2 FAM20C FAR…
REACTOME_NUCLEOTIDE_BINDING_DOMAIN_LEUCINE_RICH_REPEAT_CONTAINING_RECEPTOR_NLR_SIGNALING_PATHWAYS	Up	7.50221e-06	0.00028631	Up	3.07413e-06	0.000146233	Up	0.000209864	0.0048285	40	AIM2 APP BCL2 BCL2L1 BIRC2 BIRC3 CARD9 CASP1 CASP2 CASP4 CASP8 CASP9 CHUK CYLD HSP90AB1 IKBKB IKBKG IRAK1 IRAK2 MAP2K6 MAP3K7 MAPK11 MAPK12 MAPK13 MAPK14 MEFV NLRC4 NLRP1 NLRP3 NOD1 NOD2 P2RX7 PANX1 PSTPIP1 PYCARD RIPK2 TAB1 TAB2 TAB3 TMEM189-UBE2V1 TNFAIP3 TRAF6 TXN TXNIP UBE2N
GSE17721_POLYIC_VS_GARDIQUIMOD_2H_BMDC_DN	Up	1.23439e-05	0.000438989	Up	3.12862e-06	0.000148054	Up	0.000250819	0.00550189	158	ABHD10 ABLIM1 ACACA ACOT1 ACPP ADAM7 AFP AMPD3 ANXA6 AP1G1 AP5M1 AQP8 ARHGDIA ARHGEF3 ARL1 ASCC1 ATL2 ATP2C1 ATRN BAG2 BATF2 BICD1 BOD1L1 BTG2 C1QB C5AR1 C5orf47 CAAP1 CAPN3 CAPNS1 CARMIL1 CASP4 CCRL2 CD247 CD38 CD68 CDH6 CENPV CIAO2B CKS2 CLCF1 COL6A1 COP1 CPNE1 CSF3 CSRP1 CYGB DDA1 DDHD1 DDX19B DHX40 DHX8 DIXDC1 DNAJB12 DNAJC24 EIF2B2 EIF4E ENTPD1 ETS2 EXOSC10 FKBP15 FKBP8 FOXD2 FOXE3 FPR1 GINS…
GSE46606_UNSTIM_VS_CD40L_IL2_IL5_1DAY_STIMULATED_IRF4MID_SORTED_BCELL_UP	Up	1.47363e-07	8.90264e-06	Up	3.56255e-06	0.000168141	Up	3.36062e-05	0.00118141	176	ABRACL ACOD1 ACTL6A ADAM10 ADAM8 AFG3L2 ALDH18A1 ANXA11 ATG4C ATP11A ATP6V0D1 ATXN2L BMT2 BRD3OS C9orf72 CARNS1 CCDC90B CCRL2 CD86 CDK2 CDKN1B CH25H CHPF2 COX11 CSRNP1 CXCL3 CXCR4 DCLRE1A DDX3X DHCR7 DHX9 DLL4 DNAJC2 DNAJC24 DSE EEF1AKMT2 EHD1 EIF1 EIF2A EIF4A1 ELK3 ELMSAN1 ENPP4 ENY2 EPHA2 EPS8 ETS2 EZH2 FAM120A FAM122A FAM83D FBXO11 FNBP1L FNIP1 FOXN2 GADD45A GBF1 GCNT1 GEM GLIS3 GNB1 GPR171 GP…
BIOCARTA_TALL1_PATHWAY	Up	0.000103798	0.0025407	Up	3.58163e-06	0.000168593	Up	0.000221407	0.00504717	13	CHUK MAP3K14 MAPK14 MAPK8 NFKB1 RELA TNFRSF13B TNFRSF13C TNFRSF17 TNFSF13 TNFSF13B TRAF2 TRAF3 TRAF5 TRAF6
GO_REGULATION_OF_IMMUNOGLOBULIN_SECRETION	Up	2.41629e-06	0.000105615	Up	3.59191e-06	0.00016863	Up	4.4491e-05	0.00146482	8	CD40 CD40LG HLA-E IL2 IL33 IL5 IL6 RBP4 STX4 TMBIM6 TNF TNFRSF4 TNFSF4 TRAF2 TRAF6 VAMP3 XBP1
GSE36888_UNTREATED_VS_IL2_TREATED_TCELL_6H_UP	Up	3.81431e-05	0.0011244	Up	3.61664e-06	0.000169343	Up	0.000125723	0.00324285	138	ADGRA2 ADGRE3 ANKRD13D APH1B ARHGAP19 ASPHD2 ATF7IP AVIL BASP1 BCL11A BEST1 C5AR1 CA12 CASP5 CCDC69 CCM2L CCND3 CCNE2 CD14 CD55 CDA CDC42EP2 CDKN2D CEACAM3 CISH CLEC4D CMIP CPD CXCL13 CYB5R2 CYP3A5 CYTIP DCAF5 DCTN2 DDIT4 DENND3 DIRC2 DUSP22 DUSP4 EHBP1L1 EHD1 ELL EMILIN2 EMP2 ETV3 FAM49A FANCA FCER1G FCGR2A FCGR2B FCGR2C FCRLB FIGNL1 FJX1 FPR1 FPR2 FSD1L FTH1 GALNT6 GK GK5 GNA15 GNG2 GPANK1 GPR1…
GO_CELL_CHEMOTAXIS	Up	0.000200516	0.00435006	Up	3.65056e-06	0.000170481	Up	6.99079e-06	0.000328197	91	ADAM8 AGTR1 ANO6 ANXA1 ARHGEF16 ARHGEF5 ARRB2 BCAR1 BIN2 C5 C5AR1 CALCA CCL1 CCL11 CCL13 CCL15 CCL17 CCL18 CCL19 CCL2 CCL20 CCL21 CCL22 CCL23 CCL24 CCL25 CCL26 CCL27 CCL28 CCL3 CCL3L3 CCL4 CCL5 CCL7 CCL8 CCR1 CCR2 CCR5 CCR6 CCR7 CHGA CKLF CORO1A CORO1B CSF3R CX3CL1 CX3CR1 CXADR CXCL1 CXCL10 CXCL11 CXCL12 CXCL13 CXCL14 CXCL16 CXCL2 CXCL3 CXCL5 CXCL6 CXCL9 CXCR1 CXCR2 CXCR3 CXCR4 DOCK4 EDN1 EDN2 ED…
GSE22886_NAIVE_TCELL_VS_MONOCYTE_DN	Up	9.3777e-05	0.00236986	Up	3.67321e-06	0.000171089	Up	0.00016953	0.00407101	179	ABHD5 ACSL1 ADAP2 AKR1A1 AP1S2 APLP2 APOBR ARAP1 ARHGAP26 ARHGEF10L ARHGEF40 ASAH1 ATG7 ATP6V0B ATP6V0D1 ATP6V1A ATP6V1B2 BACH1 BCKDK BCL2L2 BCL6 BID CAPG CASP1 CCDC88A CCR1 CD14 CD33 CD36 CD93 CDC42EP3 CEBPB CEBPD CHST15 CKAP4 CLEC4A CLEC7A COL4A3BP COQ2 CORO1C CPVL CREG1 CSF2RB CSF3R CSTA CTBP2 CTNNA1 CTSB CTSH CYBB DAPK1 DEF8 DHRS7B DIAPH2 DICER1 DMXL2 DPYD DUSP3 DUSP6 EXOC1 EXT1 FAM49A FBP1 F…
GO_NEGATIVE_REGULATION_OF_CYTOKINE_SECRETION	Up	3.23282e-06	0.00013627	Up	3.84615e-06	0.000178675	Up	2.15615e-06	0.000119947	23	ANGPT1 ANXA1 ANXA4 APOA1 APOA2 BANK1 BTN2A2 C1QTNF3 C5AR2 CD34 CIDEA CX3CL1 EZR F2RL1 FBLN1 FFAR4 FN1 FOXP3 GAS6 GBP1 IFNA2 IL10 IL36RN IL6 LGR4 LILRB1 NLRP12 NLRP3 NR1H4 PML PTGER4 PTPN22 RABGEF1 RGCC SLAMF1 SRGN SSC5D TNF TNFRSF21 TNFRSF9 TNFSF4 TRIM27 ZC3H12A
GO_REGULATION_OF_LEUKOCYTE_MIGRATION	Up	1.00035e-05	0.000366023	Up	3.86953e-06	0.000179292	Up	5.46312e-07	3.63103e-05	84	ABR ADA ADAM10 ADAM17 ADAM8 ADORA1 AIF1 ANO6 ANXA1 APOD BCR BDKRB1 BMP5 C1QBP C3AR1 C5 C5AR1 C5AR2 CALR CAMK1D CCL19 CCL2 CCL20 CCL21 CCL24 CCL25 CCL28 CCL3 CCL4 CCL5 CCL7 CCL8 CCR1 CCR2 CCR6 CCR7 CD300A CD74 CMKLR1 CREB3 CSF1 CX3CL1 CXCL1 CXCL10 CXCL11 CXCL12 CXCL13 CXCL14 CXCL2 CXCL3 CXCL5 CXCL6 CXCL9 CXCR3 CYP19A1 DAPK2 ECM1 EDN2 EDN3 EDNRA F2RL1 F7 FADD GAS6 GCSAM GPSM3 GREM1 HMGB1 HMOX1 HOXA…
GO_RESPONSE_TO_CYTOKINE	Up	1.08616e-06	5.25203e-05	Up	3.98768e-06	0.000184285	Up	4.48816e-07	3.06334e-05	440	AANAT ACKR1 ACKR2 ACKR3 ACKR4 ACOD1 ACP5 ACSL1 ACSL4 ADAM10 ADAM17 ADAM9 ADAMTS12 ADAMTS13 ADAMTS7 ADAR ADIPOQ ADIPOR1 ADIPOR2 AES AFF3 AIF1 AIM2 AKAP6 AKT1 ALAD ALDH1A2 ALDOB ALOX15 ANKRD1 ANXA1 APOB AQP4 ARG1 ARHGEF2 ASPN ASS1 AVPR2 AXL B2M BAD BAG4 BBS2 BBS4 BCL2 BCL2L1 BGN BIRC2 BIRC3 BRCA1 BST2 BYSL C19orf66 CACTIN CALCA CALCOCO2 CAMK2A CAMK2B CAMK2D CAMK2G CARD14 CASP3 CASP8 CCL1 CCL11 CCL1…
GSE3982_CTRL_VS_LPS_4H_MAC_DN	Up	2.72502e-08	1.92662e-06	Up	4.11902e-06	0.00018986	Up	6.52388e-05	0.00195893	150	ABL2 ADAR AGRN AMPH APOL1 ARID5B ARL8B ATP13A3 BACH1 BAK1 BASP1 BAZ1A BCL2L1 BIRC2 BLVRA BTG3 CASP7 CAV1 CCL5 CCNA1 CCR4 CCR5 CCSER2 CD38 CD40 CD48 CD55 CD80 CDC73 CEBPD CFLAR CHMP5 CHST11 CKB CLIC4 CMA1 COX17 CREB1 CSRNP2 CYB5A CYP1A1 DAPP1 DCP1A DDX6 DEK DENND1A DENND5A DYRK3 EIF1B ELF4 ELK4 ERP44 EWSR1 EXOC5 EZR F2RL1 FAM13C FAP FAS FKBP10 FUT4 GAB2 GABPB1 GADD45B GNAI3 GOLGA4 GPR132 HCAR3 HER…
GSE17721_CTRL_VS_LPS_12H_BMDC_DN	Up	2.75532e-07	1.56217e-05	Up	4.20877e-06	0.000193495	Up	1.11004e-07	9.09018e-06	150	AATF AGFG1 AKAP2 ARID3B ARID5B ASB3 ASB6 ATP6V1E1 ATXN7L1 BIRC3 BLOC1S4 C11orf68 C19orf12 C1orf52 C1QL3 C9orf72 CAB39L CACYBP CBLN1 CBWD2 CCDC71L CCDC96 CCL5 CD14 CD200 CD47 CD82 CDH11 CHDH CHIC2 CHST7 CITED2 CNP COL22A1 CPD CPEB1 CRYM DDIT3 DNAJB11 DNER DTNB DUSP26 ECE2 EGFR EHBP1L1 EIF2S1 EIF3D ESD EVA1A EXTL1 FAM184B FKBP1A G3BP2 GBP2 GDE1 GFRA4 GJA4 GOLIM4 GOLT1B GPN2 GRIK2 GRINA GRK2 GSC GSR…
NAGASHIMA_NRG1_SIGNALING_UP	Up	3.14742e-05	0.000963003	Up	4.25384e-06	0.000195061	Up	2.29325e-08	2.31228e-06	137	ADM AEN AKIRIN1 ALOXE3 AQP3 ARC AREG ARG2 ARPC5L ATF3 ATG101 AVPI1 BCL10 BHLHE40 C3orf52 CAMK2G CASP9 CCNL1 CDC42EP3 CEBPB CGA CLCF1 CLDN4 CSNK1D CTGF CTH CTTN CXCR4 CYP24A1 CYR61 DDIT3 DLX2 DNAJB1 DST DUSP1 DUSP10 DUSP2 DUSP4 DUSP5 DUSP8 EDN1 EGLN3 EGR1 EGR2 EGR3 EGR4 EIF5 EPHA2 EPPK1 ETS2 EZR F2RL1 FBXL12 FBXO41 FERMT2 FHL2 FLRT3 FOS FOSB FOSL1 FOXA1 FUT4 GADD45A GADD45B GAL GATA2 GATA6 GDF15 G…
BIOCARTA_RELA_PATHWAY	Up	6.48677e-05	0.0017468	Up	4.29945e-06	0.000196644	Up	4.94575e-05	0.00158999	16	CHUK CREBBP EP300 FADD HDAC3 IKBKB IKBKG NFKB1 NFKBIA RELA RIPK1 TNF TNFRSF1A TNFRSF1B TRADD TRAF6
NAGASHIMA_EGF_SIGNALING_UP	Up	2.50084e-06	0.000108056	Up	4.35788e-06	0.000198295	Up	9.50141e-09	1.02812e-06	45	AEN ARC AREG ATF3 BCL10 BHLHE40 CTGF CYR61 DLX2 DNAJB1 DUSP1 DUSP2 DUSP5 EDN1 EGR1 EGR2 EGR3 EGR4 EPHA2 ETS2 F2RL1 FOS FOSB FOSL1 GEM HBEGF HES1 ID1 ID3 IER2 IER3 JUN JUNB KBTBD2 KDM6B KLF10 KLF6 LIF MAFF MCL1 MYC NAB2 NEDD9 NR4A1 NR4A2 NR4A3 PHLDA1 PLEKHO2 RYBP SIK1 SOWAHC SPRED2 TIPARP TNFRSF11B TNFRSF12A TRIB1 ZFP36
GO_LEUKOCYTE_CHEMOTAXIS	Up	1.80987e-05	0.00061177	Up	4.35421e-06	0.000198295	Up	4.53742e-05	0.00148563	65	ADAM8 ANO6 ANXA1 ARHGEF5 C5AR1 CALCA CCL1 CCL11 CCL13 CCL15 CCL17 CCL18 CCL19 CCL2 CCL20 CCL21 CCL22 CCL23 CCL24 CCL25 CCL26 CCL3 CCL3L3 CCL4 CCL5 CCL7 CCL8 CCR1 CCR2 CCR5 CCR6 CCR7 CHGA CKLF CORO1A CSF3R CX3CL1 CX3CR1 CXADR CXCL10 CXCL11 CXCL13 CXCL16 CXCL3 CXCR1 CXCR2 CXCR3 CXCR4 EDN1 EDN2 EDN3 EDNRB FCER1G FFAR2 FLT1 FOLR2 GAS6 GBF1 HMGB1 HRH1 IFNG IL10 IL16 IL17RA IL17RC IL1B IL6 IL6R ITGA1 I…
GO_REGULATION_OF_CYTOKINE_PRODUCTION	Up	7.78407e-06	0.000295163	Up	4.50589e-06	0.000204505	Up	1.0471e-05	0.000458812	364	ABL1 ACE2 ACKR1 ACOD1 ACP5 ADAM17 ADAM8 ADCYAP1 ADIPOQ ADORA2B ADRA2A AFAP1L2 AGER AGPAT1 AGPAT2 AGT AGTR2 AIM2 AKIRIN2 ALOX15B ANGPT1 ANKRD17 ANKRD2 ANXA1 ANXA4 APOA1 APOA2 APOD ARFGEF2 ARHGEF2 ARNT ARRB1 ARRB2 ASB1 ATF2 ATF4 ATG5 ATP6AP2 AXL B2M BANK1 BCL10 BCL3 BCL6 BIRC2 BIRC3 BPI BRCA1 BST2 BTK BTN2A2 C1QBP C1QTNF3 C3 C3AR1 C5 C5AR1 C5AR2 CACTIN CADM1 CALCA CAMP CARD11 CARD9 CARMIL2 CASP1 CA…
GO_NEGATIVE_REGULATION_OF_INTERLEUKIN_1_BETA_PRODUCTION	Up	7.46965e-05	0.001958	Up	4.52552e-06	0.000204872	Up	7.16547e-06	0.000333749	10	ACP5 APOA1 ARRB2 ERRFI1 GHRL GHSR GSTP1 MEFV NLRP3 PML TNFAIP3 ZC3H12A
GSE360_L_DONOVANI_VS_L_MAJOR_MAC_DN	Up	1.05619e-05	0.000380958	Up	4.71931e-06	0.000213101	Up	1.40257e-06	8.3858e-05	118	ABI1 ACADS ACSM1 ACTA2 ACTN1 ADGRE1 ADRA2C AGER AKR1B1 AMHR2 ANXA5 AP1G1 ARR3 ASS1 ATF6B ATP2C1 BRCA1 CACTIN CALCA CASP9 CASR CCL20 CCR7 CD22 CD24 CD27 CDH1 CDK17 CEACAM7 CELF1 CFLAR CHD1L CHEK1 CIRBP CNR1 COX5A CSF2 CTRC CXCL1 CXCL3 CYBA CYC1 CYR61 CYTH1 CYTH2 DIO2 DLEC1 DLX2 DLX4 DMC1 DNAJC3 DRP2 DUSP1 DUSP5 DYRK4 EHD1 EIF3G ELF4 ENPEP FAM131A FAM131B FAM49A FBXO46 FLII FSCN2 FSHB GABRB1 GATA6 …
GSE7852_TREG_VS_TCONV_FAT_UP	Up	7.65572e-05	0.00200026	Up	4.78547e-06	0.00021554	Up	0.000146559	0.00364773	163	ABLIM3 ACSF3 ADGRG3 ALCAM ALOX15B ANXA1 APH1B AREG ARHGAP31 ARHGAP6 ARL14EP ARL5B ARL6 ARMCX1 ARNT2 ARRB1 ASL ATF3 ATP13A3 ATP8A1 ATXN7L1 BACE2 BCL3 BPNT1 C1QTNF12 CAP2 CASS4 CD200R1 CDKN1A CERK CHMP4C CMTM7 CNKSR3 COBLL1 COQ8A CPM CRLF2 CSGALNACT1 CSRP2 CXCL10 CYFIP1 CYP4V2 DBNDD2 DHX40 DMXL2 DNAJB12 DNAJB13 DOT1L DUSP1 DUSP4 DYNLT1 DYNLT3 EBI3 EHD4 EIF4A1 ELF1 ELOVL5 ELOVL6 ENPP4 ERMP1 FAM98B F…
KEGG_CYTOKINE_CYTOKINE_RECEPTOR_INTERACTION	Up	5.28751e-05	0.00148712	Up	4.85677e-06	0.000218198	Up	1.65037e-06	9.53986e-05	104	ACVR1 ACVR1B ACVR2A ACVR2B ACVRL1 AMH AMHR2 BMP2 BMP7 BMPR1A BMPR1B BMPR2 CCL1 CCL11 CCL13 CCL15 CCL17 CCL18 CCL19 CCL2 CCL20 CCL21 CCL22 CCL23 CCL24 CCL25 CCL26 CCL27 CCL28 CCL3 CCL3L3 CCL4 CCL4L2 CCL5 CCL7 CCL8 CCR1 CCR10 CCR2 CCR3 CCR4 CCR5 CCR6 CCR7 CCR8 CCR9 CD27 CD40 CD40LG CD70 CLCF1 CNTF CNTFR CRLF2 CSF1 CSF1R CSF2 CSF2RA CSF2RB CSF3 CSF3R CTF1 CX3CL1 CX3CR1 CXCL1 CXCL10 CXCL11 CXCL12 CXC…
DORN_ADENOVIRUS_INFECTION_12HR_DN	Up	1.02687e-06	5.00627e-05	Up	5.00724e-06	0.00022439	Up	2.25178e-06	0.000124875	24	ANPEP BACE2 CCND1 CCNK CD83 COL7A1 EFNA1 ELF3 EWSR1 FHL2 FUBP3 H1F0 HIST1H2AE HIST1H4B HNRNPH1 IER3 IL6 KYNU LIMA1 MAP2K3 MCL1 MYC NFE2L2 NFKBIA SDCBP SGK1 SH3BP5 SRSF5 SYNCRIP TNFRSF12A TOP2A TRAF4 TXNRD1
REACTOME_ACTIVATION_OF_NF_KAPPAB_IN_B_CELLS	Up	8.96687e-07	4.43102e-05	Up	5.11207e-06	0.000228511	Up	0.000139394	0.00350555	60	BCL10 BTRC CARD11 CHUK CUL1 FBXW11 IKBKB IKBKG MALT1 MAP3K7 NFKBIA NFKBIB NFKBIE PRKCB PSMA1 PSMA2 PSMA3 PSMA4 PSMA5 PSMA6 PSMA7 PSMA8 PSMB1 PSMB10 PSMB2 PSMB3 PSMB4 PSMB5 PSMB6 PSMB7 PSMB8 PSMB9 PSMC1 PSMC2 PSMC3 PSMC4 PSMC5 PSMC6 PSMD1 PSMD10 PSMD11 PSMD12 PSMD13 PSMD14 PSMD2 PSMD3 PSMD4 PSMD5 PSMD6 PSMD7 PSMD8 PSMD9 PSME1 PSME2 PSME4 PSMF1 REL RELA RPS27A SKP1 UBA52
GSE17721_12H_VS_24H_POLYIC_BMDC_UP	Up	1.02639e-06	5.00627e-05	Up	5.14415e-06	0.000229367	Up	5.93253e-05	0.00182776	166	ACPP AFF1 ANXA2 ANXA6 AP3M2 APOE APPBP2 ARF5 ASB11 ASNS ATP2A1 BCKDHB BCL9 C11orf96 C1QTNF12 C3orf62 CAMP CAPG CASK CASP1 CCDC134 CCDC88A CD302 CD44 CD81 CEMIP CEMIP2 CETN3 CHTF8 CIB2 CISH CLEC5A COLEC12 COX18 CPPED1 CPT1A CREB3L2 CSRP1 CTSC CXCL2 CYBRD1 CYP2J2 DCBLD2 DDA1 DEK DHPS DOCK8 DSCAM DUSP14 ECI2 FAM92A FANK1 FDPS FGF19 FGF2 FOXN2 FRYL GADD45B GAP43 GATM GPM6A GRIN2C GSPT1 HADHA HDC HRH2…
GO_INFLAMMATORY_RESPONSE_TO_ANTIGENIC_STIMULUS	Up	9.1359e-05	0.00232605	Up	5.27864e-06	0.000234774	Up	5.28292e-07	3.55116e-05	11	AHCY BDKRB2 CCR2 CD6 ELANE GATA3 HLA-DRB1 HLA-DRB5 HMGB1 HMGB2 ICAM1 IL1B IL20RB IL25 IL2RA IL31RA IL5RA KDM6B NOTCH1 NPFF OPRM1 PNMA1 RASGRP1 RBPJ TNF
REACTOME_CHEMOKINE_RECEPTORS_BIND_CHEMOKINES	Up	2.38764e-06	0.000105139	Up	5.46325e-06	0.000241687	Up	2.12582e-05	0.000814792	22	ACKR2 ACKR3 ACKR4 CCL11 CCL17 CCL19 CCL2 CCL20 CCL21 CCL22 CCL25 CCL27 CCL28 CCL3 CCL3L3 CCL4 CCL5 CCL7 CCR1 CCR10 CCR2 CCR3 CCR4 CCR5 CCR6 CCR7 CCR8 CCR9 CX3CL1 CX3CR1 CXCL1 CXCL10 CXCL11 CXCL12 CXCL13 CXCL16 CXCL2 CXCL3 CXCL5 CXCL6 CXCL9 CXCR1 CXCR2 CXCR3 CXCR4 CXCR5 CXCR6 PF4 PPBP XCL1 XCL2 XCR1
GSE17721_POLYIC_VS_PAM3CSK4_2H_BMDC_DN	Up	1.10461e-05	0.000396008	Up	5.47493e-06	0.000241687	Up	1.79181e-06	0.000102243	116	ABLIM1 ACOT1 ACTA1 ACTL7A ADAM12 ADIG ADSS AMBP AMHR2 AP2B1 AP4B1 APAF1 ARHGEF3 ATP2B2 ATP6V1H ATP8B3 BCL10 BET1L BLNK BLOC1S4 BOP1 BRI3 C2orf76 CD81 CH25H CHD1 CHID1 CHRNA1 CHST14 COL4A6 CRMP1 CRYBA4 CRYL1 CTSF CWH43 CYP11A1 DCBLD2 DNAJB12 DPF1 DRD3 DSCAM DTNB DUSP16 DUSP2 DYM E2F5 EBF3 EBI3 EDN1 EFEMP1 EIF3J EML3 EPHA2 EPHX2 ERAS ERRFI1 EXT1 FBXL3 FGF11 FJX1 FOXA1 FPR2 FST FZD5 G6PC GAD1 GLIS1 …
GO_T_CELL_DIFFERENTIATION_INVOLVED_IN_IMMUNE_RESPONSE	Up	4.93562e-05	0.00141043	Up	5.453e-06	0.000241687	Up	0.00292255	0.0349015	20	ATP7A BATF BCL3 CLEC4D CLEC4E EOMES FCER1G FOXP1 GATA3 HMGB1 IFNG IL12B IL18R1 IL4 IL6 IRF4 LEF1 LY9 PTGER4 RC3H1 RC3H2 RELB RORA RORC SEMA4A SLAMF6 STAT6 TSC1 ZFPM1
GSE7852_LN_VS_FAT_TREG_DN	Up	3.25437e-06	0.000136726	Up	5.55467e-06	0.000244598	Up	8.1563e-05	0.00233831	145	ABLIM3 ACOD1 ACSS2 ADGRG3 ADIPOR2 AGPAT2 AGPAT4 AHNAK ALCAM ANXA4 ARHGAP21 ARHGAP23 ARHGAP31 ARL13B ARL14EP ARNT2 ATP2A2 BAMBI BEX2 BRD2 CAPN2 CARHSP1 CAVIN3 CCR2 CCR4 CDH17 CENPL CHMP4C CHST1 CIB4 CLTC CMTM8 COBLL1 COL16A1 COQ8A CRIP2 CSGALNACT1 CSTB CXCL10 CXCR6 DCTN1 DENND4A DIAPH1 DLG5 DNAJB4 DNAJB9 DNASE1L1 DRAM1 DUSP1 DUSP3 ECHDC2 EFCAB6 ELF1 ELL2 ELOVL5 ELOVL6 EMB EPM2A ETS2 EYA2 FAM107B F…
GSE3982_CTRL_VS_LPS_48H_DC_DN	Up	1.46628e-07	8.90264e-06	Up	5.65126e-06	0.000247992	Up	5.75368e-06	0.000275959	137	AAGAB ABCA5 ABCC1 ADAT1 ADGRG2 AIM2 ALAS1 ALDH2 ARHGAP22 ARSB ATF3 ATP11A BAALC BASP1 BDH2 BEGAIN BRD7 C1QB CCL1 CCL19 CCL23 CCL4 CCL5 CCR7 CD200 CD38 CD80 CES1 CFB CFLAR CHN1 CLU COQ10B CRISPLD2 CSF1 CSTA CTTN CUTC CXCL10 CYB5A CYP7B1 DEPP1 DIPK1A DLK2 DPP4 DRAM1 DUSP1 EIF4G1 EREG FANCE FCHSD2 FILIP1L FSCN1 GABARAPL2 GABPB1 GADD45B GADD45G H2AFX HARS HBEGF HEG1 HERC5 HEXIM1 HHIPL2 HIST1H2BG HSD1…
GSE21360_NAIVE_VS_PRIMARY_MEMORY_CD8_TCELL_DN	Down	2.3733e-05	0.000756131	Down	5.65968e-06	0.000247992	Down	0.000251999	0.00552095	168	ABCC3 ABCD4 ABCG1 ABHD12 ADCY7 ADRA1A ADSSL1 AHNAK AKAP10 AMDHD2 ANKRD55 APLP2 APOC1 ARL11 ATF3 ATP10A ATP1A3 ATP6V0D2 ATP6V1A ATP6V1B2 B3GNT8 BST2 CCND1 CD109 CD300LF CD5L CD68 CDO1 CEBPA CERK CLEC7A CMTM4 CNR2 COMMD4 COTL1 CTSE CTSS CUTA CX3CR1 CYTH1 DAXX DCK DHRS3 DNMT3A EPOR EYA4 F7 FAM20C FBXO32 FGD4 FMN1 GCNT1 GLA GNA12 GNG2 GPX3 GRK3 GSTM1 GUSB H3F3B HAL HAVCR2 HDAC5 HEXB HEY1 HIST2H4A HMG…
GSE17721_CTRL_VS_CPG_6H_BMDC_DN	Up	2.45562e-07	1.41027e-05	Up	5.69692e-06	0.000249009	Up	9.31889e-06	0.000414469	150	ABCC8 ACVR1 ADAMTSL5 ADRB1 AGFG1 AHCTF1 ALDH18A1 ANXA1 ANXA7 AP1G1 ASNS ATAD1 ATF3 ATP5F1B ATP6V0B BATF BFAR BHLHE22 BLOC1S4 BNIP2 C11orf68 CACYBP CAPN6 CAVIN1 CBLN1 CBWD2 CCDC167 CCL2 CCNJ CCNL1 CD200 CD47 CD81 CEP164 CHIC2 CHST7 CLK3 CNOT4 COL5A1 CORO2A CPEB1 CRISPLD1 CSPG4 CUEDC1 DDX39A DGAT2 DHX15 DHX38 DHX58 DNTT DPF1 DSCAML1 DUSP16 EBNA1BP2 EIF2S2 EIF3J ELAVL3 ENDOD1 ERGIC2 ETS2 F11R FAM50B…
GSE14769_20MIN_VS_360MIN_LPS_BMDM_DN	Up	6.16316e-07	3.20738e-05	Up	6.05702e-06	0.000264098	Up	0.000161003	0.00393762	150	ACBD3 ADAM23 ADAMTS4 AFF1 AGTRAP AIM2 ANKRD34A AQP9 ARFGAP1 ARG2 ARMC7 ARMCX2 ASS1 ASTN1 B4GALT3 BAHD1 BCL9 BRWD3 C5orf15 C5orf30 CACNA1D CAPZA2 CASP7 CCDC162P CCDC25 CCDC80 CCIN CCNJ CCNT1 CDC42BPA CDC42EP5 CH25H CHAC2 CLIC6 CLK3 CRBN CREB3 CRISPLD1 CUL1 CWC27 CYLD DCN DDT DEDD DGKA DLD DLG3 DOT1L DPEP3 DUS2 EHBP1L1 EYA3 FAM129A FCER1G FCN1 FLRT2 FOXRED1 GABRE GCC1 GDAP2 GDPD1 GFPT1 GJC1 GMFG GN…
GSE17721_0.5H_VS_24H_CPG_BMDC_DN	Up	1.00302e-07	6.28961e-06	Up	6.13813e-06	0.000266979	Up	0.000570053	0.0101263	168	ABCA1 ABCC3 ACP5 ACPP ACSL5 ADAMTS4 ADGRE1 AGRN AKR1B15 AMPD3 ANKRD24 ANTXR1 AOAH ARHGAP21 ARHGEF3 ASNS BATF BCKDHB BCL2L13 BIRC3 BLNK BRD2 C18orf32 CAMSAP1 CAV1 CBR3 CCL5 CCND2 CCT3 CD200 CD72 CD82 CDKN2B CH25H CHM CHPT1 CLK1 COL5A1 CP CRBN CRTC2 CSDE1 CX3CR1 CXCL6 CYB5A CYP1B1 DENND5A DGAT2 DGKA DNAJB6 DNAJC1 DNMT3L DTX2 DUSP16 EBI3 ELL2 ENPP2 ENPP4 FAM114A1 FAM160A2 FAM20B FAM53C FCGR3A FPR1 F…
MODULE_263	Up	1.04004e-05	0.00037754	Up	6.23888e-06	0.000270697	Up	2.05981e-05	0.000794639	21	C3AR1 C5 C5AR1 CCL11 CCL13 CCL15 CCL17 CCL18 CCL19 CCL2 CCL20 CCL21 CCL23 CCL25 CCL3 CCL4 CCL7 CCL8 CCR1 CCR5 CX3CL1 CXCL1 CXCL10 CXCL11 CXCL12 CXCL13 CXCL14 CXCL2 CXCL5 CXCL6 CXCL9 CXCR2 CXCR4 DEFB1 FPR1 FPR2 IL16 IL1A PF4 PLAU PLAUR PPBP XCL1
PID_AVB3_OPN_PATHWAY	Up	3.64676e-05	0.00108765	Up	6.33895e-06	0.000273701	Up	0.000271817	0.00583274	31	BCAR1 CD44 CDC42 CHUK FOS GSN ILK ITGAV ITGB3 JUN MAP3K1 MAP3K14 MAPK1 MAPK3 MAPK8 MMP2 MMP9 NFKB1 NFKBIA PIK3CA PIK3R1 PIP5K1A PLAU PTK2B RAC1 RELA RHOA ROCK2 SPP1 SYK VAV3
BIOCARTA_HIVNEF_PATHWAY	Up	0.000174795	0.00389199	Up	6.32786e-06	0.000273701	Up	8.64446e-05	0.00243886	56	ACTG1 APAF1 ARHGDIB BAG4 BCL2 BID BIRC2 BIRC3 CASP2 CASP3 CASP6 CASP7 CASP8 CASP9 CDK11A CDK11B CFLAR CHUK CRADD CYCS DAXX DFFA DFFB FADD FAS FASLG GSN LMNA LMNB1 LMNB2 MAP2K7 MAP3K1 MAP3K14 MAP3K5 MAPK8 MDM2 NFKB1 NFKBIA NUMA1 PAK2 PARP1 PRKCD PRKDC PSEN1 PSEN2 PTK2 RASA1 RB1 RELA RIPK1 SPTAN1 TNF TNFRSF1A TNFRSF1B TRADD TRAF1 TRAF2 XIAP
GSE11864_CSF1_IFNG_VS_CSF1_IFNG_PAM3CYS_IN_MAC_DN	Up	2.43291e-05	0.00077097	Up	6.51274e-06	0.000280522	Up	1.37529e-05	0.000571565	138	ACSL5 ANKRD11 ANKRD37 ARHGEF10L ARL8B ATG4D ATP13A3 ATP6V1C1 BBIP1 BCL2L14 BIN3 BTBD19 CASP4 CASP5 CC2D1B CCDC59 CCDC90B CCR5 CD2 CD276 CD44 CD55 CDK17 CDKN1A CDYL2 CEBPG CKAP4 COL10A1 COL16A1 CREM CSRP2 CTNNAL1 CXXC5 CYTH1 DENND4A DENND5A DERL2 DEXI DNAJB12 DOCK3 DUSP4 EHD1 ETF1 EYA3 FAM129B FAM131A FAM78B FBXO42 FBXO46 FMNL1 FOXM1 FPR1 FSD1L FUNDC2 GARS GCLM GLA GPR107 GPR137B GTF2H4 GTPBP2 HEL…
GSE42724_NAIVE_VS_MEMORY_BCELL_DN	Up	1.07934e-06	5.23333e-05	Up	6.79858e-06	0.000292125	Up	0.000361727	0.0071605	166	ACSL5 AFF1 AKT2 ALDH1L1 ANKIB1 ANXA1 ANXA7 ARHGAP26 ARID4A ASAH2 ASAP3 ATP6V0E2 ATP8B2 BATF2 BBX BCAS3 BFAR BRIP1 C1orf100 C1QB C5orf30 C6orf15 C8orf33 CA2 CAAP1 CASP4 CCDC6 CCDC86 CCNL1 CD40 CD69 CD83 CENPJ CENPV CGAS CLASP2 CLIC4 CLTA COX15 CPEB4 CTXN3 CUTC CXCL11 CXorf21 DCP2 DENND6B DHRSX DRAM1 DUSP16 EDNRB EIF4G3 ETFB ETNK1 F3 FAM129A FAM241A FANCC FAR1 FEM1C FNDC3B FRMD4A FUNDC1 FYN GBP7 GC…
GO_LEUKOCYTE_MIGRATION	Up	0.000347249	0.00680163	Up	6.82967e-06	0.000292752	Up	0.000162377	0.00394357	158	ADAM8 AIMP1 ANGPT1 ANGPT2 ANGPT4 ANO6 ANXA1 APOB ARHGEF5 ARTN ATP1B1 ATP1B2 ATP1B3 B4GALT1 BSG C5AR1 CALCA CAV1 CCL1 CCL11 CCL13 CCL15 CCL17 CCL18 CCL19 CCL2 CCL20 CCL21 CCL22 CCL23 CCL24 CCL25 CCL26 CCL3 CCL3L3 CCL4 CCL5 CCL7 CCL8 CCR1 CCR2 CCR5 CCR6 CCR7 CD177 CD2 CD244 CD34 CD44 CD47 CD48 CD74 CD84 CDC42 CEACAM1 CEACAM6 CEACAM8 CHGA CKLF COL1A1 COL1A2 CORO1A CSF3R CX3CL1 CX3CR1 CXADR CXCL10 CX…
PID_EPHA_FWDPATHWAY	Up	6.71055e-07	3.45775e-05	Up	6.85063e-06	0.000292943	Up	3.02712e-05	0.00109186	18	ARHGEF15 BLK CBL CDK5 CRK CRKL EFNA1 EFNA2 EFNA3 EFNA5 EPHA1 EPHA2 EPHA3 EPHA4 EPHA5 EPHA6 EPHA7 EPHA8 FGR FYN HCK LCK LYN NGEF PIK3CG PIK3R5 PIK3R6 PLCG1 RHOA ROCK1 SRC VAV2 VAV3 YES1
GSE30971_WBP7_HET_VS_KO_MACROPHAGE_2H_LPS_STIM_DN	Up	4.24051e-06	0.000171417	Up	6.94412e-06	0.000295516	Up	0.000300713	0.00628558	131	ABHD17C ABTB2 ACPP ADGRE1 AGFG1 AGO2 ANKLE2 ANXA7 AQP9 ARHGAP24 ASAP2 ATF7IP ATL3 B3GNT2 BAALC BACH1 BASP1 BATF BCL2A1 C11orf96 C18orf21 C1orf21 CASP5 CD274 CDC42EP3 CDKN2A CEMIP CHI3L1 CLGN CSF2 CSF3 CXCL2 CYB5R2 DLL1 EHF ELL2 ENPP2 ENPP4 ETV3 EZH2 FAM126A FBXL3 FBXO39 FCAMR FCGR1B FERMT2 FJX1 FLT1 FPR2 FRMD6 FSD1L GADD45A GADD45B GFPT2 GJB2 GK5 GNG2 GRAMD1A GTDC1 HAS1 HCAR3 HDAC9 HEBP2 HES1 HLX…
GO_CHEMOKINE_MEDIATED_SIGNALING_PATHWAY	Up	6.66737e-06	0.000256102	Up	6.92786e-06	0.000295516	Up	8.67928e-06	0.000392915	25	ACKR1 ACKR2 ACKR3 ACKR4 CCL1 CCL11 CCL13 CCL15 CCL17 CCL18 CCL19 CCL2 CCL20 CCL21 CCL22 CCL23 CCL24 CCL25 CCL26 CCL3 CCL3L3 CCL4 CCL5 CCL7 CCL8 CCR1 CCR10 CCR2 CCR3 CCR4 CCR5 CCR6 CCR7 CCR8 CCR9 CCRL2 CIB1 CMKLR1 CX3CL1 CX3CR1 CXCL1 CXCL10 CXCL11 CXCL12 CXCL13 CXCL2 CXCL3 CXCL5 CXCL6 CXCL9 CXCR1 CXCR2 CXCR3 CXCR4 CXCR5 CXCR6 GPR17 GPR75 MPL PF4 PF4V1 PPBP PTK2B THPO XCL1 XCL2 XCR1
GSE32986_GMCSF_AND_CURDLAN_LOWDOSE_VS_GMCSF_AND_CURDLAN_HIGHDOSE_STIM_DC_UP	Down	4.71519e-05	0.00136058	Down	7.33532e-06	0.000311418	Down	1.79421e-05	0.000713903	189	ABHD17A ABHD4 ABTB1 AGO3 AKAP11 AMDHD2 AMOT AP4M1 APC ARMC10 ASAH2 ASNSD1 ASXL2 AURKA BAMBI BEND4 BLNK BPHL BTBD3 C1orf54 CACUL1 CAMK1 CCDC28A CCNDBP1 CDK2 CDKAL1 CHAF1B CLASP2 COMMD8 CTBP1 CTDSPL CYP4V2 DAGLB DCAF8 DCTN5 DDX3X DEAF1 DHX34 DMAC2L DOLK DPP4 DTNBP1 DUSP3 DYNLT1 EDEM3 EHMT1 ENTPD4 EPB41L3 EYA4 FADS1 FAM193A FERMT3 GADD45G GAN GAS2L3 GATM GMIP GOT1 GPR180 GSK3B GSN HAUS1 HERC1 HFE HM…
GSE17721_POLYIC_VS_CPG_1H_BMDC_DN	Up	3.22001e-06	0.000136053	Up	7.69899e-06	0.000326077	Up	0.000100894	0.00274613	149	A2M ABCB10 ABCF3 ABRACL ACPP ADH1C ADHFE1 ADORA2A ADSS AGR2 APAF1 APBB3 ARMCX2 ATP12A ATP5F1E BAALC BCL2L11 BCL2L2 C16orf45 CBX4 CCDC130 CCNL1 CD14 CD200 CD274 CD9 CDC42EP3 CDK2 CELA1 CHKA CHRNA7 CHURC1 CIDEB CLASP1 CLOCK CLRN3 CLYBL CNOT7 COCH COL11A1 CPEB2 CPNE1 CYP1A1 DCBLD2 DLST DRD4 DTNB DUSP8 EFNA3 EIF1 ELL2 EML3 EMSY EREG ERRFI1 ETF1 FBXW11 FGL1 FITM1 FKBPL FOS FOXJ3 FOXK1 FPR1 GABRR2 GADD…
BIOCARTA_RNA_PATHWAY	Up	2.57497e-07	1.46948e-05	Up	7.72052e-06	0.000326177	Up	0.00244533	0.0307405	9	CHUK DNAJC3 EIF2AK2 EIF2S1 EIF2S2 MAP3K14 NFKB1 NFKBIA RELA TP53
REACTOME_NFKB_IS_ACTIVATED_AND_SIGNALS_SURVIVAL	Up	2.79366e-05	0.000871287	Up	7.73812e-06	0.000326177	Up	1.6295e-06	9.47766e-05	8	IKBKB IRAK1 NFKBIA NGF NGFR RELA RPS27A SQSTM1 TRAF6 UBA52
SCIAN_INVERSED_TARGETS_OF_TP53_AND_TP73_DN	Up	3.54471e-08	2.44764e-06	Up	7.97374e-06	0.000335313	Up	3.09669e-05	0.00111138	29	ACTN1 ARF6 ATF3 ATP2B4 BAIAP2 BASP1 BHLHE40 BTG1 CDK11A CELF1 DDX17 DNAJB6 EIF1 ETF1 HBD HNRNPA3 IFNGR2 KLF9 MAEA MORF4L2 MT1B NFKB2 PLS3 PREP RELA RELB SLC7A5 TNK2 TRAF1 TRIOBP YWHAQ
GARGALOVIC_RESPONSE_TO_OXIDIZED_PHOSPHOLIPIDS_BLACK_UP	Up	0.00274988	0.0335621	Up	8.10114e-06	0.000339865	Up	0.000508638	0.00929587	26	ABHD4 AKIRIN2 ATP11B CCDC82 CCDC93 CD55 CDC42EP2 CDKN1A CLK1 DUSP14 EIF1 ERRFI1 ETV5 F2RL2 GCH1 KLF2 LATS2 MOB2 NFE2L2 OSGIN2 PLAGL1 PRNP RGMB RHPN2 RNF227 SNX16 SPRY4 SQLE SRC TFEC TRIB3 UBB ZBTB21 ZNF44 ZNF654
GSE23308_CTRL_VS_CORTICOSTERONE_TREATED_MACROPHAGE_MINERALCORTICOID_REC_KO_UP	Down	2.42869e-07	1.39933e-05	Down	8.1421e-06	0.000340778	Down	0.0118175	0.0906903	187	ABHD4 ABHD8 ACADM ADAMTS10 ADCK1 AFG1L AKAP8L ALDH4A1 ANAPC15 ANKRD28 AP3M2 ARHGAP17 ARRB1 ASRGL1 B3GALNT1 BET1 BSCL2 BTBD2 C6orf62 CAMK2G CBX2 CD300C CD99L2 CDADC1 CEP19 CERK CHEK2 CIC CKB CLEC7A CLSTN1 CNR2 COMT COX6A1 CRIP3 CTDP1 CTDSP2 CTNNBIP1 DCAF15 DCAF8 DCTN1 DEF8 DHRS4 DHRS7 DHX57 DIPK2A DMAC2 DNPEP DOP1B DTD1 ELP3 ETAA1 ETFDH EZH1 FAM189B FAM192A FANCE FBXO11 FBXW7 FEN1 FIG4 FOXJ2 FOXO3…
GSE22601_IMMATURE_CD4_SINGLE_POSITIVE_VS_CD8_SINGLE_POSITIVE_THYMOCYTE_DN	Up	2.00834e-05	0.000664925	Up	8.3604e-06	0.000349091	Up	0.00329466	0.0382388	174	ABHD17B ABHD17C ABI3 ADAM19 ADORA2B ADPRM AHR AJUBA APEX1 AQP9 ARAP2 ARF6 ARL5A ARMCX3 ARMCX6 ASB2 ASF1A BCL2L11 BHLHE40 BIRC3 BMP2K C19orf12 C21orf91 C9orf3 CASP4 CASTOR1 CD82 CDKN2D CEBPB CEBPD CGAS CHD7 CHSY1 CIRBP CLDN12 CRYBG1 CSF1 CSRNP1 CYTIP DIRC2 DIS3 DTX3L EGLN3 ELOVL6 EMP1 EPAS1 FAM133B FAM241A FAS FFAR2 FLOT1 FOSL2 FRMD4B FRMD6 FURIN G3BP2 GATA1 GBP6 GEM GJA1 GNA13 GNL3 GPLD1 GPR155 G…
GSE22886_CTRL_VS_LPS_24H_DC_DN	Up	3.45043e-08	2.39185e-06	Up	8.67595e-06	0.000360581	Up	1.36777e-07	1.08845e-05	151	ABRAXAS2 ADAR APOL1 B3GALT4 BCL2L2 BIRC3 BST2 BTG1 BTG3 BTN3A1 BTN3A3 C19orf66 CALM3 CASP3 CASP7 CCL20 CCL5 CCR7 CD83 CDCA4 CFB CFP CHMP5 CLDND1 CNP COPS2 CREB3 CRLF3 CSRP2 CXCR4 CXorf40A DDA1 DDX58 DDX60 DHX58 DNAJA1 DUSP1 DUSP2 DUSP5 DYNLT1 EBI3 EIF2AK2 ETV6 EZH1 FAM208B G0S2 GBP1 GCH1 GMPR GPX4 GRINA GTPBP1 GYS1 H1FX H2BFS HEATR6 HERC5 HERC6 HIST1H2AC HIST1H2BD HIST1H2BE HIST1H2BH HIST1H4H HIS…
GSE17721_CTRL_VS_POLYIC_6H_BMDC_DN	Up	4.31622e-06	0.000174081	Up	8.67622e-06	0.000360581	Up	0.000164167	0.0039745	144	ACVR1 AGTRAP ALPK2 AP1AR APOD APPBP2 ARF6 ARHGAP6 ARHGEF3 ARID5B ARMCX1 ASB6 ASGR2 ASNS ATAD1 B3GAT1 BCKDHB BFSP1 BRINP1 C18orf21 C3orf52 CAB39L CACNA1H CALCR CALCRL CAV1 CCDC6 CCNL1 CD300LF CD47 CEP350 CHIC2 CHTOP CLASP2 CLCF1 CLCNKA CLIP1 CLK3 COX17 CPSF2 CPSF4L CRABP2 CRBN CRISP2 CRYM CTRL DBR1 DDHD1 DDX4 DMTF1 DSCAM DUSP2 ECE2 EHD1 EIF2S1 ELF3 ELMO1 EPHA1 EPSTI1 ETS2 FABP3 FAM19A5 FASLG FBRS …
GO_REGULATION_OF_SMOOTH_MUSCLE_CELL_MIGRATION	Up	2.64218e-05	0.000828412	Up	8.91838e-06	0.000369779	Up	1.41904e-05	0.000586845	35	ACE ADIPOQ AGER AIF1 APEX1 BCL2 CAMK2D CCL5 CORO1B DOCK4 DOCK5 DOCK7 F3 HAS2 HDAC4 IGF1 IGFBP3 IGFBP5 ILK ITGA2 LPAR1 LRP1 NDRG4 NOX4 NRP1 P2RY2 P2RY6 PDGFA PDGFB PDGFD PDGFRB PLAU PLXNA1 POSTN PPARD PPARGC1A PTGER4 RAPGEF3 RETN RPS6KB1 SEMA6D SERPINE1 SLIT2 SORL1 SRC TACR1 TPM1 TRIB1 VTN
GSE360_CTRL_VS_L_DONOVANI_DC_DN	Up	3.44114e-05	0.00103672	Up	8.99142e-06	0.000371939	Up	7.29826e-07	4.72682e-05	117	ACO1 ACOT7 ACOX1 ADAM19 ADAM8 ADM AFF2 AHR AKR1B1 ALAS2 AMHR2 ANGPT1 ANGPTL7 ATP2B2 ATP6V1G1 ATP8B1 AUH AURKB BTG1 C1QL1 C9orf3 CAMK2B CASP7 CCL23 CCL3 CCL4 CCL7 CCR6 CD160 CD34 CD83 CDK2 CEBPD CELA2A CHL1 CNIH3 CPNE6 CRHR2 CRK CSF2RB CSNK2A2 CST7 CTSL CUL7 CXCR4 CYB5A DLEC1 DNAH17 DUSP5 EDC4 EHD1 EIF1AX ELL2 EMP3 ENO2 ETS2 FAM110B FCGR2A FCGR2B FGFR2 FLT3LG FOXN3 FST G0S2 GABRP GADD45A GAL GAL3S…
GSE40274_CTRL_VS_FOXP3_AND_IRF4_TRANSDUCED_ACTIVATED_CD4_TCELL_UP	Up	0.000158277	0.003601	Up	9.32369e-06	0.000384787	Up	0.0329053	0.174206	96	ACTN2 ADAMTS14 ADGRE1 ALX1 APIP AR ATP10D ATP13A4 ATXN1 B4GALNT4 BATF BCL11B BDKRB1 BIRC3 BMP3 BRINP2 BTBD11 CAPRIN1 CASTOR1 CCDC120 CCL5 CD3EAP CD3G CD40 CD84 CDH23 CDKL2 CELSR1 CEP55 CFDP1 CHRND CISH CNOT2 CNPY1 CORO2A CREB3L2 CXCR6 CYB5D2 CYP2S1 CYSLTR2 DCSTAMP DCTPP1 DENND5A DENR DMRTA1 DNAJB13 DNTTIP2 DTHD1 DTX4 DZIP1 EBF4 EEA1 ELOVL5 FAM129A FAM170A FAM32A FARP1 FAS FBXO44 FGL2 FPGT GBP2 GC…
GO_REGULATION_OF_DEFENSE_RESPONSE	Up	1.72133e-06	7.87286e-05	Up	9.57898e-06	0.000394405	Up	4.58576e-05	0.00149869	486	A2M ABR ACE2 ACIN1 ACKR3 ACOD1 ACP5 ACTRT1 ADA ADAM8 ADAMTS12 ADAR ADCYAP1 ADIPOQ ADORA1 ADORA2B ADRB2 AGER AGT AGTR1 AHSG AIM2 ALKBH5 ALPK1 ANKRD17 ANXA1 ANXA5 AP1B1 AP1G1 AP1M1 AP1M2 AP1S1 AP1S2 AP1S3 AP2A1 AP2A2 AP2B1 AP2M1 AP2S1 APCS APOA1 APOD APOE ARF1 ARRB2 ASB2 ASH1L ATP1B1 ATP6V1H B2M BCL10 BCL6 BCR BIRC2 BIRC3 BPIFB1 BRD4 BTK BTRC C1orf210 C1QBP C1QTNF12 C1QTNF3 C2 C3 C3AR1 C4A C4B C4BP…
GSE2706_R848_VS_R848_AND_LPS_2H_STIM_DC_DN	Up	3.82417e-05	0.00112543	Up	9.70012e-06	0.000398468	Up	5.63576e-05	0.00175236	104	ACOD1 ADA AIM2 AKR1B10 AMOTL1 ANKEF1 ANKS4B ARRDC3 ATXN7L1 ATXN7L2 BCL2A1 BEND7 C4BPA CBX2 CCK CCL20 CCL5 CCRL2 CD69 CDKN2B CFB CHRNA5 CITED2 CNGB1 COL15A1 CPEB2 CPS1 CRLF2 CSRNP1 CXCL11 CXCL2 CXCL3 CXCL9 CYS1 DDX58 DDX60 DGKE DHX58 DIRAS1 DLK2 DNAJB4 DNMT3L DOK6 DUSP6 EGR1 EGR3 ERICH1 ESM1 ESRP1 FAM111A FAM43A FAM57A FLT3LG FOXS1 FXYD6 GBP1 GBP2 GBP5 GCGR GCH1 GNGT1 GPRC5C GTF2B HAPLN3 HCAR3 HER…
GSE25088_IL4_VS_IL4_AND_ROSIGLITAZONE_STIM_STAT6_KO_MACROPHAGE_DAY10_DN	Up	4.94017e-07	2.65661e-05	Up	1.0013e-05	0.000410369	Up	3.8391e-05	0.00131017	151	ABCC1 ACOT9 ADAM17 ADNP2 AK4 ANXA7 ARF4 ARHGEF10L ARL5B ARMCX3 ATG7 ATP10D ATP6V1G1 BATF2 BCL2A1 BHLHE40 BRD2 BTBD19 C16orf87 C5orf15 C5orf51 CARD16 CCDC59 CCDC93 CD63 CEMIP CEPT1 CFB CHST7 CIR1 CKAP2L CPEB4 CXCL16 CXCL5 CYSTM1 DAP DDIT3 DDX21 DDX60 DNAJB11 DTX3L DUSP16 DUSP5 EAF1 EBI3 EIF1B EIF2AK2 ELF1 EML2 ETS2 F3 FGR FLCN FNDC3B G3BP2 GARS GBP3 GHRL GK3P GTF3C6 HLA-DOB HNRNPC HRH1 HSP90AA1 HS…
GSE6674_UNSTIM_VS_ANTI_IGM_AND_CPG_STIM_BCELL_DN	Up	1.76454e-07	1.05079e-05	Up	1.00619e-05	0.000411423	Up	0.00313691	0.0369121	176	ABHD17C ADRM1 ADSL AEN AGGF1 AHCTF1 AKAP8 ALKBH1 ANKIB1 ARCN1 ARL4A ASB2 ATAD1 ATAD3A ATP8B2 B3GALT6 BAG5 BCLAF3 BDP1 BRIX1 BTG3 BYSL C16orf72 C19orf48 C3orf18 C5orf22 C5orf30 C7orf25 CD82 CDK6 CEBPZ CHCHD4 CNBP DDX54 DET1 DGKE DHX30 DICER1 DIMT1 DIS3 DLST DUS1L DUSP4 E2F3 EEF1E1 EIF1AY EIF4A3 EIF4G3 ELMO2 ENTR1 ERN1 ETV6 EXOSC1 FAM185A FAM19A3 FAM208B FHL2 FMNL3 FNBP1 G3BP2 GADD45G GCNT1 GEMIN4 …
GSE23502_WT_VS_HDC_KO_MYELOID_DERIVED_SUPPRESSOR_CELL_BM_DN	Up	1.19014e-05	0.000424953	Up	1.01433e-05	0.000413799	Up	0.0119625	0.091196	168	ABHD17B ACBD5 ACTN1 ADGRL2 ADK ADPGK AFDN AGO3 AGPAT4 AHR AKIRIN1 ALDH2 ANKRD33B ANXA2 APEX1 ARG2 ATF6 ATXN1 AUH AZIN1 B4GALT1 BCAP29 BCL3 BCO2 C5AR1 CA13 CAMK2D CASS4 CCDC28B CCR5 CD300LD CD38 CD5 CD68 CD80 CD9 CDH17 CELSR1 CHD1 CHRNB1 CHST11 CLEC4D CLEC4E CLTC CLVS1 COQ10B CRIP1 CSF1 CSF2RB CTLA4 CTSZ CXCL3 CYTIP DTX3L DUSP1 DUSP3 ECHDC3 EIF2S1 EIF2S2 EIF2S3 ELOC EMC7 EMILIN2 ERP44 FAH FCGR2A F…
KEGG_ADIPOCYTOKINE_SIGNALING_PATHWAY	Up	6.26503e-05	0.00169999	Up	1.02596e-05	0.000417583	Up	1.68284e-05	0.000678721	45	ACACB ACSL1 ACSL3 ACSL4 ACSL5 ACSL6 ADIPOQ ADIPOR1 ADIPOR2 AGRP AKT1 AKT2 AKT3 CAMKK1 CAMKK2 CD36 CHUK CPT1A CPT1B CPT1C G6PC G6PC2 IKBKB IKBKG IRS1 IRS2 IRS4 JAK2 LEP LEPR MAPK10 MAPK8 MAPK9 MTOR NFKB1 NFKBIA NFKBIB NFKBIE NPY PCK1 PCK2 POMC PPARA PPARGC1A PRKAA1 PRKAA2 PRKAB1 PRKAB2 PRKAG1 PRKAG2 PRKAG3 PRKCQ PTPN11 RELA RXRA RXRB RXRG SLC2A1 SLC2A4 SOCS3 STAT3 STK11 TNF TNFRSF1A TNFRSF1B TRADD…
GO_POSITIVE_REGULATION_OF_NEUTROPHIL_MIGRATION	Up	7.02644e-05	0.00185685	Up	1.05203e-05	0.000427218	Up	0.00035297	0.00706179	16	ADAM8 C1QBP C3AR1 C5AR1 CAMK1D CCL19 CCL21 CCR7 CD74 CXCL1 CXCL2 CXCL3 DAPK2 EDNRA IL1B IL23A LBP NCKAP1L PAWR PTGER3 PTGER4 RAC1 RAC2 THBS4 TIRAP XCL1
GO_TAXIS	Up	9.38808e-05	0.00236986	Up	1.07107e-05	0.000432967	Up	7.24891e-06	0.000336752	225	ACKR2 ACKR3 ACKR4 ADAM8 AGTR1 AIMP1 ALCAM ALKBH1 AMOT ANGPT1 ANK3 ANO6 ANXA1 APBB2 APOA1 APP ARHGEF16 ARHGEF5 ARRB2 ARTN ARX ATOH1 B3GNT2 B4GAT1 BCAR1 BCL11B BDNF BIN2 BMP4 BMP7 BMPR1B BOC C3AR1 C5 C5AR1 C5AR2 CALCA CCL1 CCL11 CCL13 CCL15 CCL17 CCL18 CCL19 CCL2 CCL20 CCL21 CCL22 CCL23 CCL24 CCL25 CCL26 CCL27 CCL28 CCL3 CCL3L3 CCL4 CCL5 CCL7 CCL8 CCR1 CCR10 CCR2 CCR3 CCR4 CCR5 CCR6 CCR7 CCR8 CCR9 …
GO_GRANULOCYTE_MIGRATION	Up	0.000128029	0.00301726	Up	1.06878e-05	0.000432967	Up	1.77944e-05	0.000709618	37	ANXA1 C5AR1 CCL1 CCL11 CCL13 CCL15 CCL17 CCL18 CCL2 CCL20 CCL22 CCL23 CCL24 CCL25 CCL26 CCL3 CCL3L3 CCL4 CCL5 CCL7 CCL8 CKLF CSF3R CX3CL1 CXADR CXCL3 CXCR2 DAPK2 EDN1 EDN2 EDN3 EPX FCER1G GBF1 HRH1 IFNG IL17RA IL17RC IL1B IRAK4 ITGA1 ITGA9 ITGB2 JAGN1 JAML LGALS3 NCKAP1L PDE4B PDE4D PIK3CD PIK3CG PIP5K1C PLA2G1B PPBP PREX1 S100A8 S100A9 SAA1 SCG2 SYK TGFB2 TREM1 UMOD VAV1 VAV3 VEGFA XCL1 XCL2
GSE43863_DAY6_EFF_VS_DAY150_MEM_TH1_CD4_TCELL_DN	Up	6.96411e-05	0.00185008	Up	1.1015e-05	0.000444255	Up	5.81271e-06	0.000277291	145	ABCA7 ACTN1 AEBP2 AGRN AKNA ALPL ANKRD40 ARAP2 ARHGAP30 ARID1A ARID5A ATP5MC2 B3GALT6 B3GNT2 BABAM2 BASP1 BATF BBX BCL2 BCL2L1 BCL3 BDH1 BEND5 BIRC3 BTBD3 C11orf95 C21orf91 CA13 CACNA1S CARD6 CARM1 CASC3 CBLB CCDC88C CCR7 CD19 CD200 CD44 CD81 CDC27 CDCA2 CFLAR CLCF1 CPNE3 CRHR2 CRTC2 CXCL10 DDX11 DENND3 DENND5A DNAJC21 DPP4 DUSP10 DUSP16 EBI3 EID3 ETV3 EZH2 FAM107B FAM126A FAM129A FAM129C FAM89A …
GO_POSITIVE_REGULATION_OF_RESPONSE_TO_EXTERNAL_STIMULUS	Up	1.41606e-05	0.000496628	Up	1.10851e-05	0.000446067	Up	0.000283999	0.00602132	179	ACOD1 ADAM10 ADAM17 ADAM8 ADORA2B ADRB2 AGER AGT AGTR1 AIF1 AKT2 AMBRA1 ANKRD17 ANO6 APOH ARTN ATG5 ATG7 BECN1 BMP6 BMPR2 BNIP3 BNIP3L BRAF C1QBP C3 C3AR1 C5AR1 CALCOCO2 CALR CAMK1D CCL1 CCL11 CCL13 CCL15 CCL18 CCL19 CCL2 CCL21 CCL23 CCL24 CCL26 CCL3 CCL3L3 CCL4 CCL5 CCL7 CCL8 CCR1 CCR2 CCR6 CCR7 CD180 CD28 CD47 CD6 CD74 CDH13 CDK19 CLOCK CMKLR1 CNR1 CNTF CPB2 CREB3 CREB3L3 CSF1 CX3CL1 CXCL1 CXCL…
GO_REGULATION_OF_I_KAPPAB_KINASE_NF_KAPPAB_SIGNALING	Up	4.11687e-05	0.00119767	Up	1.11882e-05	0.0004492	Up	1.01692e-05	0.000447798	181	ABL1 ADIPOQ AJUBA AKAP13 ANGPT1 ANKRD17 APOL3 ASH1L ATP2C1 BCL10 BCL3 BIRC2 BIRC3 BMP7 BRD4 BST2 BTRC C18orf32 C1QTNF3 CANT1 CAPN3 CARD11 CARD19 CARD9 CASP1 CASP8 CC2D1A CCDC22 CCL19 CCL21 CCR7 CD27 CD36 CD40 CFLAR CHUK CLEC6A CPNE1 CTH CTNNB1 CXXC5 CYLD DAB2IP DDRGK1 DNAJA3 ECM1 ECT2 EDA EDA2R EDAR EEF1D ESR1 F2R F2RL1 FADD FAF1 FASLG FBXW11 FKBP1A FLNA FYN G3BP2 GJA1 GOLT1B GPR89A GPRC5B GREM1 …
GO_T_HELPER_1_TYPE_IMMUNE_RESPONSE	Up	0.000274703	0.00566188	Up	1.19017e-05	0.000476766	Up	0.00149433	0.0215772	12	BCL3 EBI3 HLA-DRB1 HLA-DRB5 HMGB1 HRAS IL12B IL18 IL18BP IL18R1 IL4 LEF1 RELB SEMA4A SLAMF1 STAT6 TLR4 TLR6 TRAF6
GSE24671_CTRL_VS_BAKIMULC_INFECTED_MOUSE_SPLENOCYTES_DN	Up	0.00051104	0.00932928	Up	1.19491e-05	0.000477587	Up	4.28787e-05	0.00142763	107	ADAM19 ADAMTS12 AFAP1L1 AFF4 AMPH AREG ARG1 ATF4 ATP13A3 ATP5F1B B4GALT4 BCL11B C11orf87 C7 CABP5 CACNB1 CALCA CALCRL CAST CCL1 CCR2 CCRL2 CD200R1 CD69 CDKN1A COL1A1 COL4A3 COL5A2 CPA3 CREM CRIP1 CRYBG1 CSF2 CSRNP1 CXCL3 DCN DUSP1 DUSP6 EEF2 EPAS1 EPRS ETS2 FAM102A FAM19A3 FAM3A FAM83E FBLN2 FBXL21 FER FGL2 FHL2 FLRT2 FOSL2 FRMD4B FSTL1 FXYD1 GADD45B GAR1 GATA3 GJA1 GLUD1 GPC3 HLF HMGCLL1 HS3ST1 …
GSE46606_IRF4HIGH_VS_IRF4MID_CD40L_IL2_IL5_DAY3_STIMULATED_BCELL_DN	Up	1.45463e-09	1.33763e-07	Up	1.20176e-05	0.000479246	Up	0.00160729	0.0226628	148	ABCB1 ACCSL ACOD1 ACOT9 ACYP2 ADAMTSL3 AGFG1 AHCYL2 AKAP2 AKT3 AMN ANGPT1 AREG ARID2 ARL14 ARL6IP1 ARMCX2 ATF3 ATP6V0A1 AXL BAZ1A BCL2A1 C11orf52 C19orf57 C21orf62 CACNB2 CASP8 CCL20 CCL5 CCND2 CCNYL1 CD200R1 CD200R1L CD38 CD86 CD8B CDK6 CERS6 CISH CIT CLTC CPD CPLANE1 CPNE2 CSF1 CSRP1 CUL2 CUTC CXorf21 CYB5B CYP51A1 DNAJA4 EAF2 EDNRB EEF1AKMT2 EHD2 ELFN1 EPN3 ETNK1 EVI2A EVI2B FAAH FBXO46 FGL2 F…
WORSCHECH_TUMOR_EVASION_AND_TOLEROGENICITY_UP	Up	6.72221e-07	3.45775e-05	Up	1.20601e-05	0.000479861	Up	2.76662e-06	0.000149229	16	BLNK BOK CCL2 CCL4 CCR7 CX3CL1 CXCL10 CXCL9 IFNAR1 IFNB1 IFRD1 IL12B IL13 IL17D IL23R IL2RG IL4 IL4I1 IL6 IL7R IL9 IRF7 LCP2 LY6D NFKB1 PIAS2 PIAS3 STAT4 VPREB3 XCL1
GSE27859_MACROPHAGE_VS_CD11C_INT_F480_HI_MACROPHAGE_DN	Down	1.11114e-08	8.68083e-07	Down	1.21871e-05	0.00048383	Down	0.0171026	0.116196	163	ACOT2 ADIPOR1 ADIPOR2 AES AGFG2 AGL AKAP1 ALDH18A1 AMD1 ANAPC13 ANGPTL2 AP1M1 ARHGAP45 ARL8B ATP6V0A1 ATP6V0D2 BAG4 BLOC1S3 C2CD2L CAMK2G CD300LB CD93 CDK19 CDK20 CEACAM1 CERK CHEK2 COQ9 CORO1C CSGALNACT2 CTDSP2 CTNS CYTH4 DAP DCAF7 DHRS1 DNAJC9 DUSP18 DUSP7 ECH1 EIF2B1 EIF4EBP2 ELOF1 ELOVL5 EMILIN2 EXOSC5 FADS1 FAM168B FAM32A FAM53A FANCE FBXL6 FBXO32 GAPT GCSH GPSM3 GPX1 GSN HINT1 HPCAL1 IDH3G …
REACTOME_NOD1_2_SIGNALING_PATHWAY	Up	9.42937e-06	0.00034773	Up	1.22607e-05	0.000485665	Up	0.00154009	0.0219699	27	BIRC2 BIRC3 CARD9 CASP1 CASP2 CASP4 CASP8 CASP9 CHUK CYLD IKBKB IKBKG IRAK1 IRAK2 MAP2K6 MAP3K7 MAPK11 MAPK12 MAPK13 MAPK14 NOD1 NOD2 RIPK2 TAB1 TAB2 TAB3 TMEM189-UBE2V1 TNFAIP3 TRAF6 UBE2N
RPS14_DN.V1_UP	Up	0.0029105	0.0348549	Up	1.2291e-05	0.00048578	Up	0.00132661	0.0196675	123	ACKR4 ACTA2 ADA ADAMDEC1 ADAMTS6 ADRA2A AIF1 ALCAM ANKRD1 ANPEP ANXA3 ANXA6 ARHGAP25 ARHGEF3 ARL4C ATP8B1 ATP8B4 BCL2A1 BCL6 BIRC3 BST1 C3AR1 CACNB4 CALB1 CAPG CASP1 CCL1 CCL2 CCNA1 CD14 CD300A CD69 CD9 CDC42EP3 CDCP1 CDKN1A CEACAM6 CEACAM8 CELA2A CLEC5A CLEC7A COLEC12 CPM CR1 CRIM1 CROT CRTAM CSTA CTSG CTSH CTSS CYFIP2 CYP1B1 CYSLTR1 DCN DMXL2 DNAJC22 EGR3 ELANE EMP1 ENPP2 EPS8L2 EVI2A EVI2B F13…
GSE14769_40MIN_VS_360MIN_LPS_BMDM_DN	Up	3.00337e-06	0.000127812	Up	1.23252e-05	0.000486051	Up	0.000690716	0.0118087	159	ACBD3 ACP5 ADAMTS4 ADM AEN AGTRAP AIM2 AKAP13 ALPK1 ANKLE2 ANXA6 APPBP2 ARF3 ARFGAP1 ARID1A ARMCX6 ATP11A ATXN7 BAIAP2L1 BCL2L2 C20orf96 CA2 CABIN1 CACNA1D CAPZA2 CCL2 CCNT1 CDS1 CHAC2 CHIA CHORDC1 CIAPIN1 CISH CORO1B COX11 CPSF7 CRBN CREB3 CRISPLD1 CSF2RB DCN DEDD DEFB119 DENND1B DHX38 DIRC2 DLGAP4 DNAJC1 DOCK10 DOT1L DPEP3 DSE DSEL DUSP28 EGFL8 EGLN2 EHBP1L1 EPS15L1 EXOC6B EZR FAM114A1 FCER1G F…
GSE26727_WT_VS_KLF2_KO_LPS_STIM_MACROPHAGE_DN	Up	9.26343e-06	0.000342477	Up	1.2418e-05	0.000488624	Up	0.00112262	0.0173234	175	ACSL1 ACTG1 ADAM17 ADO AGO2 AHCYL1 AHR ARG2 ATF3 ATP1B3 ATP2B1 ATXN2 BCL10 BCL2A1 BIK BLZF1 CAND1 CCL4 CCT5 CD200 CD40LG CDC42EP3 CDS2 CHMP1A CHSY1 CLIC1 COX17 CSTB CYCS CYP1B1 DAAM1 DIMT1 DUSP14 DUSP2 DUSP4 DUSP5 DYNLL1 EEA1 EIF2S1 EIF4A3 ELF4 EVI2B EZH2 EZR FAM131A FASLG FEM1B FEN1 FEZ2 FH FHL2 GABPB1 GEM GFI1 GNAI3 GNG5 GNL2 GPM6B GRAMD4 HINFP HIVEP2 HNRNPA0 HNRNPAB HNRNPF HOPX HOXB2 HPS5 HRAS…
GO_POSITIVE_REGULATION_OF_LOCOMOTION	Up	5.85317e-05	0.00161289	Up	1.29129e-05	0.000506975	Up	1.94989e-05	0.000759177	253	AAMP ACP5 ACTN4 ACVR1 ACVR1B ADAM10 ADAM17 ADAM8 ADAM9 ADGRA2 ADRA2A AGER AGT AIF1 AKT1 AKT2 ALOX12 AMOT AMOTL1 ANGPT1 ANGPT4 ANGPTL3 ANO6 ANXA3 APC ARHGEF39 ARHGEF7 ARTN ATOH8 ATP8A1 BAG4 BCAR1 BCAS3 BCL2 BDKRB1 BMP2 BMP4 BMPR2 BVES C1QBP C3AR1 C5AR1 CALR CAMK1D CAMK2D CAPN7 CARMIL1 CARMIL2 CBLL1 CCAR1 CCBE1 CCL11 CCL19 CCL2 CCL20 CCL21 CCL24 CCL26 CCL3 CCL4 CCL5 CCL7 CCL8 CCR1 CCR2 CCR6 CCR7 CD…
GO_POSITIVE_REGULATION_OF_LEUKOCYTE_DIFFERENTIATION	Up	2.60526e-05	0.000819733	Up	1.29976e-05	0.000509171	Up	1.64968e-05	0.000668382	85	ACIN1 ADA ADAM8 AGER ANXA1 AP3B1 AP3D1 ATP11C ATP6AP1 AXL BAD BTK CA2 CALCA CARMIL2 CASP8 CCL19 CCL5 CCR1 CD101 CD27 CD46 CD74 CD80 CD83 CD86 CREB1 CSF1 CSF1R CTNNBIP1 DCSTAMP EGR3 FADD FLT3LG FOS FOXP3 GAS6 GATA3 GLI2 GLI3 GNAS GPR68 HAX1 HCLS1 HLA-G HLX HMGB1 ID2 IFNG IHH IL12A IL12B IL12RB1 IL15 IL17A IL1B IL1RL2 IL2 IL20 IL23A IL23R IL2RA IL3 IL34 IL36B IL4 IL4R IL5 IL6 IL7 IL7R INPP5D ITPKB …
DALESSIO_TSA_RESPONSE	Up	4.38538e-06	0.000176469	Up	1.30372e-05	0.000509599	Up	6.86741e-05	0.00203454	11	ANXA1 ARC ATF3 CGA CLU DHRS2 FOS FOSL2 GADD45B HIST1H2BG HIST2H2AA3 HSPA1A HSPB8 LGALS1 MAFF MMP12 NTS PPP1R15A SNAI1 SSX1 STXBP6 TEX14
GSE2585_CD80_HIGH_VS_LOW_AIRE_KO_MTEC_UP	Up	3.69242e-06	0.00015168	Up	1.31372e-05	0.000512381	Up	3.61107e-05	0.00124916	115	ABCA8 ABR ACPP ACSL1 ADAM19 ADGRE1 AHRR AK1 AKAP3 ANTXR1 AP5Z1 ARL4C ASIC3 ATP13A4 ATP1B1 ATP5MF ATP8B4 ATP9A B3GALT2 BNC2 BRDT BRINP1 BTC BTG1 BTG3 C1QL3 C1S C2orf40 CACNA2D3 CARMIL1 CAV1 CAVIN4 CCDC71L CCR8 CD200 CD72 CDC45 CDK3 CGREF1 CH25H CHCHD10 CLEC1B CLEC4A COL6A3 CRCT1 CSF3 CSNK2A2 CST7 CXCL3 DCN DCSTAMP DDT DENR DLX4 DNER DUSP1 DVL3 EGLN3 EID1 EMP2 ENOX1 EPHA4 F13A1 FAM19A3 FBXO33 FCGR2…
BIOCARTA_STRESS_PATHWAY	Up	5.90274e-05	0.00162094	Up	1.31905e-05	0.000513331	Up	0.000141841	0.00355523	25	ATF1 CASP2 CHUK CRADD IKBKB IKBKG JUN LTA MAP2K3 MAP2K4 MAP2K6 MAP3K1 MAP3K14 MAP4K2 MAPK14 MAPK8 NFKB1 NFKBIA RELA RIPK1 TANK TNF TNFRSF1A TRADD TRAF2
GO_POSITIVE_REGULATION_OF_IMMUNE_RESPONSE	Up	1.25639e-05	0.000445917	Up	1.34035e-05	0.000519369	Up	5.26983e-05	0.00167897	363	ABI1 ABL1 ACOD1 ACTB ACTG1 ACTR2 ACTR3 ADA ADAM8 ADORA2B AIM2 ANXA1 AP1G1 ARPC1A ARPC1B ARPC2 ARPC3 ARPC4 ARPC5 B2M BAIAP2 BAX BCAR1 BCL10 BCL2 BIRC2 BIRC3 BLK BRK1 BTK BTN3A1 BTRC C1QA C1QB C1QBP C1QC C1R C1RL C1S C2 C3 C3AR1 C4A C4B C4BPA C5 C5AR1 C6 C7 C8A C8B C8G C9 CACNB3 CACNB4 CADM1 CARD11 CARD9 CARMIL2 CASP8 CCL19 CCL5 CCR2 CCR7 CD14 CD180 CD19 CD1D CD209 CD226 CD247 CD28 CD36 CD38 CD3D C…
GO_REGULATION_OF_PODOSOME_ASSEMBLY	Up	0.000299122	0.00603894	Up	1.34042e-05	0.000519369	Up	2.81189e-05	0.00102886	10	ARHGEF5 BLK CAPG CSF2 FSCN1 GSN HCK IL5 KIF9 LCP1 MAPK9 MSN SRC TNF
GSE14769_UNSTIM_VS_80MIN_LPS_BMDM_UP	Down	1.12469e-06	5.40887e-05	Down	1.35384e-05	0.000523427	Down	0.000119104	0.00310371	182	AAGAB ABCG1 ACOT13 ACOT2 ACVR1B AIMP1 AKTIP ALKBH4 ANAPC2 ANKLE1 ANKRD49 AP3M2 APOBEC1 ARHGAP25 ARL14EP ARMC7 ARRDC2 ARRDC3 ASB8 ATG12 ATG16L1 ATPAF1 AURKB BET1L BID BLOC1S2 BMS1 BORA BTBD1 C16orf54 C8G C8orf58 CASP2 CASS4 CBX5 CBX6 CCDC115 CCDC117 CCDC134 CCSAP CD300LB CDK20 CDS2 CEP19 CHST14 CLEC1A CNR2 COA5 CREBZF CRKL CYTH4 DCAF7 DDIT3 DYNC1LI2 EMC3 EPM2AIP1 ERLIN1 EXOC8 FAM78A FAM84B FBXL12 …
GO_CHEMOKINE_RECEPTOR_BINDING	Up	3.18448e-07	1.76049e-05	Up	1.35828e-05	0.000524	Up	2.36204e-06	0.000130582	25	C5 CCL1 CCL11 CCL13 CCL15 CCL17 CCL18 CCL19 CCL2 CCL20 CCL21 CCL22 CCL23 CCL24 CCL25 CCL26 CCL27 CCL28 CCL3 CCL3L3 CCL4 CCL5 CCL7 CCL8 CCR2 CCRL2 CKLF CNIH4 CREB3 CX3CL1 CXCL1 CXCL10 CXCL11 CXCL12 CXCL13 CXCL14 CXCL16 CXCL2 CXCL3 CXCL5 CXCL6 CXCL9 ITCH JAK1 PF4 PF4V1 PPBP S100A14 STAT3 XCL1 XCL2 YARS
MODULE_300	Up	2.84977e-05	0.000887228	Up	1.36577e-05	0.000525749	Up	2.20987e-05	0.000839749	24	ADRA1A AHR CASP1 CASP14 CD14 CD2 CD38 CD40 CDK11A CRADD DAP DAP3 DAPK1 DUSP6 GPR65 HTRA2 IL18 IL1B IL2RA LTBR LY86 MAEA NFKBIA P2RX1 PDCD1 PEA15 RIPK1 STAT1 TNFAIP3 TNFRSF1B TNFRSF25 TRAF1 TRAF2
GO_PLATELET_ACTIVATION	Up	0.000357781	0.0069466	Up	1.36991e-05	0.000526201	Up	1.16371e-05	0.000501244	102	ACTB ACTG1 ACTN1 ADAMTS13 ADRA2A ADRA2B ADRA2C AKT1 ARRB1 ARRB2 AXL BLOC1S3 BLOC1S4 C1GALT1C1 CD40 CD40LG CD9 CLEC1B CLIC1 COL1A1 COL1A2 COL3A1 CSRP1 CX3CL1 DGKA DGKB DGKD DGKE DGKG DGKH DGKI DGKK DGKQ DGKZ ENTPD2 F2 F2R F2RL2 F2RL3 F5 F8 FCER1G FERMT3 FGA FGB FGG FIBP FLNA FYN FZD6 GAS6 GATA1 GNA11 GNA12 GNA13 GNA14 GNA15 GNAQ GNAS GNB1 GNG2 GP1BA GP1BB GP5 GP6 GP9 HBB HRG HSPB1 IL6 ILK ITGA2B I…
CHARAFE_BREAST_CANCER_LUMINAL_VS_BASAL_DN	Up	1.42062e-05	0.000497246	Up	1.37464e-05	0.000526877	Up	0.00291358	0.0348378	304	ABCD3 ACTN1 ADA ADD3 ADGRE5 ADM ADORA2B ADRB2 AGPS AKR1B1 AKR1B10 AKR1C1 AKR1C2 AKR1C3 AKT3 ALDH1A3 ALDH3A2 AMD1 ANKH ANKRD33B ANTXR1 ANXA1 ANXA2 ANXA2P2 ANXA3 ANXA4 APOL6 ARAP3 ARHGAP23 ARHGAP5 ARHGEF28 ARNTL2 ARPC2 ASXL1 ATP10D ATP1A1 ATP1B3 AXL B2M B3GNT5 BICC1 BICD2 BIN1 BIRC3 BMP1 BNC1 BTG3 C1R C1S C3 CALD1 CAMTA1 CARD6 CASP1 CASP4 CAV1 CAV2 CAVIN1 CAVIN3 CBR1 CCDC28A CCDC80 CCDC82 CCDC88A C…
GO_WOUND_HEALING	Up	8.69739e-05	0.0022304	Up	1.40135e-05	0.000535956	Up	3.34124e-05	0.00118115	287	A2M ACTB ACTG1 ACTN1 ACVRL1 ADAM15 ADAM17 ADAMTS13 ADIPOR2 ADORA2A ADRA2A ADRA2B ADRA2C ADRB2 AHNAK2 AJUBA AK3 AKAP1 AKAP10 AKT1 ALOX15 ANO6 ANXA1 ANXA5 ANXA8 AP3B1 APOA5 APOD APOH ARHGEF19 ARRB1 ARRB2 AXL B4GALT1 BCL9 BIN3 BLOC1S3 BLOC1S4 BLOC1S6 BMP4 C1GALT1C1 C1QBP C3 C6orf89 CAPZA1 CAPZA2 CAPZB CARMIL1 CARMIL2 CASP3 CAV1 CAV3 CBX5 CCL20 CCM2L CCNB1 CD177 CD34 CD36 CD40 CD40LG CD59 CD9 CDC42 C…
GSE19923_WT_VS_HEB_AND_E2A_KO_DP_THYMOCYTE_DN	Up	5.12871e-07	2.74139e-05	Up	1.42265e-05	0.000542932	Up	7.21463e-07	4.68978e-05	164	ADGRB1 ADORA2B ALDH18A1 AMBRA1 AMY2A AMZ2 ANGPTL2 ANLN AREG ARID3B ATF3 ATP5MF ATXN7L3B B3GALT2 BCL10 BCL2A1 BHLHE40 BIRC2 BMP7 BTG1 BTG2 CAPN1 CCL13 CCL4 CCL7 CCR1 CCR8 CFLAR CISH CITED2 CLK1 CLK3 CLP1 CSF1 CSNK1D CSTF2T CTLA4 CXCR4 CYB5R3 DDX54 DLG4 DNAJB1 DNAJB9 DUSP1 DUSP6 EGR1 EGR2 EIF1 EIF1AY ENO2 ERF ERO1A ERRFI1 ETS2 EVI2A F2R FASTKD5 FGF13 FOS FOSL1 FOXF2 FURIN GCH1 GEM GPR65 GTF2E2 H2AF…
GSE3039_NKT_CELL_VS_B2_BCELL_DN	Up	0.00071969	0.0121983	Up	1.44635e-05	0.000550791	Up	2.07156e-06	0.000115603	141	ABCA1 ACAT2 ADAM28 ADAM8 ADRA1A AKR1B15 ALDOA ALDOC ANGPT2 ANKRD37 APBB2 APBB3 APOC3 AQP9 ARG1 ARPP19 ASB15 ATF5 ATP6V0A1 ATXN7L1 B3GNT5 B4GALT1 BASP1 BEND6 BEX3 BHLHE40 BLCAP BRI3 BZW2 C19orf66 C9orf3 CAV1 CAVIN1 CCDC97 CCL4 CCRL2 CD109 CD80 CDH1 CDKN1A CEBPB CHD7 CHKB CHST1 CISH CPED1 CPSF7 CRABP1 CREB5 CRTAM CSF1 CSRNP1 CTPS1 CXCL14 CXCL3 CYLC2 CYTH1 CYTIP DAB2 DDIT3 DUSP16 DUSP4 DUSP6 ECHDC3 …
GO_POSITIVE_REGULATION_OF_ALPHA_BETA_T_CELL_DIFFERENTIATION	Up	0.000730629	0.0123333	Up	1.46682e-05	0.00055739	Up	9.48119e-05	0.00261823	22	ADA ANXA1 AP3B1 AP3D1 CCL19 CD80 CD83 CD86 FOXP3 GLI3 HLX IFNG IHH IL12B IL12RB1 IL23A IL23R IL4R IL6 ITPKB LGALS9 MYB NCKAP1L NKAP NLRP3 PNP PRKCZ RARA RIPK2 SASH3 SHH SOCS5 SYK TGFBR2 TNFSF4 ZAP70 ZBTB16
LENAOUR_DENDRITIC_CELL_MATURATION_DN	Up	5.02636e-06	0.000198659	Up	1.47412e-05	0.00055897	Up	8.23348e-06	0.000376576	104	ADAM10 AKR1C1 ALG3 AMPD3 ANPEP ARHGDIB ATP2A3 BCAT1 BRD2 BST1 BTG2 C3 C3AR1 C5AR1 CCR2 CD14 CD163 CD180 CD37 CD44 CES1 CHI3L1 CORO1A CSF1R CTBP1 CTSK CXCL2 CXCL3 CXCL5 CYBB CYTIP DHX8 DOK1 DUSP6 ELK3 EMP1 EMP3 EVI2A FBP1 FCER1G FCGR2A FCN1 FGL2 FYB1 GK GLA GSR HIST1H2BE HIST1H4C HSD17B10 HTRA1 IDS IER3 IL1B IL1R2 IL2RG IL6R IRF7 ISG15 ITGAL ITPR1 KRT10 KYNU LGALS2 LGMN LHFPL2 LST1 LTA4H LYZ MAPKA…
BROCKE_APOPTOSIS_REVERSED_BY_IL6	Up	4.03202e-07	2.20161e-05	Up	1.48798e-05	0.000563022	Up	0.0010609	0.0165874	124	ACPP ADIPOR2 AMPD1 ANAPC10 AP1S2 ARFGAP3 ATP2B4 BCL2L11 BCL3 BCL6 BHLHE40 CADPS CAV2 CCL2 CCNC CD180 CD44 CD8B CDK17 CEBPB CHST15 CXCR4 DAPK1 DEPP1 DNAJA2 DNAJB9 DOHH DPM1 DUSP3 DUSP5 DYRK3 EEF1E1 EIF4E EIF5 ELL2 EPB41L2 EVI2A EVI2B FAM3C FLOT1 FOXO3 GADD45A GADD45B GAS6 GATM GNA13 GRB2 HBEGF HCK HEG1 HHLA1 HNRNPU HSPA13 HSPA1A ICAM1 ID1 ID3 IER2 IFNGR1 IL6ST IRF1 IRF4 IRF9 JUN JUNB LDLR LITAF LP…
GO_PATTERN_RECOGNITION_RECEPTOR_SIGNALING_PATHWAY	Up	4.8662e-06	0.000193622	Up	1.52705e-05	0.000576574	Up	0.00261262	0.0322417	96	BCL10 BIRC2 BIRC3 BTK CASP8 CD14 CD180 CD36 CD86 CHUK CLEC7A CNPY3 COLEC12 CTSB CTSK CTSL CTSS CYLD DDX58 DMBT1 FADD FCN1 FFAR2 HAVCR2 HSP90B1 HSPD1 IFIH1 IKBKB IKBKE IKBKG IRAK1 IRAK2 IRAK3 IRAK4 IRF3 IRF7 ITCH ITGAM ITGB2 LBP LGALS9 LGMN LSM14A LY96 MAP2K6 MAP3K1 MAP3K7 MAPKAPK2 MAPKAPK3 MARCO MAVS MYD88 NFKBIA NOD1 NOD2 NR1H4 OTULIN PGLYRP1 PGLYRP2 PGLYRP3 PGLYRP4 PIK3AP1 PIK3C3 PIK3R4 PRKCE R…
GSE17721_0.5H_VS_12H_LPS_BMDC_DN	Up	8.98889e-07	4.43102e-05	Up	1.54579e-05	0.000582412	Up	0.000789865	0.0130755	161	ABR ACAA1 AHCYL1 AKAP2 ALKBH4 AMELX AMMECR1 ANXA1 ANXA5 ARG2 ARHGAP17 ARID5B ASB6 ATAD1 ATF3 ATM ATP2C1 ATP6V1E1 B2M BCAM BNIP2 C1orf52 C1QL3 C9orf3 CAB39L CCL13 CCL5 CCNT1 CCNT2 CD200 CD47 CD81 CEP350 CFLAR CGGBP1 CITED2 COL22A1 CPD CPSF2 CREBZF CRK CRYGS CRYM CTSK CTTN CX3CL1 CXCL9 CYBB CYP27B1 DCAKD DMKN DNAJC1 DNER DSPP DTNB DUSP16 DUSP26 EEF1E1 ENPP3 EXTL1 FBXO11 FNTB FST G3BP2 GAK GALR3 GBP…
DAZARD_UV_RESPONSE_CLUSTER_G28	Up	2.79436e-07	1.57926e-05	Up	1.55285e-05	0.000583831	Up	1.76071e-09	2.24788e-07	12	ANXA2 ATF3 CCDC85B CCL20 CITED2 CTGF CXCL2 CXCL3 GADD45A GADD45B H1FX HIST1H2AI IER3 INSL4 MT1G PHLDA2 PMAIP1 PTGS2 TACSTD2
KUROZUMI_RESPONSE_TO_ONCOCYTIC_VIRUS	Up	1.04122e-05	0.00037754	Up	1.56463e-05	0.000587016	Up	0.000145296	0.00362647	27	C3 CASP1 CCL2 CCL20 CCL22 CCL3 CCL5 CCL7 CCR1 CCR2 CCR4 CCR5 CCR6 CCR7 CCR9 CD40LG CXCL10 CXCL2 CXCL9 CXCR2 CXCR3 CXCR5 IFNG IL10RA IL11 IL13RA1 IL15 IL16 IL18 IL1A IL1B IL1R2 IL2RB IL2RG IL36RN IL6R IL6ST ITGAM LTA LTB SPP1 TNF TNFRSF1B XCR1
GSE43955_TGFB_IL6_VS_TGFB_IL6_IL23_TH17_ACT_CD4_TCELL_52H_DN	Up	6.30578e-07	3.272e-05	Up	1.59379e-05	0.000594191	Up	0.00779001	0.0684351	177	ABCD3 ACSL4 ADAM8 AHR AIFM1 AKR1B15 ALDH1A1 ALDH9A1 ANXA5 APAF1 APBB2 ARHGEF28 ASF1B ATP11A ATP7A ATXN10 BASP1 BIRC3 BMP2K BOLA2 BST1 C1QB CAPZB CASP4 CD300C CD44 CD5L CD72 CDC42EP4 CDIPT CDK14 CDKN1C CGGBP1 CHUK CLEC3B CLEC4E CLIC4 CLPP COL11A2 CPEB2 CST3 CTGF CTSE CTSH CUL3 CXCL9 CYB5R4 CYFIP1 DPP6 DTD1 DUSP1 DUSP16 EBNA1BP2 ECM1 EFNB2 EGR1 EHD1 EIF1AX EXOC4 FGFR1 FJX1 FLNB FOXH1 FOXJ1 FOXK1 FS…
GO_LEUKOCYTE_CELL_CELL_ADHESION	Up	1.69844e-05	0.000578513	Up	1.59228e-05	0.000594191	Up	0.000127257	0.00326343	158	ABL1 ADA ADAM17 AIRE ANXA1 APBB1IP APOA4 ATG5 ATP7A AZI2 B2M BATF BAX BCL11B BCL2 BCL3 BMP7 BMX BRAF BTN3A1 CADM1 CALCA CARD11 CASP8 CCL19 CCL21 CCL5 CCND3 CCR7 CD151 CD1D CD2 CD209 CD276 CD28 CD3D CD3E CD3G CD4 CD40LG CD44 CD7 CD74 CD80 CD86 CD8A CD8B CDK6 CEBPB CERCAM CHD7 CLEC4D CLEC4E CLEC4M CLEC7A CRTAM CTNNB1 CTPS1 CXADR CYP26B1 DDOST DLG1 DLL4 DNAJA3 DOCK2 DOCK8 DPP4 EBI3 EGR1 EIF2AK4 ELF4…
GSE2770_IL4_ACT_VS_ACT_CD4_TCELL_2H_DN	Up	5.38162e-05	0.00150737	Up	1.59353e-05	0.000594191	Up	0.0034752	0.0396253	167	ABHD17C ADAR AFMID AHCTF1 AHCYL1 AHI1 AKAP10 AKAP14 ALDH18A1 AOC3 AQP1 ARAP2 ARHGEF3 ARIH2 ARL14EP ASNS ATF3 ATF6 ATP11B ATP8B4 AXIN1 BAZ1A BEND3 BHLHE40 BTG1 C1orf189 CALCRL CARS CATSPERD CBLB CD200 CD300LF CDC25A CDV3 CFAP70 CGAS CHAMP1 CHD7 CISH CLIC4 COL7A1 CPSF6 CRY2 DBT DDX11 DDX3X DNAJC21 EIF2S2 EIF3D ELL ERLIN1 ESF1 F3 FAM241A FARSB FILIP1L FOXN2 GABRP GIMAP8 GOLGA5 GPR146 GPR183 GRASP GY…
GNF2_MCL1	Up	3.45165e-06	0.000143786	Up	1.60829e-05	0.000598339	Up	0.000349683	0.007007	50	ACAP2 AIF1 AP1S2 ARRB2 CASP1 CCR1 CD302 CFP CHST15 CLEC4A CMTM6 CNPY3 CSGALNACT2 CTSS CYBB DAZAP2 DPEP2 EVI2B FBXL5 FMNL1 GMIP HCK HSD17B11 IER2 IFNGR1 IGSF6 ITGB2 JUNB LILRA1 LILRA6 MCL1 MFSD1 MNDA MYD88 NAIP NCF2 NOD2 OTULINL PECAM1 PLCB2 PPT1 PRKCD PTPRE PYCARD RAB11FIP1 RGS2 S100A4 SAMHD1 SELL SKAP2 STX11 TCIRG1 THEMIS2 TLR2 TLR8 USP3
HAHTOLA_MYCOSIS_FUNGOIDES_CD4_UP	Up	5.68989e-06	0.000220947	Up	1.6545e-05	0.00061424	Up	3.62412e-06	0.000189158	50	ABHD5 ACTR2 ADM ARPC1A ATF3 BST2 BTG2 CCL4 CDKN1A CEBPD CHPT1 CXCL1 CXCL2 CXCL3 EGR1 EGR2 EMC3 ENC1 EREG ETS2 FAM49A FBN2 FUCA1 G0S2 GLIPR1 GLRX GLUL GM2A HBEGF HIST2H2BE IER3 IL1B KLF4 KLF6 KYNU LILRA5 MANBA MAPK14 MCTP1 MS4A4A NEU1 NLRP3 NUP214 PADI2 PFKFB3 PLAUR PPP1R15A PRKAR1A PTGS2 RAB20 RHOB RIPK2 RPS11 SLC16A6 SOD2 SULT1A2 TMEM127 TRIB1 VNN1 WIPI1 ZNF185
GO_POSITIVE_REGULATION_OF_NIK_NF_KAPPAB_SIGNALING	Up	0.000337272	0.00666506	Up	1.66668e-05	0.000617473	Up	0.00117041	0.0178744	23	ACTN4 CARD10 CARD14 CHI3L1 COPS8 CREBBP EIF2AK2 HAVCR2 HMGB1 IRAK1 MALT1 MAP3K7 MAS1 NOD1 NOD2 RC3H1 RC3H2 RPS3 SASH1 TLR3 TLR6 TNF TNFRSF10A TNFRSF10B TNFSF15 TRAF2 TRAF4 TRAF6 ZFP91
OKUMURA_INFLAMMATORY_RESPONSE_LPS	Up	2.04451e-08	1.48089e-06	Up	1.70552e-05	0.000630545	Up	0.000107054	0.00288283	127	ABCE1 ACSL1 ACTA2 ADAP1 ADIPOR2 AGT AKT3 ALCAM ALG9 APOL2 ARG2 ATF5 ATP11A BAALC BCL2L11 BIRC3 C1orf109 CA1 CA12 CCDC33 CCHCR1 CCL1 CCL5 CCL8 CCNB2 CCR7 CD200 CEBPD CENPS CEP135 CHST1 CHST7 CITED2 CLGN CLIP1 CYB5A DHRS2 DNAJC16 DNAJC6 DOCK10 DSE EIF1AX ETV5 FA2H FAM129A FCGR2A FKBP1A FOXC1 FOXD1 FOXO4 FSCN1 FZD3 FZD6 GALNT12 GCKR GDF11 GSAP GULP1 HAMP HEATR3 IGFBP5 IL18RAP IL1RL1 IL27RA IL5 ISCA1…
REACTOME_PEPTIDE_LIGAND_BINDING_RECEPTORS	Up	3.56314e-06	0.000147424	Up	1.76103e-05	0.000649712	Up	8.98607e-06	0.000403714	36	ACKR1 ACKR2 ACKR3 ACKR4 AGT AGTR1 AGTR2 ANXA1 APLNR APP AVP AVPR1A AVPR1B AVPR2 BDKRB1 BDKRB2 BRS3 C3 C3AR1 C5 C5AR1 C5AR2 CCK CCKAR CCKBR CCL11 CCL17 CCL19 CCL2 CCL20 CCL21 CCL22 CCL25 CCL27 CCL28 CCL3 CCL3L3 CCL4 CCL5 CCL7 CCR1 CCR10 CCR2 CCR3 CCR4 CCR5 CCR6 CCR7 CCR8 CCR9 CX3CL1 CX3CR1 CXCL1 CXCL10 CXCL11 CXCL12 CXCL13 CXCL16 CXCL2 CXCL3 CXCL5 CXCL6 CXCL9 CXCR1 CXCR2 CXCR3 CXCR4 CXCR5 CXCR6 ED…
GO_REGULATION_OF_MYOBLAST_FUSION	Up	1.61559e-05	0.000555626	Up	1.81224e-05	0.00066722	Up	1.08346e-05	0.000472408	11	CD53 CFLAR CXCL10 CXCL9 EHD1 EHD2 FLOT1 FLT3LG GDF15 IL4 IL4R MAPK14 MYF5 MYF6 MYOD1 MYOG NFATC2 SCGB3A1 TNFSF14
GO_POSITIVE_REGULATION_OF_HEMOPOIESIS	Up	5.16372e-05	0.00146382	Up	1.84765e-05	0.000678849	Up	3.90357e-05	0.00132961	109	ACIN1 ACVR1B ACVR2A ADA ADAM8 AGER ANKRD54 ANXA1 AP3B1 AP3D1 ARNT ATP11C ATP6AP1 ATXN1L AXL BAD BTK CA2 CALCA CARMIL2 CASP8 CCL19 CCL5 CCR1 CD101 CD27 CD46 CD74 CD80 CD83 CD86 CREB1 CSF1 CSF1R CSF3 CTNNBIP1 DCSTAMP EGR3 ETS1 FADD FES FLT3LG FOS FOXC1 FOXO3 FOXP3 GAS6 GATA1 GATA2 GATA3 GLI2 GLI3 GNAS GPR68 HAX1 HCLS1 HIF1A HLA-G HLX HMGB1 HMGB2 HOXA5 ID2 IFNG IHH IL12A IL12B IL12RB1 IL15 IL17A IL1…
GSE35825_UNTREATED_VS_IFNG_STIM_MACROPHAGE_DN	Down	8.45904e-07	4.21669e-05	Down	1.86288e-05	0.00068303	Down	6.19848e-06	0.000292548	180	ADAMTS10 ADIPOR1 AKT1 ANKRD54 AP1S2 AP2A2 AP3D1 APOBEC1 APPL2 ARHGAP45 ARHGEF1 ARL15 ASB13 ATF7IP ATMIN ATP10D ATP6V1A ATRX C2CD2 C3AR1 CELF2 CERK CERS5 CLTC CNPY4 CPEB1 CTDSP1 CUL4A CXCR4 DAGLB DEPDC5 DIS3L2 DOCK2 DOP1B EDEM1 EIF2AK3 ENGASE EPN1 ERP29 ETAA1 EXOC4 FAM110B FAM168B FAM76B FASN FBXL4 FCHO2 FER FMNL1 FNBP1 FOXN3 GABPB2 GAPVD1 GBA2 GGCX GLE1 GNAI2 GNS HDAC5 HPS4 IFT140 IGFBP4 INPP4A I…
GSE39152_BRAIN_VS_SPLEEN_CD103_NEG_MEMORY_CD8_TCELL_DN	Up	2.44565e-06	0.000106374	Up	1.8896e-05	0.0006914	Up	0.000174233	0.00415637	179	ABCE1 ACOD1 ADPRHL2 AGFG1 AHR ALX3 AMBP AMFR ANKRD11 ARL5A ARPC5L ATF3 ATP1A1 BACH1 BAG3 BCAS2 BCL2L1 BCL6 BMP2K BRIX1 BYSL BZW2 C6orf136 C9orf85 CA4 CASP1 CASP4 CBFB CBX7 CCDC58 CCL4 CD164 CD34 CDC34 CDK8 CDKN2D CEBPB CFL2 CGA CHD7 CHRAC1 CLDND1 CLIC4 COMMD2 COQ7 CRIPT CSF2RB CXCL10 CXXC5 CYP51A1 DMP1 DOK2 DUSP1 EIF1AY EIF6 EML5 EMP1 EN1 ETFB EXOSC10 EXT1 FAS FBXL5 FBXW11 FCF1 FCGR2B FXN FYN GAB…
GSE25085_FETAL_LIVER_VS_ADULT_BM_SP4_THYMIC_IMPLANT_UP	Down	0.000161825	0.00365827	Down	1.94237e-05	0.000709246	Down	0.00105448	0.0165161	187	ACP6 ADPRM ADSS AGO4 AHCY ANKRD37 ANKRD44 AP5S1 ATP2A3 BBS9 BORA BRD8 BTF3 BTG2 C11orf49 C19orf38 C19orf70 C4orf46 CAPG CCDC125 CCNI CD109 CDC25C CENPO CEP44 CEP57 CEP89 CEP97 CFAP20 CHCHD3 CIR1 CKS2 COMMD8 COPS5 CSNK2A2 CWC25 DAP3 DAZAP1 DDX11 DDX50 DOK3 EIF2S3 ENTPD5 ERCC6L ERGIC3 ERLIN1 EXO5 FAM107B FAM122B FAM151B FBXL8 FMO5 FOPNL FRAT2 FUCA2 GINS1 GMNN GNB1 GPX1 H2AFX H2AFZ HACL1 HASPIN HAUS…
GSE17721_CTRL_VS_CPG_4H_BMDC_DN	Up	6.92998e-08	4.45578e-06	Up	1.97697e-05	0.000717452	Up	6.67301e-05	0.00199277	141	ACTN1 ADHFE1 ADRA1A AFF1 ALPK2 APBB2 ARF4 ASB16 ATF3 ATP1B2 BCKDHB BCL9 BFAR BHLHA15 BST2 C1QL3 CBLN1 CBWD2 CCDC120 CCL1 CCNB3 CCNL1 CD200 CD38 CD47 CDH13 CHD1 CHM CHMP2A CHTOP CLCN5 CLDND1 CLN5 COL5A3 COX17 CPD CPSF2 CSF1 CST7 CUTC DDA1 DLL4 DLX1 DNAJB11 DNAJC21 DNER DRC3 DSCAML1 DUSP11 EIF2S2 ELL2 ELOC ETNK1 EYA4 FBLN5 FBXW11 FOXP1 FRMD6 G3BP2 GABRR1 GAPDHS GBP4 GBP7 GINM1 GLB1L GLYCTK GPRIN1 G…
GO_ACTIN_FILAMENT_BUNDLE	Up	9.19067e-05	0.00233514	Up	1.97376e-05	0.000717452	Up	2.63982e-07	1.93579e-05	35	ABLIM1 ABLIM3 ACTA1 ACTN1 ACTN4 AMOT CNN2 CORO1B CRYAB DAAM1 FBLIM1 FERMT2 FHL3 FHOD1 FLNB FSCN1 GAS2L1 GAS2L2 ILK LCP1 LIMA1 MICALL2 MST1R MYH10 MYH14 MYH6 MYH7 MYH9 MYL12B MYL9 MYLK MYO1C NEBL NOX4 PDLIM2 PDLIM7 PGM5 PTK2 PXN RFLNA RFLNB SEPT11 SEPT12 SEPT7 SEPT9 SHROOM4 SIPA1L3 SORBS1 SYNPO TEK TPM1 TPM3 TPM4 VANGL2 VIL1 ZYX
REACTOME_DOWNSTREAM_TCR_SIGNALING	Up	0.000189825	0.00417428	Up	1.97541e-05	0.000717452	Up	0.00341315	0.0390773	21	BCL10 CARD11 CD247 CD3D CD3E CD3G CD4 CHUK HLA-DQA1 HLA-DQA2 HLA-DRB1 HLA-DRB5 IKBKB IKBKG LCK MALT1 MAP3K7 NFKBIA PDPK1 PIK3CA PIK3CB PIK3R1 PIK3R2 PRKCQ PTEN RELA RIPK2 TAB2 TMEM189-UBE2V1 TRAF6 TRAT1 UBE2N
KEGG_RIG_I_LIKE_RECEPTOR_SIGNALING_PATHWAY	Up	2.15851e-05	0.000702841	Up	2.01351e-05	0.000729218	Up	0.000705103	0.0119882	46	ATG12 ATG5 AZI2 CASP8 CHUK CXCL10 CYLD DDX3X DDX3Y DDX58 DHX58 FADD IFIH1 IFNA1 IFNA10 IFNA13 IFNA14 IFNA16 IFNA17 IFNA2 IFNA21 IFNA4 IFNA5 IFNA6 IFNA7 IFNA8 IFNB1 IFNE IFNK IKBKB IKBKE IKBKG IL12A IL12B IRF3 IRF7 ISG15 MAP3K1 MAP3K7 MAPK10 MAPK11 MAPK12 MAPK13 MAPK14 MAPK8 MAPK9 MAVS NFKB1 NFKBIA NFKBIB NLRX1 OTUD5 PIN1 RELA RIPK1 RNF125 SIKE1 TANK TBK1 TBKBP1 TKFC TMEM173 TNF TRADD TRAF2 TRAF3 …
GO_ESTABLISHMENT_OF_ENDOTHELIAL_BARRIER	Up	1.7973e-05	0.000608681	Up	2.0358e-05	0.000734831	Up	0.00162938	0.0228385	24	AFDN CTNNB1 ENG EZR F11R F2RL1 ICAM1 MARVELD2 MSN MYADM PDE2A PDE4D PPP1R16B PTPRS RAB1A RAB1B RAP1A RAP1B RAP2B RAP2C RAPGEF1 RAPGEF2 RAPGEF3 RAPGEF6 RDX SOX18 TJP1 TJP2 WNT7A WNT7B
GO_T_CELL_ACTIVATION_INVOLVED_IN_IMMUNE_RESPONSE	Up	6.88799e-05	0.0018326	Up	2.03729e-05	0.000734831	Up	0.00113587	0.0174824	30	APBB1IP ATP7A BATF BCL3 CD86 CLEC4D CLEC4E EIF2AK4 EOMES F2RL1 FCER1G FOXP1 GATA3 HMGB1 ICAM1 IFNA1 IFNA10 IFNA13 IFNA14 IFNA16 IFNA17 IFNA2 IFNA21 IFNA4 IFNA5 IFNA6 IFNA7 IFNA8 IFNB1 IFNE IFNG IFNK IL12B IL18R1 IL4 IL6 IRF4 ITGAL LCP1 LEF1 LILRB1 LY9 PSEN1 PTGER4 RAB27A RC3H1 RC3H2 RELB RORA RORC RPS6 SEMA4A SLAMF6 SLC11A1 STAT6 TNFSF18 TSC1 ZFPM1
GSE9988_ANTI_TREM1_AND_LPS_VS_VEHICLE_TREATED_MONOCYTES_UP	Up	1.42532e-05	0.000497908	Up	2.08341e-05	0.000749943	Up	0.000234965	0.00525812	134	ABL2 ACOD1 ACSL3 ADM ADRB2 ADTRP ANKRD28 AQP9 ARL5B ASNS ASPH ATP2B1 BANP C11orf96 CCL18 CCL20 CCNA1 CCR7 CCRL2 CD274 CDK1 CFLAR CHAC1 CKS2 CSF1 CSRNP1 CSTB CTSL CXCL1 CXCL2 CXCL3 CYB5D1 DCSTAMP DDIT4 DENND4A DNAJB4 DOLK DTL DUSP1 DUSP2 DUSP5 DYRK3 E2F7 EGLN3 EGR1 EID3 EIF2AK3 ETS2 F3 F8 FBXO30 FERMT2 FNIP2 FOSL1 GADD45A GARS GCLM GEM GLA GNPDA1 GPRC5A HECW2 HOMER1 ID2 IER3 IL10 IL18 IL1A IL1B IL…
GO_NEGATIVE_REGULATION_OF_I_KAPPAB_KINASE_NF_KAPPAB_SIGNALING	Up	6.98185e-06	0.000267026	Up	2.09896e-05	0.000754009	Up	0.000326359	0.00666133	42	ABL1 ADIPOQ ASH1L BMP7 C1QTNF3 CARD19 CASP8 CCDC22 CYLD DAB2IP DNAJA3 ESR1 FAF1 FBXW11 G3BP2 GSTP1 IL10 IL1RL1 LITAF NFKBIA NFKBIB NFKBID NLRC3 NLRP12 NLRP3 NLRP6 NLRX1 NOV NR1H4 OPTN OTUD7A OTUD7B PER1 PPM1A PPM1B PSMD10 PYCARD RHOH RIPK1 RORA SIRT1 STAT1 TLE1 TNFAIP3 TNIP1 TNIP3 TRIM59 ZC3H12A ZMYND11
CRX_DN.V1_DN	Up	0.00126404	0.0187139	Up	2.14322e-05	0.000768355	Up	3.60194e-05	0.00124844	79	ACBD6 ACSS1 ANXA2 APOBEC2 ARHGEF28 ATP8B2 B3GNT2 BACH2 BCL3 C1QC C1QTNF6 CADPS2 CALCA CAMK2B CAPN12 CCKBR CD44 CDH20 CDKN1A CEBPA CEBPB CEBPD CHAC1 CHRNA3 CHRNB4 CLRN3 CNMD COL16A1 COL4A2 CRYBG3 CSN3 CTNNAL1 CXCL13 DCAF4 DDX3Y DHX32 DUSP16 EFNA1 EGR1 EYA1 FABP5 FABP7 FKBP5 FMN1 FMO3 FOXD1 FRMD6 FUT4 GDAP1L1 GFAP GHRH GLIPR2 GNG11 H6PD HNF1A HSD17B2 INHBB INSM1 INSM2 IRF5 JAM3 JUNB KDELR3 KLF10 KS…
GO_POSITIVE_REGULATION_OF_TUMOR_NECROSIS_FACTOR_SUPERFAMILY_CYTOKINE_PRODUCTION	Up	0.000561395	0.00999249	Up	2.15306e-05	0.000770328	Up	0.00341917	0.039121	43	ADAM8 ARFGEF2 ARHGEF2 CARD9 CCL19 CCL2 CCL3 CCR2 CD14 CD2 CD36 CD86 CLU CYBA FADD FCER1G HAVCR2 HDAC2 HLA-E HMGB1 HSPB1 IFNG IL12B IL23A ISL1 JAK2 LBP LGALS9 LY96 MAPKAPK2 MAVS NCL NFATC4 NOD1 NOD2 PF4 PIK3R1 PTAFR PYCARD RASGRP1 RIPK1 RIPK2 SASH3 SPN SPON2 THBS1 TICAM1 TIRAP TLR1 TLR2 TLR3 TLR4 TLR9 TNFRSF8 TWIST1 ZBTB20
GO_RESPONSE_TO_MUSCLE_STRETCH	Up	5.86875e-05	0.00161468	Up	2.16745e-05	0.000773915	Up	1.60177e-06	9.35034e-05	10	ANKRD1 CAV3 CSRP3 DMD ECE1 EDN1 FOS JUN MAPK14 NFKB1 NFKBIA NPPA RAF1 RELA RYR2 SLC8A1 SLC9A1 TCAP TTN
GO_INNATE_IMMUNE_RESPONSE_ACTIVATING_CELL_SURFACE_RECEPTOR_SIGNALING_PATHWAY	Up	6.1155e-06	0.000236955	Up	2.21035e-05	0.000787647	Up	0.000369929	0.00728609	92	BCL10 BTRC CARD11 CARD9 CD209 CHUK CLEC4A CLEC4C CLEC4D CLEC4E CLEC6A CLEC7A CREBBP CUL1 EP300 FBXW11 FCER1G FCN1 FFAR2 FYN HRAS ICAM2 IKBKB IKBKG KLRK1 KRAS LYN MALT1 MAP3K7 NFKB1 NFKBIA NRAS PAK1 PAK2 PAK3 PDPK1 PLCG2 PRKACA PRKACB PRKACG PRKCD PSMA1 PSMA2 PSMA3 PSMA4 PSMA5 PSMA6 PSMA7 PSMA8 PSMB1 PSMB10 PSMB11 PSMB2 PSMB3 PSMB4 PSMB5 PSMB6 PSMB7 PSMB8 PSMB9 PSMC1 PSMC2 PSMC3 PSMC4 PSMC5 PSMC6 …
AUJLA_IL22_AND_IL17A_SIGNALING	Up	4.86227e-05	0.00139395	Up	2.23305e-05	0.000794144	Up	2.08576e-05	0.000802905	2	CCL3 CSF3 CXCL1 CXCL5 CXCL9 DEFB4A DUOX2 IL19 IL36G
GSE45365_NK_CELL_VS_BCELL_MCMV_INFECTION_DN	Up	5.66031e-06	0.000220764	Up	2.26668e-05	0.00080145	Up	5.124e-06	0.000250304	164	ACY1 ADAR AFDN AHCYL2 AKT3 ALDH2 ALOX15B ANXA6 AOC1 ARHGAP22 ARHGEF2 ARNTL2 BBIP1 BTG3 C1orf115 CCL22 CCSER2 CD40 CD70 CD84 CDC42EP4 CDT1 CHKB CHST7 COL9A2 CSNK1G3 CSTA CXorf40B CYLD CYP27B1 DAAM1 DCAF6 DENND4A DENND5A DHX9 DLD DNAJA1 DUSP1 EBI3 ECPAS EHBP1L1 EIF1 ENSA ERICH1 F11R FAM117A FAM49A FAS FBXL8 FGFR1OP FLT3 FOXO1 FSTL1 FUT7 FXYD6 G0S2 GAB2 GADD45A GADD45B GALNT11 GBP1 GGH GRSF1 GTDC1 H…
SARTIPY_BLUNTED_BY_INSULIN_RESISTANCE_UP	Up	2.09935e-05	0.000691188	Up	2.26219e-05	0.00080145	Up	0.00101394	0.0160465	18	AK4 CCDC86 CERK CXCL1 FRMD6 JUNB LRRFIP1 MT2A NAB2 NFIL3 PKD2 PPRC1 RGL1 RSAD2 SERPINE1 SKIL SNTB2 SOCS3 WDR92
MODULE_108	Up	0.000210669	0.00452059	Up	2.26715e-05	0.00080145	Up	1.32649e-05	0.000556737	28	C3AR1 C5 C5AR1 CCL11 CCL13 CCL15 CCL17 CCL18 CCL19 CCL2 CCL20 CCL21 CCL23 CCL3 CCL4 CCL7 CCL8 CCR1 CCR2 CCR5 CX3CL1 CX3CR1 CXCL1 CXCL10 CXCL11 CXCL12 CXCL13 CXCL14 CXCL2 CXCL5 CXCL6 CXCL9 CXCR2 CXCR3 CXCR4 DEFB1 DEFB4A FOSL1 FPR1 FPR2 FPR3 HRAS IL16 IL1A LECT2 NOVA1 PF4 PLAU PLAUR PLD1 PPBP RALA SERPIND1 XCL1
GO_MYELOID_LEUKOCYTE_ACTIVATION	Up	0.000245825	0.00512621	Up	2.29317e-05	0.000809039	Up	0.000135871	0.00343472	73	ADAM10 ADAM9 AIF1 ANXA3 BATF BATF2 BATF3 CAMK4 CCL3 CCL5 CD244 CD86 CD93 CHGA CLU CPLX2 CRTC3 CSF1 CSF2 CX3CL1 CX3CR1 CXCR2 DCSTAMP DHRS2 DOCK2 EDN2 F2RL1 FCER1G FOXP1 GATA2 HAVCR2 HMGB1 HYAL2 IL13 IL4 IRF4 JMJD6 JUN KIT KMT2E LAT LAT2 LBP LCP2 LTBR LYN MILR1 MRGPRX2 MT1G NDRG1 NR4A3 PI4K2A PIK3CD PIK3CG PLA2G3 PPBP PREX1 PRG3 PRKCD PRKCE PSEN1 PYCARD RASGRP1 RBPJ RELB RHOH S100A13 SBNO2 SLAMF1 S…
AMIT_EGF_RESPONSE_240_MCF10A	Up	0.000554235	0.00990479	Up	2.30452e-05	0.000811428	Up	3.37526e-05	0.00118141	16	AKAP12 B3GNT2 BMP2 DUSP4 EHD4 GABPB1 GPN2 HERPUD1 INSIG1 ITSN1 MICAL2 PCDH7 PLAU PTAFR PTHLH SLC7A11 SOCS2 TGFA TNFRSF12A
GO_REGULATION_OF_RESPONSE_TO_CYTOKINE_STIMULUS	Up	2.66424e-06	0.000114478	Up	2.37005e-05	0.000832849	Up	1.90448e-06	0.000107633	106	ADAR ADIPOQ AES AGPAT1 AGPAT2 ANGPT1 APOA1 AXL BIRC2 BIRC3 CACTIN CASP8 CAV1 CCL5 CD24 CD74 CDC37 CHUK CLIP3 CPNE1 CREBRF CSF1 CYLD DNAJA3 ECM1 EDN1 F2RL1 FADD GAS6 GFI1 GSTP1 HIF1A HIPK1 HPX HSP90AB1 HSPA1A HSPA1B IFNA1 IFNA10 IFNA13 IFNA14 IFNA16 IFNA17 IFNA2 IFNA21 IFNA4 IFNA5 IFNA6 IFNA7 IFNA8 IFNAR1 IFNAR2 IFNB1 IFNG IFNGR1 IFNGR2 IKBKB IKBKG IL1RN IL36RN IL6ST IRAK1 IRAK2 IRAK3 IRF3 IRF7 JA…
HUANG_DASATINIB_RESISTANCE_UP	Up	4.90399e-05	0.00140365	Up	2.40691e-05	0.000844131	Up	0.000432354	0.00820594	59	AGPS AKR1C3 ANTXR2 ANXA1 ARHGAP29 BTN3A3 CALD1 CAST CAV1 CAV2 CAVIN1 CCDC50 CDC42EP3 COL5A1 COTL1 DCBLD2 DPYD DUSP10 EGFR ELK3 ELL2 EPHA2 EPHB2 EXT1 F2RL1 F3 FSTL1 FXYD5 GBP3 GNG12 IFI16 IFIT3 IL15RA INPP1 ITGA5 JAG1 KCTD12 LAMB3 LARP6 LAYN LIMA1 LYN MAML2 MAP7D1 MET MSN MYO10 NDC80 NNMT OSMR P3H2 PALM2-AKAP2 PARVA PCDH7 PDGFC PGM1 PLAU POPDC3 PPP1R18 PRNP PSMB8 PSMB9 RAC2 RAI14 REXO2 RIPK4 SAMD9…
GSE22589_HIV_VS_HIV_AND_SIV_INFECTED_DC_UP	Up	2.80386e-07	1.5796e-05	Up	2.43748e-05	0.000852591	Up	1.95602e-07	1.4834e-05	125	ACD AGFG1 AMHR2 ARFGAP2 ARMC4 ARMH4 ARV1 ASPDH ATAD3A ATP13A5 ATP1A1 ATP9B BAIAP3 BCL3 BDH1 BNIP2 BRPF1 C11orf53 C11orf86 C11orf87 C20orf96 CACNG8 CAPG CCR10 CCRL2 CD69 CD70 CD80 CDK10 CDK17 CDKN2A CEBPZOS CHIC2 CHRM1 CLK3 COG3 COPG2 CRHR1 CRIPT CRLF3 CSRNP1 CSRP3 CTLA4 CTRL DDA1 DEK DNASE1 DOK1 DOP1A DPYSL5 DUSP19 DUSP2 EEF1B2 EFCAB11 EGR1 ENKUR ENPP4 ERRFI1 EXO5 FAM84B FGD6 FSHB FXR1 GADD45A GA…
GO_REGULATION_OF_LIPOPOLYSACCHARIDE_MEDIATED_SIGNALING_PATHWAY	Up	0.00327556	0.0382674	Up	2.44064e-05	0.000852591	Up	0.00537028	0.053109	15	ACOD1 BMP6 CACTIN CD180 CD55 LTF LY86 LY96 MIF NFKBIL1 PRDM1 PRKCA SASH1 SIGIRR TNFAIP3 TRAF6 TRIB1 TRIM5
GSE9960_HEALTHY_VS_GRAM_POS_SEPSIS_PBMC_DN	Up	5.0785e-07	2.72275e-05	Up	2.45385e-05	0.000855523	Up	0.000485481	0.00895108	144	ACOX3 ACSL5 ADA ADAM32 ADGRE1 AHR AK4 ALOX15B ANO2 APOD APOO BHLHE22 BHLHE40 BIRC3 BRD2 BTBD19 BTG1 C15orf48 C19orf66 C1S CALHM6 CARD19 CCDC130 CCL5 CD274 CD80 CDS2 CELF1 CFB CHST2 CLEC2D CRLF2 CUL1 CXorf65 CYP27B1 CYTIP DDX60 DNAAF1 DNTTIP2 DOLPP1 DPPA3 DPYSL2 DUSP22 DUSP5 EAF1 EBI3 ENTHD1 EPM2AIP1 EPOP ETV3 FANCL FOPNL FZD7 G0S2 GAK GCH1 GJB2 GMPR GP1BA GPR19 GTPBP4 HERC6 HIST1H2BG HIST2H2BE HS…
GO_REGULATION_OF_HEMOPOIESIS	Up	1.23354e-05	0.000438989	Up	2.51317e-05	0.000874485	Up	1.40181e-05	0.000581226	190	ACE ACIN1 ACVR1B ACVR2A ADA ADAM8 ADIPOQ AGER ANKRD54 ANXA1 AP3B1 AP3D1 APCS ARNT ATP11C ATP6AP1 ATXN1L AXL BAD BCL6 BGLAP BMP4 BTK C1QC CA2 CALCA CAMK4 CARD11 CARMIL2 CARTPT CASP8 CCL19 CCL3 CCL5 CCR1 CD101 CD2 CD27 CD28 CD46 CD74 CD80 CD83 CD86 CDC73 CDK6 CDKN2A CEBPB CIB1 CLDN18 CLPTM1 CREB1 CSF1 CSF1R CSF3 CSF3R CTLA4 CTNNB1 CTNNBIP1 CTR9 CUL4A CYLD CYP26B1 DCSTAMP DLL1 DTX1 EGR3 EIF2AK2 ERBB…
GO_TOLL_LIKE_RECEPTOR_SIGNALING_PATHWAY	Up	6.32066e-05	0.00170985	Up	2.52104e-05	0.000875506	Up	0.0048606	0.0498175	79	BCL10 BIRC2 BIRC3 BTK CASP8 CD14 CD180 CD36 CD86 CHUK CNPY3 COLEC12 CTSB CTSK CTSL CTSS FADD HAVCR2 HSP90B1 HSPD1 IKBKB IKBKE IKBKG IRAK1 IRAK2 IRAK3 IRAK4 IRF3 IRF7 ITGAM ITGB2 LBP LGALS9 LGMN LY96 MAP3K1 MAP3K7 MAPKAPK2 MAPKAPK3 MYD88 NFKBIA NR1H4 PIK3AP1 PIK3C3 PIK3R4 PRKCE REG3G RFTN1 RIPK1 RIPK2 RPS27A RPS6KA3 S100A14 SCARA3 TAB1 TAB2 TAB3 TANK TBK1 TICAM1 TICAM2 TIRAP TLR1 TLR2 TLR3 TLR4 TL…
GO_NEGATIVE_REGULATION_OF_EXTRINSIC_APOPTOTIC_SIGNALING_PATHWAY	Up	3.5732e-05	0.0010704	Up	2.5584e-05	0.000886745	Up	1.30433e-05	0.000553748	70	ACVR1 AKT1 AR ARHGEF2 BCL2 BCL2L1 BIRC6 BMP5 BRCA1 CASP8 CFLAR COL2A1 CSF2 CTNNA1 CTTN CX3CL1 CX3CR1 DAPK1 EYA1 FADD FAS FASLG FGA FGB FGF10 FGG FYN GATA1 GCLC GCLM GDNF GFRAL GPX1 GSTP1 HGF HMGB2 HMOX1 HSPA1A HSPA1B HTT ICAM1 IGF1 IL19 IL1A IL1B IL4 IL7 ITGA6 ITGAV LGALS3 LMNA MAP2K5 MAPK7 MCL1 NOL3 NOS3 NRG1 NRP1 PAK5 PARK7 PEA15 PELI3 PF4 PHIP PSME3 RAF1 RB1CC1 RELA RFFL RIPK1 RNF34 RPS6KB1 SC…
GO_POSITIVE_REGULATION_OF_CD4_POSITIVE_ALPHA_BETA_T_CELL_ACTIVATION	Up	3.24529e-05	0.000991239	Up	2.57916e-05	0.000892197	Up	3.00775e-05	0.00109152	13	ANXA1 CCL19 CD55 CD80 CD83 CD86 FOXP3 HLX IFNG IL12B IL12RB1 IL23A IL23R IL4R IL6 LGALS9 MYB NCKAP1L NLRP3 PRKCQ PRKCZ RARA RIPK2 SASH3 SOCS5 TNFSF4 XCL1
ZHANG_ANTIVIRAL_RESPONSE_TO_RIBAVIRIN_DN	Up	0.00182397	0.0245399	Up	2.58497e-05	0.000892469	Up	8.40436e-05	0.00238728	42	AADAC ADORA2A AHR ANXA5 ARL4A ATP2B1 AXL CAV2 CCL3 CCL4 CDC14A CENPC CFLAR CTSE CXCR3 CYP1B1 DUSP10 FGF2 FOXO3 GATA3 GEM IFNB1 IL15 IL2RG IRF5 ITPR3 JUN MAP4K5 NCF2 PLK2 PPP1R3C PPP3CC PTGER2 PTHLH RALGDS RANGAP1 RAPGEF3 RGS20 RRAS2 SERPINE1 SMAD1 SOCS2 TFDP1 TNFRSF9 TRAF2 TUBA4A TUBB2A UBE2D3 VEGFC YAF2 ZFHX3
BIOCARTA_GSK3_PATHWAY	Up	0.000261667	0.00541838	Up	2.62375e-05	0.000904098	Up	0.0150462	0.106325	24	AKT1 APC AXIN1 CCND1 CD14 CTNNB1 DVL1 EIF2AK2 FZD1 GJA1 GNAI1 GSK3B IRAK1 LBP LEF1 LY96 MYD88 NFKB1 PDPK1 PIK3CA PIK3R1 PPP2CA RELA TIRAP TLR4 TOLLIP WNT1
KARLSSON_TGFB1_TARGETS_UP	Up	1.16848e-07	7.25029e-06	Up	2.64221e-05	0.000908696	Up	0.000952189	0.0151684	114	ABCE1 ABRACL ACTG1 ACTN1 ACTR3 ANXA2 ARHGAP26 BAG2 BAZ1A BCAT1 BHLHE40 BMP1 BTBD10 C16orf89 C20orf27 CACYBP CCT2 CCT3 CCT8 CD44 CDC34 CDK17 CHD3 COQ10B CTGF CTU2 CYCS CYP1B1 DDX21 DLAT DPY19L1 EEF1E1 EIF2B3 EIF2S1 EIF2S2 EIF3A EIF3B EIF4G1 EIF5 EIF5A ESD EXT1 FBLN2 FLNB GADD45G GARS GCSH GEMIN6 GJB3 GNL3 GTF2F2 GTPBP4 HMGA2 HSPA9 HSPD1 HSPE1 HSPH1 IDH3A IPO5 JADE1 KLF6 KPNB1 LMLN LRP8 LYAR MAK16 …
GRAHAM_CML_DIVIDING_VS_NORMAL_QUIESCENT_DN	Up	4.11567e-05	0.00119767	Up	2.67604e-05	0.00091855	Up	0.00106873	0.0166943	51	ADAM28 ADAM8 ADGRG6 AKR1C3 ALOX5 ANXA5 AREG ARMCX2 BAALC BCL11A BIRC3 C3orf14 CCL19 CCNG2 CD200 CD40 CD44 CD59 CH25H CREM CRHBP CTSO CXCL1 CXCL11 CXCL13 CXCL2 CXCL3 CXCL6 CYTIP DMD DUSP6 EMP1 ENPP4 ERG EVI2A FNBP1 GBP2 GLIPR1 GUCY1A1 H1F0 HIST1H2AC HIST2H2BE HLA-DQA1 HLA-DQB1 HLF HLX IDS IFI16 IL18R1 IL1B INHBA LIMCH1 MLLT3 MPZL2 MYO5C NEAT1 NFAT5 NRIP1 OPTN PCDH9 PMCH PPFIBP1 PTGER4 PTPRC RABGAP…
RICKMAN_TUMOR_DIFFERENTIATED_WELL_VS_MODERATELY_DN	Up	0.00067126	0.0115428	Up	2.74273e-05	0.000939622	Up	0.000285737	0.00604374	57	AFAP1L1 AGPAT4 AJAP1 AJUBA ANGPT2 APBB2 APLN AREG ARPC5L ARRDC4 ASCC3 ASPRV1 BNC1 CARD10 CARHSP1 CAV1 CCDC85C CDC42EP2 CDCP1 CDH22 CDKN1A CDSN CNGB1 CPA4 CYFIP1 CYP26B1 DEFB4A DEPDC7 DMKN DNAJB5 DSG1 DUSP14 EHD4 ETS2 FAM83B GDPD2 GJB2 GOLGA7B GPR39 GPR68 H3F3B HIF1A HIST1H2BC HOMER3 IFFO2 IL1A IL22RA1 IL24 IL36RN IMPA2 IPPK KCTD5 KLC1 KLK10 KLK5 KLK7 KLK8 KRT14 KRT16 KRT17 KRT6B KRTDAP LCE3D LIMA…
GSE1432_CTRL_VS_IFNG_6H_MICROGLIA_DN	Up	1.68224e-08	1.24908e-06	Up	2.79325e-05	0.000955086	Up	0.000516891	0.00941165	152	ACTR10 ACTR6 ADAR AGO3 AIDA AKAP12 ALLC APOL1 APOL2 APOL3 APOL6 ARAP2 ARF3 ARNTL2 ASCC3 ATF5 ATG3 BAZ1A BCAR3 C1RL C1S C5orf15 CALCOCO2 CARS CASP4 CASP7 CCL8 CD47 CD53 CDS1 CERS6 CES1 CFB CIITA CNDP2 CNTN5 CSF2RB CTNNBL1 CTNS CXCL10 CXCL11 CXCL9 CYLD DDX21 DDX58 DDX60 DNAJA1 DSC2 DYNLT1 EDN1 ELAVL4 ELF4 ESF1 FCGR1B FLT3LG FUT1 FUT4 G3BP2 GAS8 GBP1 GBP2 GCH1 GDI2 GIMAP5 GK GK3P GNG10 GRAMD2B GSAP …
GO_MONOCYTE_CHEMOTAXIS	Up	1.50441e-05	0.000521895	Up	2.83017e-05	0.000965848	Up	4.7324e-05	0.00154094	16	ANXA1 CALCA CCL1 CCL11 CCL13 CCL15 CCL17 CCL18 CCL19 CCL2 CCL20 CCL21 CCL22 CCL23 CCL24 CCL25 CCL26 CCL3 CCL3L3 CCL4 CCL5 CCL7 CCL8 CX3CL1 FLT1 FOLR2 IL6 IL6R LGALS3 PDGFB PTPRO RPS19 TNFRSF11A TNFSF11 XCL1 XCL2
FERRARI_RESPONSE_TO_FENRETINIDE_UP	Up	8.0684e-06	0.000304622	Up	2.87532e-05	0.000979375	Up	3.13277e-05	0.00112085	16	ATF3 BHLHE40 BMP2 CCL20 CXCL2 CXCL3 DDIT3 DDIT4 DEPP1 DHRS3 GPRC5A HERPUD1 IRF1 KLF7 NEAT1 NRIP1 PTGS2 SELE SEMA3C SLC7A5 ST3GAL1 TRIM33
GO_ACUTE_INFLAMMATORY_RESPONSE	Up	0.000784596	0.0130369	Up	2.89038e-05	0.000982619	Up	0.00126439	0.018935	30	ACVR1 ADRA2A AHSG ALOX5 ANO6 APCS APOA2 APOL2 ASS1 B4GALT1 BDKRB2 CD163 CD6 CEBPB CRP CTNNBIP1 DEFB1 EIF2AK1 ELANE EPO F12 F2 F3 F8 FGA FN1 GATA3 HFE HIF1A HNRNPK HP ICAM1 IL1A IL1B IL1RN IL22 IL31RA IL6 IL6R INS ITIH4 KLKB1 LBP MBL2 MRGPRX1 MYLK3 NPFF NUPR1 OGG1 OPRM1 ORM1 ORM2 PLSCR1 PRCP PTGES REG3A REG3G S100A8 SAA1 SAA2 SAA4 SERPINA1 SERPINA3 SERPINF2 SIGIRR STAT3 STAT5B TACR1 TFRC TNFSF4 UG…
GSE17721_0.5H_VS_12H_CPG_BMDC_DN	Up	3.93278e-07	2.15405e-05	Up	2.94516e-05	0.000999328	Up	3.10004e-05	0.00111138	172	AARS ABCA1 ACP5 ACSL5 ADAM17 ADAMTS4 ADGRE1 AGRN AGTRAP AKAP2 AMPD3 ANKRD24 ANXA1 ARAP2 ARID5B ARL14EP ASF1A BAIAP2 BCKDHB BCL2L13 BIRC3 C18orf32 CAMSAP1 CASP1 CCDC198 CCDC71L CCL5 CCNG2 CCR4 CCT3 CD47 CDKN2B CHPT1 CHRND CLK1 CMPK2 COL5A1 COP1 CP CPEB4 CPTP CRBN CREB1 CRTC2 CTU1 CXCL11 DENND5A DENR DGCR8 DNAJA1 DNAJB6 DPF2 DUSP16 DUSP2 EBI3 EDN1 EEF1E1 EIF2S2 ENG ENPP4 F11R FAM129A FAM53C FAM8A1 …
AMIT_EGF_RESPONSE_240_HELA	Up	7.94555e-05	0.00206747	Up	2.98299e-05	0.00101023	Up	2.59838e-05	0.000956655	52	AKAP12 ARF6 ARHGDIA ARPC4 BCL3 CAPRIN2 CD55 CDK17 CREM DKK1 DLGAP4 DNMBP EHBP1L1 EHD1 ELL2 EPN2 EZR FARSA FGF2 FHL3 GFPT2 GJB3 GRAMD2B IL11 IL7R ING2 LETM1 LRP8 MAT2A NDRG1 NUP160 PCDH7 PDLIM5 PLK2 PLPP3 RBMS1 RGS2 RPS6KB2 RYK SDC4 SH2B3 SHB SLC7A11 SOX13 SPRED2 SRPRA SYDE1 TBX3 THBS1 THOC1 TM4SF1 TNFRSF1A TOP1 TPM4 TUBGCP2 TXNRD1 VAV2 YKT6 YY1 ZEB1
GO_INFLAMMASOME_COMPLEX	Up	2.34776e-05	0.000751588	Up	2.99817e-05	0.00101344	Up	0.00251761	0.0314188	7	AIM2 CASP1 CASP12 CASP4 CASP5 GSDMD NLRC4 NLRP1 NLRP3 NLRP6 PYCARD
GSE21360_TERTIARY_VS_QUATERNARY_MEMORY_CD8_TCELL_UP	Down	2.20527e-07	1.29158e-05	Down	3.05945e-05	0.00102656	Down	0.00386144	0.0426151	166	ABCC3 ACAP3 ACBD5 ADAM9 ADAMTSL4 AHCYL2 ANGPTL4 AP2S1 APOC2 ARHGAP5 ARL11 ARL2 ARSB ARSG AXL CABLES1 CAMSAP2 CCR1 CCR3 CD101 CD109 CD163 CD300LF CD34 CDCA5 CDO1 CEBPA CENPF CERK CHD9 CMBL CNR2 COL14A1 COLEC12 COTL1 CPEB2 CPT1A CTNNB1 CYB5R1 CYTH1 DAB2 DBI DCXR DEPDC1B DHRS3 DMPK DPYSL2 ECM1 EMP1 EPOR EPS8 ETV5 F13A1 FCGRT FUNDC1 FURIN FZD7 GAL3ST4 GALNS GCNT1 GDE1 GM2A GNA12 GPX3 GSN HACD4 HAL HE…
GSE17721_CTRL_VS_LPS_4H_BMDC_DN	Up	8.66269e-07	4.29408e-05	Up	3.0659e-05	0.00102656	Up	0.000111523	0.00297541	125	ACTL6B ACTN1 ADCY2 ADCY4 APBB2 ARF6 ARHGAP17 ARHGAP35 ARMCX1 ATAD2B ATL3 ATM ATP1B4 ATP6V1E1 BBOX1 BCL2L1 BIRC3 BMPR1A BMX C11orf68 C19orf12 C5orf52 CA8 CARHSP1 CAVIN3 CCDC65 CCNJ CCNL1 CD70 CELSR1 CEP112 CES1 CHD1 CHRNA5 CLEC5A CMTR1 COL5A1 CRYBA1 CSDE1 CTTNBP2NL DACH1 DHX58 DPP6 DTX2 DUOXA1 DUSP16 DYNC1I1 E2F8 EBI3 EEF1E1 EGFR ELAVL4 ELL2 ELOC EPHB2 EPX ESR1 FAAH FABP9 FAM107B FAM241B FCER1A FM…
REACTOME_TRIF_MEDIATED_TLR3_SIGNALING	Up	1.62475e-05	0.000557694	Up	3.06269e-05	0.00102656	Up	5.3729e-05	0.0016996	67	AGER APP ATF1 ATF2 CDK1 CHUK CREB1 DUSP3 DUSP4 DUSP6 DUSP7 ELK1 FOS HMGB1 IKBKB IKBKE IKBKG IRAK1 IRAK2 IRF3 IRF7 JUN MAP2K1 MAP2K2 MAP2K3 MAP2K4 MAP2K6 MAP2K7 MAP3K7 MAPK1 MAPK10 MAPK11 MAPK14 MAPK3 MAPK7 MAPK8 MAPK9 MAPKAPK2 MAPKAPK3 MEF2A MEF2C NFKB2 NFKBIA NFKBIB NOD1 NOD2 PPP2CA PPP2CB PPP2R1A PPP2R1B PPP2R5D RELA RIPK1 RIPK2 RIPK3 RPS27A RPS6KA1 RPS6KA2 RPS6KA3 RPS6KA5 S100B SAA1 TAB1 TAB2 …
P53_DN.V2_UP	Up	0.000220599	0.00468833	Up	3.05211e-05	0.00102656	Up	4.26531e-06	0.000215035	50	ADAM12 ALOX5AP AMELX ANGPTL3 ANGPTL4 ANXA10 APOL3 ATP12A AVPR2 BARX2 BAX BFSP2 BPI C4BPA CA3 CACNG2 CCL20 CCL4 CD5L CD68 CD69 CD83 CDH4 CEACAM5 CH25H CHRNA10 CHST8 CLCF1 CLEC1A CNOT9 CTLA4 CXCL1 CXCL12 CXCL2 CXCL5 CXCL6 CYP17A1 CYP2A13 CYP2C8 CYP2D6 DLX6 DPF1 DPYS EML3 ETV5 EVI2A EVX1 FCRL2 FGF22 FOSL2 FOXL2 FPR3 FZD9 GALK1 GP5 GPA33 GSC2 GUCY2D GYPB H6PD HAO1 HIST1H1T HIST1H2AB HS3ST2 IER3 IKZF1…
BRUNEAU_HEART_GREAT_VESSELS_AND_VALVULOGENESIS	Up	0.00124777	0.018548	Up	3.04496e-05	0.00102656	Up	0.00015041	0.00371518	5	JAG1 MED13L NKX2-5 NOTCH1 NOTCH2 PTPN11 TBX1 TFAP2B
BEGUM_TARGETS_OF_PAX3_FOXO1_FUSION_AND_PAX3	Up	4.82498e-05	0.0013855	Up	3.13983e-05	0.00104933	Up	0.000115267	0.00303942	3	FN1 ID4 JAG1 NR2F1 PSTPIP2 PTHLH TOX
GO_POSITIVE_REGULATION_OF_RESPONSE_TO_WOUNDING	Up	1.38687e-05	0.00048832	Up	3.16191e-05	0.00105472	Up	0.000313752	0.00648177	87	ADAM8 ADORA2B ADRA2A AGER AGT AGTR1 ANO6 ANXA1 APOH ARFGEF1 BRAF C3 CAPN3 CCL1 CCL11 CCL13 CCL15 CCL18 CCL2 CCL23 CCL24 CCL26 CCL3 CCL3L3 CCL4 CCL5 CCL7 CCL8 CCR2 CCR7 CD28 CD36 CD47 CD6 CDK19 CLOCK CNR1 CNTF CPB2 CREB3L3 CX3CL1 DMTN EDNRA ENPP4 ETS1 F12 F2 F2R F3 F7 FABP4 FCER1A FCER1G FFAR2 FFAR3 FKBP1B FOXC2 GBP5 GPRC5B GPSM3 HBEGF HMGB1 HOPX HPSE HRAS HRG HYAL2 IDO1 IL12B IL15 IL17A IL17B IL1…
GSE22589_SIV_VS_HIV_AND_SIV_INFECTED_DC_UP	Up	2.70169e-06	0.000115807	Up	3.17679e-05	0.0010577	Up	2.57074e-05	0.000948447	104	ACPP ACTL9 ADAMTS16 AKAIN1 AMELX AMHR2 ANKRD2 ANO1 ANXA7 ARL4C ARMC4 ATG4D ATP6V0B B4GALNT4 BATF2 BBOX1 BCL3 C12orf75 C16orf78 C1QL3 C9orf43 CCIN CCL5 CCRL2 CD70 CD8B CDH8 CDKN2A CELA3B CES5A CETN1 CGAS CH25H CLEC4E CLVS1 CMPK2 CMTR1 CNEP1R1 CNIH3 CNTN6 COL11A2 COL12A1 COL4A2 CORO2B CPSF2 CRYBB2 CSRNP1 CTSW CXCL13 CYBB CYP24A1 DDX58 DHX58 DIRC2 DNAJB6 DNASE1L3 EDN3 EFNA5 EHD1 EHD2 EIF2D EIF6 ENPP…
GSE46606_UNSTIM_VS_CD40L_IL2_IL5_3DAY_STIMULATED_IRF4MID_SORTED_BCELL_DN	Up	1.18797e-06	5.68241e-05	Up	3.21557e-05	0.00106661	Up	9.08763e-05	0.0025317	168	ADM AEBP2 AFTPH AGRN ALCAM ALDH1B1 AMN1 ARAP2 ARF4 ARHGEF3 ARID5A ATP10A ATP1B3 ATP6V1C1 ATP6V1D ATXN1 AXL AZI2 AZIN1 B3GNT2 BASP1 BATF BBX BCL2L1 BHLHE40 BLOC1S4 BRWD3 BVES C19orf12 C3orf38 C5orf30 CASP3 CASP4 CASP8 CCL1 CCL5 CD70 CDK5R1 CDKN1A CEACAM21 CEMIP2 CISH CMYA5 CORT CPNE3 CTTNBP2NL DDX1 DENND5A DNAJC7 DRD4 DYRK2 EBI3 EEF1E1 EHD1 EHD3 EIF4ENIF1 FAM126A FBXO11 FBXW11 FGL2 FMNL2 FNDC3A GA…
ST_GA13_PATHWAY	Up	0.000153351	0.00350693	Up	3.20961e-05	0.00106661	Up	0.00272033	0.0331331	32	AKT1 AKT2 AKT3 ARHGEF11 BCL2 CDC42 CFB DLG4 GNA13 IKBKG LPA MAP2K4 MAP3K1 MAP3K5 MAPK8 NFKB1 NFKB2 NFKBIA NFKBIB NFKBIE NFKBIL1 PDPK1 PHKA2 PIK3CB PLD1 PLD2 PLD3 PRKD1 PTK2 RDX ROCK1 ROCK2 SRF TBXA2R TONSL
GSE3039_ALPHAALPHA_VS_ALPHABETA_CD8_TCELL_UP	Up	1.69306e-05	0.000578513	Up	3.23594e-05	0.00106802	Up	5.72942e-08	5.05842e-06	172	AARS ACADL ACY1 AIFM2 ALDOA ANKRD37 AP2M1 AP2S1 APRT ARL6IP4 ATG4B ATP5MD ATP5PF ATP6AP2 B3GNT7 BASP1 BCL2A1 BHLHE40 BYSL C15orf39 C1R CCDC115 CCDC80 CCDC86 CCHCR1 CCL4 CCR1 CCR5 CD14 CDH1 CDK8 CDKN1A CHST14 CLTB COMTD1 CPED1 CREB5 CSRNP1 CTDSPL CTF1 CTNNB1 CTPS1 CTSV CXCL1 CXCL3 DAB2 DCAF1 DCN DHFR DHX32 DIP2A DYNC1I2 ECHDC3 EGLN3 EGR1 EIF1AX EIF2B2 ELK3 ELL2 EPS8 ESD ETS2 F11R FABP5 FAM129B FAM…
GO_HOMOTYPIC_CELL_CELL_ADHESION	Up	2.40038e-05	0.000763389	Up	3.23789e-05	0.00106802	Up	9.63664e-07	6.00041e-05	32	ACTB ACTG1 ACTN1 BLOC1S4 CEACAM5 CLIC1 CSRP1 CTNNA3 CXADR DSC2 DSG2 DSP FERMT3 FGA FGB FGG FIBP FLNA GAS6 GATA1 GNAS HBB HSPB1 ILK ITGA2B ITGB3 JUP MEGF10 MEGF11 METAP1 MYH9 MYL12A MYL9 P2RY12 PDGFRA PIK3CB PIK3CG PKP2 PLEK PLPP3 PTPN6 PTPRU RAP2B SLC7A11 STXBP1 STXBP3 TLN1 TSPAN32 TYRO3 VCL WNT3A
PASINI_SUZ12_TARGETS_DN	Up	0.000148203	0.00341116	Up	3.23158e-05	0.00106802	Up	0.00033532	0.00679292	222	ABHD2 ABRACL ABTB2 ACSL4 ACTA1 ACTA2 ACTC1 ACTN1 ADK AHNAK AIF1L AKT1 AMFR AMMECR1L AMOTL1 AMOTL2 ANXA1 ANXA2 ANXA3 ANXA5 APP ARAP3 ARL4C AXL B2M BACH2 BAZ1A BDNF BHLHE40 BMP1 BMP2 BMP4 BNIP2 BTG2 CA3 CALD1 CAP1 CAPN2 CAV1 CAV2 CAVIN1 CCNG1 CD151 CD24 CD276 CDH2 CDK6 CDKN1A CDKN2B CFL2 CGN CITED2 CLDN12 CLIC1 CMTM3 CMTM7 CNN1 CNN2 COL11A1 COL1A1 COL1A2 COL3A1 COL4A5 COL5A1 COLEC12 CORO1C CPE CRLF…
GO_NEGATIVE_REGULATION_OF_ANOIKIS	Up	0.00529116	0.054433	Up	3.26141e-05	0.00107379	Up	0.000383775	0.00747838	12	BCL2 BCL2L1 CAV1 CEACAM5 ITGA5 ITGB1 MCL1 NOTCH1 NTRK2 PDK4 PIK3CA PTK2 PTRH2 SNAI2 SRC TLE1
GO_REGULATION_OF_EXTRINSIC_APOPTOTIC_SIGNALING_PATHWAY	Up	4.01469e-05	0.00117179	Up	3.29927e-05	0.00108424	Up	1.89627e-05	0.000742854	112	ACSL5 ACVR1 AGT AGTR2 AKT1 AR ARHGEF2 ATF3 BAX BCL10 BCL2 BCL2L1 BCL2L14 BID BIRC6 BMP5 BMPR1B BRCA1 CASP8 CAV1 CFLAR COL2A1 CSF2 CTNNA1 CTTN CX3CL1 CX3CR1 CYLD DAPK1 DAPK3 DBH DEDD2 DEPTOR EYA1 FADD FAF1 FAS FASLG FEM1B FGA FGB FGF10 FGFR1 FGG FYN G0S2 GATA1 GCLC GCLM GDNF GFRAL GPER1 GPX1 GSTP1 HGF HMGB2 HMOX1 HSPA1A HSPA1B HTRA2 HTT HYAL2 ICAM1 IGF1 IL19 IL1A IL1B IL4 IL7 INHBA ITGA6 ITGAV ITM…
GO_RESPONSE_TO_BIOTIC_STIMULUS	Up	1.04246e-05	0.00037754	Up	3.33706e-05	0.00109463	Up	0.000164624	0.00397473	490
WORSCHECH_TUMOR_REJECTION_UP	Up	1.89369e-06	8.57378e-05	Up	3.3517e-05	0.0010974	Up	0.000102887	0.00279178	30	ACKR1 ALCAM CCL1 CCL11 CCL22 CCL4 CCL5 CCR10 CCRL2 CKLF CLEC10A CXCL1 CXCL11 CXCL2 EBF4 FASLG GZMB IFI16 IFIT1 IFITM1 IFNG IGHM IL17F IL17RB IL1A IL1B IL1RAP IL23R IL2RG IL31 IL36G IL4I1 IL5 IL7 IL7R IRF4 IRF6 ITK JCHAIN KLRD1 LCK MSR1 MX2 NFAT5 NFKBIZ NKIRAS2 NKRF STAT2 STAT6 TAGAP TLR4 TLR6 TLX1 TNFRSF1B TNFRSF4 TNFSF11
GO_CYTOKINE_RECEPTOR_BINDING	Up	5.94453e-05	0.00162545	Up	3.4254e-05	0.00111947	Up	1.87195e-06	0.000106133	125	ADAM17 AMH BABAM2 BAMBI BDNF BEX3 BID BMP1 BMP10 BMP15 BMP2 BMP3 BMP4 BMP5 BMP6 BMP7 BMP8A BMP8B C5 CASP3 CASP8 CASP8AP2 CCL1 CCL11 CCL13 CCL15 CCL17 CCL18 CCL19 CCL2 CCL20 CCL21 CCL22 CCL23 CCL24 CCL25 CCL26 CCL27 CCL28 CCL3 CCL3L3 CCL4 CCL5 CCL7 CCL8 CCR2 CCRL2 CD2AP CD40LG CD70 CFLAR CKLF CLCF1 CNIH4 CNTF CREB3 CRLF1 CSF1 CSF2 CSF3 CTF1 CX3CL1 CXCL1 CXCL10 CXCL11 CXCL12 CXCL13 CXCL14 CXCL16 CX…
GSE22886_NAIVE_CD8_TCELL_VS_MONOCYTE_DN	Up	0.000810205	0.0133499	Up	3.43732e-05	0.0011213	Up	0.00108534	0.0168655	174	ABHD5 ACOT9 ACSL1 ADAP2 ADPGK AKR1A1 ALOX5 ANXA2 ANXA2P2 AP1S2 APLP2 APP ARAP1 ARHGAP26 ARID3A ASAH1 ATG7 ATP6V1A BACH1 BCL3 BCL6 BID C5AR1 CAPG CAPZA1 CCR1 CD14 CD33 CD36 CD93 CDC42EP3 CEBPD CFP CHST15 CKAP4 CLCN6 CLEC4A CLEC7A COL4A3BP COQ2 CORO1C CPVL CREG1 CSF1R CSF2RB CSF3R CST3 CSTA CTBP2 CTNNA1 CTSB CTSH CTSS CYBB DAPK1 DHRS7B DMXL2 DPYD DUSP3 DUSP6 ETV6 EXOC1 EXT1 FAM49A FBP1 FCER1G FCGR2…
BILD_HRAS_ONCOGENIC_SIGNATURE	Up	0.000102289	0.00251068	Up	3.47392e-05	0.00113116	Up	1.77471e-05	0.000709618	167	ABCA1 ACOT7 ADAM8 ADAMTS15 ADAMTS5 ADRB2 AHNAK2 AKAP12 ANGPTL4 ARG2 ARHGAP25 ARHGAP27 ARHGEF9 ARNTL2 ATP2B1 B3GNT5 B4GALT1 BCL6 BMP2 C2CD5 C6orf141 CALM2 CALU CASP1 CASP2 CCL20 CCNA1 CCNL1 CD274 CD55 CDCP1 CHST11 CLCF1 COL12A1 COL27A1 CSNK1D CSNK1E CXCL1 CXCL2 CXCL3 CXCL5 CYP1B1 CYP27B1 CYP2R1 CYREN DDX17 DENND2C DLL1 DLST DNAJC6 DUSP1 DUSP4 DUSP5 DUSP6 EFNB1 EGR1 EHD1 ELK3 ELOVL7 EPHA2 EPHA4 ERE…
GSE36891_UNSTIM_VS_POLYIC_TLR3_STIM_PERITONEAL_MACROPHAGE_UP	Up	0.00146194	0.0208885	Up	3.48734e-05	0.00113345	Up	5.3657e-07	3.57969e-05	82	ADAM12 ADAMTS1 ADAMTS9 AKAP12 APOLD1 AREG ARL4D ART4 ASIC5 ATF3 BSDC1 BTG2 BTN1A1 CABP7 CCL2 CCL7 CCRL2 CEACAM3 CEBPB CEBPD CHTF18 COQ10B CTLA4 CXCL1 CXCL2 CYTIP DAZL DNAJB4 DOK7 DPF3 DUSP4 DUSP5 DUSP8 DYRK3 EDN1 EGF EGR1 EGR2 EGR3 ELFN1 ENC1 EVC2 FAM117A FGF23 FGFRL1 FOS FOSB FOSL2 FOXD1 GDAP1 GNGT1 GPR132 GPR22 GPX6 HAMP HEPH HES2 HIST1H1A HMGCLL1 HOMER1 HSD17B6 HSPA1A HTR2A IER2 IER3 IGSF9 IL1…
DURCHDEWALD_SKIN_CARCINOGENESIS_DN	Up	8.55152e-05	0.00220085	Up	3.51365e-05	0.00113991	Up	0.0221907	0.138029	202	ABCC1 ABCG1 ACOX1 ADAM12 ADARB1 ADD2 ADNP AFF4 AGPS AHCYL2 AKR1D1 ALDH1A3 ANK3 APLN APLP2 AQP3 ARAP2 ARID3A ARNT ASAP1 ATF7IP ATP13A3 ATP2C1 B4GALT1 BCAR3 BLCAP BTBD10 C16orf72 CADM1 CAMK2D CAMSAP2 CAST CAT CCDC65 CCDC88A CCNG1 CCNY CD44 CD80 CDC40 CEP350 CHI3L1 CLIP1 CLIP4 CMTM4 COBLL1 COMMD10 CPEB4 CPNE2 CRABP2 CREBBP CRYBG3 CSRNP1 CTNND1 DAP DAPK2 DCUN1D3 DDX3X DDX49 DDX6 DEDD DEFB1 DEFB103A D…
GSE360_CTRL_VS_M_TUBERCULOSIS_DC_DN	Up	1.53674e-06	7.13578e-05	Up	3.6528e-05	0.00118289	Up	8.88395e-06	0.000400139	136	AASS ACP2 ACSL1 ADA ADRB2 AGRN AK4 ALDH1A2 AMHR2 ANKRD12 ARL4A ATF5 ATG4A ATN1 ATP2A2 ATP6V1E1 AURKB BRCA2 BST2 C3AR1 CASP1 CCL3 CCL4 CCL8 CCNA1 CCR7 CD163 CD38 CD44 CD80 CD83 CDH1 CEACAM5 CHST7 CKAP4 COBL COL5A2 CPNE6 CRLF3 CSF2RB CUL1 CYB5A DLEC1 DNAJB1 DUSP5 DYNLL1 EFHD1 EHBP1 ELL2 EPOR F13B FAM49A FCGR2A FCGR3B FGFR2 FICD FSCN1 G0S2 GADD45A GBP1 GBP2 GBX2 GH1 GLUL GNA12 GP1BA GPD2 GREM1 GSR H…
GSE2770_IL12_AND_TGFB_VS_IL4_TREATED_ACT_CD4_TCELL_2H_UP	Up	6.11711e-05	0.0016675	Up	3.68933e-05	0.00119255	Up	0.000248147	0.00546097	150	AADAC ABCF1 ACSS3 ACTR3 ADAT3 ADPRH AMPD3 ANKRD12 AP3D1 ARFGAP3 ARHGAP31 ATP6V1B2 ATP6V1C1 BAG3 BHLHB9 BTN1A1 C15orf48 C19orf12 C1orf122 C3 C8orf76 CAMSAP2 CCDC127 CCRL2 CCT4 CD274 CD63 CDH9 CDKN1A CES1 CFAP46 CISH CLCN7 CRIM1 CRNKL1 CTSB CXCL1 CYP51A1 DNAJB6 DPH3 DUSP5 DYNC1H1 DYNLL1 E2F6 E2F7 EIF4ENIF1 EML4 ERVW-1 EYA3 FADD FADS3 FAM120B GCLM GMEB1 GON4L GPN2 GPR35 GSTO1 HIST1H4H HIVEP2 HK2 HLA…
GSE34156_UNTREATED_VS_24H_NOD2_LIGAND_TREATED_MONOCYTE_DN	Up	0.000113415	0.00271248	Up	3.71737e-05	0.00119942	Up	0.000318136	0.00653222	158	ABCA1 ADAM28 ADAM9 ADM ADRA2A ALAS1 ALDH3B1 ANPEP ANXA5 AOAH ARHGEF2 ASAH1 ASPH ATP6V1B2 BATF3 BCAT1 BICC1 BRI3 BYSL C15orf48 CAPZA2 CARD19 CD14 CD163 CD300LF CD86 CD8B CHST15 CLIC4 CNPY3 COPRS CORO1C CREG1 CSF1R CSF2RA CSF2RB CTNNA1 CXCL1 CXCL16 CYBB CYP27A1 DAPP1 DIP2B DMXL2 DOC2B DOCK4 DOK3 DSE EMILIN2 EPB41L3 FAM198B FAM20C FAM234B FBXO42 FCGR2A FCGR2C FPR2 FTL GABARAP GCA GK GK3P GLT1D1 GLUL…
MODULE_46	Up	4.24802e-05	0.00123179	Up	3.754e-05	0.00120905	Up	6.37374e-05	0.00192689	189	ADA ADORA2A ADRA1D ADRA2A AFP AGRP AIM2 AIRE AKR1C3 ALCAM APOE AQP9 AREG ARHGDIB AZGP1 B2M BATF BCAT1 BCL2 BCL6 BPI BST1 BST2 BTG1 C1QA C1R C1S C2 C3 C3AR1 C4B C4BPA C5 C5AR1 C6 C7 C8A C8B C8G C9 CAMP CAPG CCL1 CCL11 CCL13 CCL15 CCL17 CCL18 CCL19 CCL2 CCL20 CCL21 CCL23 CCL3 CCL4 CCL7 CCL8 CCR1 CCR2 CCR5 CCR9 CD101 CD14 CD19 CD2 CD22 CD24 CD247 CD27 CD300C CD3D CD3G CD4 CD40 CD48 CD5 CD53 CD55 CD5…
GSE14769_UNSTIM_VS_20MIN_LPS_BMDM_DN	Up	1.61043e-05	0.000554926	Up	3.77288e-05	0.00121293	Up	0.000309865	0.00641642	150	ABCA13 ABCA4 ABCB10 ACSL3 AGT ANKRD40 ANKRD7 ANLN AOC3 ARHGEF39 ARL14EP ATL1 ATL2 BAG4 BAP1 BCKDK BCL9 BEND3 BICRA BRCA1 BRD2 BTG2 CCL4 CCL7 CCNL1 CCRL2 CD14 CD44 CEBPB CERCAM CHRNA5 CIZ1 COLGALT2 CPE CPEB1 CXCL10 CXCL3 CYFIP1 CYLD DCP1A DHX16 DNMT1 DOP1A DUSP1 DUSP16 DUSP2 EARS2 EGR1 ELAVL4 ELP4 ENO4 EXT1 FAM102A FAM118A FBLN5 FGFR1 FOS FSHB FST FYB1 GABRG1 GADD45G GDF15 GFPT1 GGCX GMCL1 GOLIM4 …
GSE360_CTRL_VS_T_GONDII_DC_DN	Up	4.04926e-06	0.000164435	Up	3.78936e-05	0.00121602	Up	5.13416e-06	0.000250304	130	AATK ABO ACTC1 ADRB2 AFF2 AGRN AK1 AK4 ALAS2 ALDH3B2 ALOX15B ANP32E APOL1 ATP5MC2 AURKB B4GALNT1 BASP1 BCAT1 BNIP3L BTG1 BTG3 CAMK2B CASK CCNA2 CCR7 CD200 CD83 CDK5R2 CDK9 CEBPD CFLAR CHAF1B COL16A1 COL4A2 CP CRYGA CSF2RB CXCL9 CXCR4 CYB5A CYP2C9 DCT DEFB1 DEPP1 DGKB DRD1 DUSP1 DUSP4 DUSP5 EFNA3 EIF1AX ERVW-1 EXT2 FAM110B FAM161A FANCI FASLG FICD FOXN3 GADD45B GAL GALNT2 GATA1 GATAD1 GBP1 GGH GNA…
GO_REGULATION_OF_LEUKOCYTE_DIFFERENTIATION	Up	1.4744e-05	0.000513033	Up	3.806e-05	0.00121916	Up	9.20675e-06	0.000411544	141	ACIN1 ADA ADAM8 ADIPOQ AGER ANXA1 AP3B1 AP3D1 APCS ATP11C ATP6AP1 AXL BAD BCL6 BGLAP BMP4 BTK C1QC CA2 CALCA CAMK4 CARD11 CARMIL2 CARTPT CASP8 CCL19 CCL3 CCL5 CCR1 CD101 CD2 CD27 CD28 CD46 CD74 CD80 CD83 CD86 CDKN2A CEBPB CLDN18 CLPTM1 CREB1 CSF1 CSF1R CTLA4 CTNNB1 CTNNBIP1 CUL4A CYLD CYP26B1 DCSTAMP DTX1 EGR3 ERBB2 ESRRA FADD FAS FBXO7 FLT3LG FOS FOXJ1 FOXN1 FOXP1 FOXP3 FSHB FSHR FSTL3 GAS6 GATA…
GSE17721_CTRL_VS_GARDIQUIMOD_1H_BMDC_DN	Up	4.67273e-06	0.000187183	Up	3.86899e-05	0.0012371	Up	0.000175753	0.00418646	136	AGL ANGPT2 ANKRD26 ANXA8 ARHGEF3 ARID5B ART3 ASPDH ATF7IP2 ATG10 B3GNT2 BCL6 BMP5 BMPR2 BTBD17 BTF3L4 C1D C1GALT1C1 CARD10 CBWD2 CCDC71L CCDC96 CCL13 CCNG2 CCNL1 CD38 CD8B CEBPZ CELA3B CEMIP CETN2 CLEC1B CLEC4E COL17A1 COL22A1 COX5A CPT2 CREB3L4 CSF1 CSTF1 CTR9 CXCL10 CYP1A2 DAB2 DDHD1 DNASE2B DOCK6 DSP DUSP6 EFNB3 EIF4E3 EN1 ERRFI1 ETS2 ETV6 FAM162A FAM227B FAM50B FBXO22 FBXO31 FBXO33 FEV FGG FI…
REACTOME_NFKB_AND_MAP_KINASES_ACTIVATION_MEDIATED_BY_TLR4_SIGNALING_REPERTOIRE	Up	1.05328e-05	0.000380683	Up	3.88264e-05	0.00123923	Up	0.000263831	0.00571666	65	AGER APP ATF1 ATF2 CD14 CDK1 CHUK CREB1 DUSP3 DUSP4 DUSP6 DUSP7 ELK1 FOS HMGB1 IKBKB IKBKG IRAK1 IRAK2 JUN LY96 MAP2K1 MAP2K2 MAP2K3 MAP2K4 MAP2K6 MAP2K7 MAP3K7 MAPK1 MAPK10 MAPK11 MAPK14 MAPK3 MAPK7 MAPK8 MAPK9 MAPKAPK2 MAPKAPK3 MEF2A MEF2C NFKB2 NFKBIA NFKBIB NOD1 NOD2 PPP2CA PPP2CB PPP2R1A PPP2R1B PPP2R5D RELA RIPK1 RIPK2 RPS27A RPS6KA1 RPS6KA2 RPS6KA3 RPS6KA5 S100B SAA1 TAB1 TAB2 TAB3 TICAM1 …
GSE29617_CTRL_VS_DAY7_TIV_FLU_VACCINE_PBMC_2008_UP	Up	2.15556e-05	0.000702841	Up	4.03181e-05	0.00128453	Up	0.0245261	0.145858	136	ABHD13 ARL4A ARL5B ARL8A ARL8B ATF3 B3GNT5 BACH1 BAG5 BCL3 BTG2 C5AR1 CACUL1 CCDC198 CCL20 CCZ1 CD69 CD83 CDADC1 CDH23 CDKN1A CHMP1B CHORDC1 CNTNAP3B COL5A2 COQ10B CPNE4 CRY1 CSRNP1 CTNNB1 CUL3 CXCL10 CXCL2 CXCR4 CYTIP DCP1A DCTN4 DCX DHX58 DNAJB9 DUSP1 DUSP2 ECT2 EGR2 EGR3 ELF4 ETF1 ETV3 F13A1 FAM53C FETUB FEZ1 FOS FOSB FOSL2 FSD1L FTH1 FZR1 G0S2 GNA13 GPR146 GPR183 GPR88 GUCY2C GZF1 HBB HBEGF H…
GSE17721_CTRL_VS_CPG_8H_BMDC_DN	Up	1.8939e-06	8.57378e-05	Up	4.08843e-05	0.00130024	Up	3.98526e-05	0.00134709	153	ABR ADAMTSL5 ADH7 ADORA1 AGRN AKIP1 ALOX12 ANKRD2 APPBP2 ARFRP1 ARID5B ATP6V1E1 B4GALT3 BCL2L1 BCL7C BRAF BST2 C18orf21 CA14 CACNA1A CACNG3 CAPN5 CAV1 CAV2 CCL11 CCL2 CCNL1 CD79B CDH3 CHD1 CHDH CHMP3 CLK3 CLRN3 CMTR1 CNOT7 CNP COL9A1 CPEB1 CRYBB1 CTCF CUTC CXCL9 CYP1B1 DACH1 DDA1 DDHD1 DNAJB1 DNAJB11 DUSP16 EEA1 EEF1E1 ELOC EMC2 ENG ETF1 F3 FADD FGL2 FUT7 GABARAPL2 GAPDHS GBE1 GBP2 GBP6 GINM1 GIP…
GSE26343_WT_VS_NFAT5_KO_MACROPHAGE_UP	Down	3.52946e-06	0.000146683	Down	4.14496e-05	0.00131201	Down	8.9734e-05	0.00251093	187	ABHD17A ABL1 ACADM ACOT11 ADI1 ADNP ADSL AMZ1 ANKH ANKRD40 AP1S3 AP2A2 APPL2 ARFGEF2 ARL4C ASB8 ATRX AURKA BORCS6 BPGM BTBD3 BTK C16orf54 C19orf48 C2orf69 C5orf34 C9orf85 CASP9 CBX3 CD200R1L CDH1 CDK2 CDK20 CDKN2C CENPA CHST14 COBLL1 COMT CRTAP CTBP1 DAB2 DDX31 DENND4C DMWD DNAJB14 DNMT1 DOLK DPYSL2 EDEM3 EIF4B EMB ENC1 ENOPH1 ENTPD1 ENTPD4 ERP29 EXOC8 FADS1 FAM111A FAM217B FGD6 FOXP1 FTSJ3 GADD4…
GO_ACTIVATION_OF_IMMUNE_RESPONSE	Up	3.57686e-05	0.0010704	Up	4.14762e-05	0.00131201	Up	0.000247181	0.00544903	288	ABI1 ABL1 ACTB ACTG1 ACTR2 ACTR3 ADAM8 AIM2 ARPC1A ARPC1B ARPC2 ARPC3 ARPC4 ARPC5 BAIAP2 BAX BCAR1 BCL10 BCL2 BIRC2 BIRC3 BLK BRK1 BTK BTN3A1 BTRC C1QA C1QB C1QBP C1QC C1R C1RL C1S C2 C3 C3AR1 C4A C4B C4BPA C5 C5AR1 C6 C7 C8A C8B C8G C9 CACNB3 CACNB4 CARD11 CARD9 CARMIL2 CASP8 CD14 CD180 CD19 CD209 CD247 CD28 CD36 CD38 CD3D CD3E CD3G CD4 CD46 CD55 CD79A CD79B CD86 CDC42 CFB CFD CFH CFHR1 CFI CFP …
EGFR_UP.V1_UP	Up	8.50564e-05	0.0021971	Up	4.14452e-05	0.00131201	Up	7.87631e-05	0.00226904	137	A2M ABCC3 ACTG2 ADM AGO2 AKAP12 ALAS1 ANGPTL4 AOX1 ARAP2 ARFGAP3 ARID5B ARNT2 ASPH ATF3 ATXN1 BACE2 BCL3 BMP7 CADPS2 CAPN2 CARMIL1 CASP7 CBLB CCDC68 CCL2 CCL22 CEACAM6 CEBPD CEMIP CLDN1 CMAHP COL5A2 COTL1 CRISPLD2 CSGALNACT1 CTGF CTNNAL1 CXADR CYP1B1 CYP27B1 CYR61 DBNDD2 DRAM1 DUSP4 DUSP5 DUSP6 EDN1 EGFR EGLN3 ELK3 ELL2 ENPP1 EPAS1 ERO1A ETHE1 ETS2 ETV5 EXT1 F2RL1 FADS3 FERMT2 FGB FGFR3 FGG FHOD1…
GSE36826_WT_VS_IL1R_KO_SKIN_STAPH_AUREUS_INF_DN	Up	1.16586e-05	0.000417125	Up	4.21717e-05	0.00133164	Up	3.74831e-06	0.000193365	153	ABI1 ABRAXAS2 ACP2 ADAM19 ADAR ADRB2 AK4 AKAP3 AMDHD2 APOL1 APOL6 ARID5A ARNTL2 ATOX1 ATP13A2 ATP2B4 B3GNT2 BASP1 BATF BATF3 BHLHE40 BLVRA BNIP3 BSPRY C1GALT1C1 C1R CAMK1G CARM1 CASP6 CCL8 CCSER2 CD47 CD59 CD80 CDK4 CDR2 CFD CFLAR CKB CLEC2D CLN5 CNR1 CNTLN CNTNAP1 CXCL10 DEPP1 DHX58 DOCK1 DRAM1 DSC2 DTNB DYNLT1 ECM1 ELMO2 ENPP2 EPB41L2 ERLIN1 ETNK2 FAM49A FCGR1B FCHSD2 FOLR2 FPGS FSCN1 FSTL1 FST…
GRAHAM_NORMAL_QUIESCENT_VS_NORMAL_DIVIDING_UP	Up	7.21963e-05	0.00189807	Up	4.25037e-05	0.00133974	Up	0.000226146	0.00512539	45	ALDH1A1 ALOX5 ANKRD12 AREG CCL19 CREM CRHBP CXCL1 CXCL10 CXCL11 CXCL13 CXCL2 CXCL3 CXCL6 CYTIP DDX17 DST EBI3 EMP1 EVI2A FAM129A FNBP1 FTH1 FXR1 GBP2 GLIPR1 GUCY1A1 H1F0 HIST1H2AC HIST1H2BK HIST2H2BE HLX IL18R1 IL1B INHBA KYNU MAFF MLLT3 MPZL2 NEAT1 NFAT5 NR4A2 NRIP1 OPTN PCDH9 PMCH PPFIBP1 PTGS2 PTPRC RBPMS SOD2 SPTBN1 STAT4 SVIL TCF7L2 TFPI TGFB1I1 TM4SF1 TNFSF10 TNFSF4 TPBG TRA2A TSPAN31 VNN1
GSE17721_CTRL_VS_GARDIQUIMOD_6H_BMDC_UP	Down	0.000152343	0.00349286	Down	4.29942e-05	0.00135279	Down	0.0456846	0.212787	172	AAGAB ABHD15 ACO1 ACOT13 ACTR6 AKR7A2 ANKH ANKRD10 ARHGAP45 ARRB1 ATG12 BAIAP2 BRCC3 C1D C1orf54 CATSPERG CCNB2 CDC25B CDCA7L CDH23 CDK2 CENPA CENPE CHCHD6 CLYBL CNOT6L COA6 COPZ2 CPPED1 CPT1A CRADD CUEDC2 CXCR5 DAP DCAF11 DCAF12 DDIT3 DDIT4 DIP2B DIPK1B DOK3 DUSP7 DYNLT1 ECH1 ERLIN1 EVI5 F7 FABP7 FAM117A FAM32A FAM98C FBXL12 FLCN FRAT1 FRMD4B FUOM GALK2 GALT GDI2 GLO1 GMPR GOLM1 GPX4 GUCA1A HABP…
GO_REGULATION_OF_TYPE_I_INTERFERON_PRODUCTION	Up	3.4311e-05	0.00103672	Up	4.35758e-05	0.00136867	Up	0.000298423	0.00625983	103	ACOD1 CACTIN CD14 CGAS CRCP CREBBP CTNNB1 CYLD DDX3X DDX41 DDX58 DHX36 DHX58 DHX9 DTX4 EP300 FLOT1 HAVCR2 HERC5 HMGB1 HMGB2 HSPD1 IFI16 IFIH1 IFNAR1 IKBKE IL10 IRAK1 IRF1 IRF3 IRF5 IRF7 ISG15 ITCH LILRB1 LRRFIP1 MAVS MRE11 MYD88 NFKB1 NFKB2 NLRC5 NLRP4 NLRX1 NMI OTUD5 PCBP2 PIN1 PLCG2 POLR1C POLR1D POLR2E POLR2F POLR2H POLR2K POLR2L POLR3A POLR3B POLR3C POLR3D POLR3E POLR3F POLR3G POLR3GL POLR3H …
MODULE_456	Up	0.000102273	0.00251068	Up	4.38397e-05	0.00137452	Up	9.48676e-05	0.00261823	71	A4GALT AGO2 ANPEP APOA2 ASB13 ATF6 ATP2C1 BASP1 BCL6 BCL7A BHMT2 BMP7 CBLN1 CCNE2 CCPG1 CD38 CD83 CD8A CDKN1A CDKN2C CR2 CREM CTTNBP2NL CYP2E1 CYTIP DDA1 DENND3 DNAJC12 DTX1 DUSP5 EVI2A FAM126A FAM169A FYN GCC2 GJB2 GMPS GPR65 GSTM1 HASPIN HIF1A HSPA5 IFIT1 IL1B IL6 IL6ST KLHL15 KLHL6 KLRK1 LCK MAL MAPK10 MED29 MGLL MICAL2 MMD MME MMRN2 MSX1 MYBL1 NFKB2 NFKBIA NOX4 NR4A3 NRAS OAS3 PAG1 PCNA PDGFD…
GO_CHRONIC_INFLAMMATORY_RESPONSE	Up	0.000873635	0.0141608	Up	4.41776e-05	0.00138267	Up	0.000150525	0.00371518	11	AHCY CAMP CCL11 CCL5 CEBPB CXCL13 GJA1 IL1B PTGES S100A8 THBS1 TNF UNC13D VCAM1 VNN1
GSE34156_NOD2_LIGAND_VS_TLR1_TLR2_LIGAND_6H_TREATED_MONOCYTE_DN	Up	0.000511653	0.00932928	Up	4.44106e-05	0.00138752	Up	0.000150227	0.00371518	143	AATK ABCA1 ABCD1 ACOT6 ACSL1 ACTB ACVRL1 ADAM28 ADAM9 ADGRE3 ANO6 ANPEP ANXA5 AQP5 ASAH1 ATP10B ATP13A3 ATP6V1B2 BCAT1 BLVRB BRI3 C15orf48 C3AR1 CALML5 CAPG CARD19 CCR1 CD14 CD151 CD163 CD86 CD93 CFC1 CHST15 CLIC1 CLIC4 COPRS CORO1C CREG1 CSF2RB CTSD CTSL CTSZ CXCL1 CXCL16 CXCL3 CYBB CYBRD1 CYTH3 DAPP1 DKK4 DMXL2 DOK3 DSE ELF4 EMILIN2 EPB41L3 EWSR1 FAM198B FAM20C FANCL FCGR2A FCGR2C FERMT3 FLOT1 …
GSE46242_CTRL_VS_EGR2_DELETED_ANERGIC_TH1_CD4_TCELL_DN	Up	1.90185e-05	0.000638	Up	4.48887e-05	0.00139999	Up	1.22425e-06	7.49159e-05	138	ABHD12 ACO2 ACVRL1 ALG2 AMPD3 ANKRD33B ANXA3 APOO ASB2 B3GALNT1 BCL3 BDH1 BICDL1 BIRC3 BPI C12orf45 C12orf75 C6orf136 CAMK1G CCDC96 CCL17 CCL4 CCR7 CCT6A CD274 CD300LF CD40 CDKN1A CIRBP CNNM4 COL16A1 CPEB1 CREBL2 CRLF2 CSF2RA CST7 CXorf40A CXorf40B CYB561A3 CYBB CYSLTR1 CYTIP DNAJB5 DNMT1 DOCK1 DOK3 DSP DTX2 ECHS1 EEF2 EHBP1L1 EIF1B EIF4A2 ELK1 ENO3 ERICH1 EYA3 F3 F8 FA2H FAM117A FBXO16 FGGY FLNB…
GO_NEGATIVE_REGULATION_OF_HEMOPOIESIS	Up	0.000209912	0.00450981	Up	4.52865e-05	0.00140992	Up	4.32305e-05	0.00143132	68	ADIPOQ ANXA1 APCS BCL6 BMP4 C1QC CALCA CARTPT CCL3 CD74 CDC73 CDK6 CDKN2A CIB1 CLDN18 CTLA4 CTNNB1 CTR9 CUL4A CYLD DLL1 DTX1 ERBB2 FBXO7 FOXJ1 FOXP3 FSTL3 GABPA GAS2L1 GATA2 GLI3 GPR171 GPR55 GPR68 HES1 HES5 HIST1H4A HIST1H4B HIST1H4C HIST1H4D HIST1H4E HIST1H4F HIST1H4H HIST1H4I HIST1H4J HIST1H4K HIST1H4L HIST2H4A HIST2H4B HIST4H4 HLA-G HLX HMGB1 HOXA5 HOXA7 HOXA9 HOXB8 ID2 IFNA2 IFNB1 IFNL1 IHH …
GSE17721_CTRL_VS_PAM3CSK4_12H_BMDC_DN	Up	2.2964e-07	1.33613e-05	Up	4.55122e-05	0.00141446	Up	8.31146e-07	5.26768e-05	148	ABCF1 ACTR1B ADAM22 AGPAT3 ALDH7A1 ANAPC15 AREG ARMC6 ATF3 BAK1 BFSP1 BHLHE41 BIRC3 BOLL BRD2 C11orf71 C1orf174 C9orf16 CACNA1H CBWD2 CCL5 CD14 CD200 CD38 CD3E CD82 CDH3 CGREF1 CHIC2 CHMP2A CLEC4E COL9A1 CPA2 CPD CPEB1 CSN2 CTTN DENR DHPS DIMT1 ECE2 EFHD2 ELOC EMC7 EPHA6 ESD FABP3 FAM50B FAM98A FBXW11 FCGR2B FDX1 FKBP1A FLNB FRMD6 FSCN1 GBE1 GBP2 GCLM GDF9 GEMIN6 GJC1 GK GKAP1 GLRX GOLIM4 GPAM GP…
GSE43863_TFH_VS_LY6C_INT_CXCR5POS_EFFECTOR_CD4_TCELL_DN	Up	5.39738e-05	0.00150838	Up	4.63227e-05	0.00143714	Up	0.000460078	0.00857619	125	ABI3BP ADCY8 AEBP2 AGRN AOC3 ARID5A ATN1 ATP2A2 AZIN1 BASP1 BATF BCL2L1 BCL3 BMP1 BPIFA1 BSPRY C2CD4B C9orf3 CACNA1B CACNA2D3 CACNB2 CATSPER1 CBLN1 CD200 CD207 CD81 CDC25A CDK5R1 CEP83 CHCHD4 CHRNE CISH CITED2 CLIP1 COX4I2 CPNE3 CRTC2 DDX11 DDX18 DENND3 DENND5A DHRS13 DNPH1 DOCK10 DUSP10 DUSP14 EBI3 EDA2R ELOC EPHB3 EPS8L2 ERO1A ETF1 EZH2 F11R FAM126A FAM129A FAM178B FAM241A FAM81B FAM84B FAM89A …
GO_REGULATION_OF_NEUTROPHIL_MIGRATION	Up	0.000115314	0.0027431	Up	4.72794e-05	0.00146426	Up	0.000678686	0.0116642	18	ADAM8 C1QBP C3AR1 C5AR1 C5AR2 CAMK1D CCL19 CCL21 CCR7 CD74 CXCL1 CXCL2 CXCL3 DAPK2 EDNRA IL1B IL23A JAM3 LBP MPP1 NCKAP1L OLFM4 PAWR PTGER3 PTGER4 RAC1 RAC2 SLIT2 THBS4 TIRAP XCL1
MARZEC_IL2_SIGNALING_UP	Up	0.00041013	0.00782599	Up	4.78921e-05	0.00148065	Up	6.44235e-06	0.000303252	91	ACVR1B ADCY3 ADCY9 AHR BAG1 BCCIP BCL2 BCL2L1 BIRC3 BMP2 CARD10 CARD9 CCL3 CCND1 CCND2 CCND3 CCNE1 CCNE2 CCR4 CD40LG CDC25A CDC6 CDK5R1 CISH CSF2 CSF2RA CSF2RB CSRNP1 CTPS1 CXCL12 DHODH DKC1 DLST DUSP2 DUSP4 DUSP6 DUSP7 EEF1E1 ELMO3 FGF2 FGF7 FGFR1 GADD45B GART GNL3 HK2 HSPA1B HSPD1 IER3 IL10 IL10RA IL13 IL17RB IL18RAP IL1A IL24 IL2RA IL2RB IL5 JUND LIF MAP3K20 MAPKAPK2 MYC NOP2 OSM PDCD11 PDCD2L…
GSE5679_CTRL_VS_PPARG_LIGAND_ROSIGLITAZONE_AND_RARA_AGONIST_AM580_TREATED_DC_UP	Up	3.18823e-06	0.000135032	Up	4.893e-05	0.00151011	Up	0.000361878	0.0071605	145	ABCC5 ACO2 ACSL1 ACSM3 ADGRE1 AFF1 AGTRAP AHR AOAH AQP9 ARFGEF1 ARG2 ARHGAP39 ARL5A ATP1A2 ATP2C1 AXL BMS1 BRD4 C3 C7orf43 CAPZB CARS CASK CASP2 CCDC152 CCNB1IP1 CD1D CD38 CD74 CEP350 CFDP1 CFLAR CH25H CLDN11 CLEC4E CLIC4 COPB2 CPT1A CPXM1 CRABP2 CUL2 CXCL10 CXCL3 CYBB DALRD3 DAXX DCK DDX10 DFFA DLX6 DRG1 DVL1 ELF5 ENTPD1 ETF1 F3 FAM83F FGF17 FPR1 FPR2 GALNT10 GARS GBP4 GBP7 GDF5 GJA10 GLA GNPTAB…
RICKMAN_HEAD_AND_NECK_CANCER_C	Up	3.26676e-06	0.000136726	Up	4.92303e-05	0.00151606	Up	0.000733969	0.012346	24	ABCA12 ADGRF4 AIM2 ALOX12B AMDHD1 AMFR ARL14 ASPRV1 CALB1 CALB2 CCNA1 CDA CDSN CNGB1 CNTN1 COL4A6 CPT1A CRCT1 CWH43 CXCL11 CYP27B1 DEFB4A DKK1 DNAH17 DSC1 DSG1 EREG FABP4 FAM83A FLRT3 GAL GPR39 HIST1H2BC HIST1H4H HMGA2 HORMAD1 HOXA9 HSD17B2 IL12RB2 IL19 IL1RL1 IL24 IL36G IL36RN KHDC1L KLK10 KLK5 KLK6 KLK7 KRT1 KRT75 KRTDAP LCE3D MGST1 MLIP MMP13 MMP28 MT1M NANOS1 NEFL NEFM NOS1 NRG1 OLR1 PAQR5 PC…
GO_POSITIVE_REGULATION_OF_LYMPHOCYTE_DIFFERENTIATION	Up	0.000664434	0.0114614	Up	4.92936e-05	0.00151606	Up	6.14452e-05	0.00188326	47	ADA ADAM8 ANXA1 AP3B1 AP3D1 ATP11C AXL BAD BTK CARMIL2 CCL19 CD27 CD46 CD74 CD80 CD83 CD86 EGR3 FLT3LG FOXP3 GAS6 GATA3 GLI2 GLI3 HLA-G HLX IFNG IHH IL12A IL12B IL12RB1 IL15 IL1B IL1RL2 IL2 IL23A IL23R IL2RA IL36B IL4 IL4R IL6 IL7 IL7R INPP5D ITPKB LEXM LGALS9 LILRB2 MMP14 MYB NCKAP1L NKAP NLRP3 PCID2 PIK3R6 PNP PPP2R3C PRDM1 PRKCZ RAG1 RARA RASGRP1 RIPK2 SART1 SASH3 SHH SOCS5 STAT5B SYK TESPA1 T…
GSE360_CTRL_VS_L_MAJOR_DC_DN	Up	1.52139e-05	0.000526287	Up	5.00281e-05	0.00153598	Up	3.1696e-05	0.00112947	127	ABO ACOX1 ADAM19 ADM ADPRH AHR ALDH1A2 APBA3 ARL4A ATP12A ATP1B3 ATP2C1 ATP6V0A2 ATP6V0C ATP8B1 AUH AVIL BATF BMP1 BTG1 CABP1 CAMTA1 CASC3 CCL2 CCR6 CCR7 CD40 CD5 CDK17 CDX1 CELF2 CETN2 CFLAR CGREF1 CHD2 CIC CPNE6 CRYAB CTF1 CTSL CXCR4 CYP3A5 DDIT4 DENND3 DLGAP1 DNAH7 DNTTIP2 DPF2 DUSP5 ELAVL2 ELL2 ENO2 ETS2 EVPL EZH2 FBLN5 FCGR2B FLT3LG FOXF1 FRYL G0S2 GAB1 GADD45A GAL GMPR GPR15 GPX2 H1FX HGFAC…
GO_REGULATION_OF_CELL_CELL_ADHESION	Up	6.15548e-05	0.00167539	Up	5.07693e-05	0.00155605	Up	7.86369e-05	0.00226904	200	ABAT ABL1 ADA ADAM8 ADAMTS18 ADIPOQ ADK ADRB2 AGER AIF1 AKT1 ALOX12 ALOX15 ANK3 ANXA1 AP3B1 AP3D1 APOA1 ASS1 B4GALNT2 BAD BCL10 BCL6 BMP2 BMP4 BMP7 BTLA BTN2A2 C1QTNF1 CAMK4 CARD11 CARMIL2 CASP3 CAV1 CCDC88B CCL19 CCL2 CCL21 CCL25 CCL28 CCL5 CCM2L CCR2 CCR7 CD1D CD2 CD209 CD24 CD244 CD247 CD274 CD276 CD28 CD300A CD3D CD3E CD3G CD4 CD40LG CD44 CD46 CD47 CD5 CD55 CD59 CD6 CD74 CD80 CD83 CD86 CDC42 …
GSE21063_CTRL_VS_ANTI_IGM_STIM_BCELL_8H_UP	Up	1.94806e-05	0.000647443	Up	5.09005e-05	0.00155738	Up	0.000374232	0.00734638	101	ABCB9 ABI2 ADAM15 ADRB2 AJAP1 ANGPT1 AP1S2 ARAP2 ASTL ATCAY B4GALNT3 BIRC3 BRSK2 BST1 BTLA CALHM6 CAMK2D CD177 CD274 CD300A CD300LF CD5 CD6 CDK5R1 CHL1 CHSY1 CLIC4 COBLL1 CYTIP DAB2 DCAF12L1 DCBLD2 DDX58 DNAJB2 EGLN3 EGR2 ENAM EPCAM ERN1 ETNK1 ETV5 FAM102B FAM124B FFAR3 FILIP1L GADD45B GAS8 GPR146 GPR174 GPR183 GRIK1 HDAC5 HERC3 HIVEP3 HMGN3 HRH2 ICAM1 IL12B IL17RB IRF4 ISG15 ITIH5 ITM2A KBTBD11 …
GO_CELL_SURFACE_RECEPTOR_SIGNALING_PATHWAY_INVOLVED_IN_HEART_DEVELOPMENT	Up	0.0383122	0.203803	Up	5.12768e-05	0.00156619	Up	0.0350024	0.180778	8	CTNNB1 DLL4 GALNT11 HEY1 HEY2 JAG1 MSX1 MSX2 NOTCH1 NOTCH2 RBPJ SNAI1 VANGL2 WNT3A WNT5A WNT8A
GO_CELLULAR_RESPONSE_TO_CYTOKINE_STIMULUS	Up	3.13697e-05	0.000961461	Up	5.22243e-05	0.0015913	Up	5.83563e-06	0.000277638	362	ACKR1 ACKR2 ACKR3 ACKR4 ACOD1 ACSL1 ADAM17 ADAMTS12 ADAMTS7 ADAR ADIPOQ ADIPOR1 ADIPOR2 AIF1 AIM2 AKAP6 AKT1 ALAD ALOX15 ANKRD1 APOB AQP4 ARG1 ARHGEF2 ASPN ASS1 AXL B2M BAD BAG4 BBS2 BBS4 BGN BIRC2 BIRC3 BRCA1 BST2 BYSL CACTIN CALCA CAMK2A CAMK2B CAMK2D CAMK2G CARD14 CCL1 CCL11 CCL13 CCL15 CCL17 CCL18 CCL19 CCL2 CCL20 CCL21 CCL22 CCL23 CCL24 CCL25 CCL26 CCL3 CCL3L3 CCL4 CCL5 CCL7 CCL8 CCR1 CCR10 …
GSE15330_LYMPHOID_MULTIPOTENT_VS_MEGAKARYOCYTE_ERYTHROID_PROGENITOR_IKAROS_KO_DN	Up	3.41003e-05	0.00103512	Up	5.22782e-05	0.0015913	Up	0.000118825	0.00310099	150	ACOT7 AHNAK AIF1 ALCAM ANAPC13 ANXA1 ANXA4 AP1S2 AP3S1 APOBEC2 ARF6 ARHGAP10 ARHGAP18 ARSB ASRGL1 ATF6 ATOX1 ATP2B4 ATXN1 BAG1 BEX3 BHLHE40 CALM2 CALM3 CAPN2 CARHSP1 CASP1 CASP4 CCDC50 CCL3 CCL4 CCL5 CCR2 CD44 CD48 CD63 CD80 CHPT1 CHST11 CHSY1 CKS2 CLIC4 COBLL1 COX17 CRIP1 CRYBG1 CWC15 CXCR3 CYSLTR2 DAPK2 DDX28 DGKH DOCK5 DSTN DUSP5 ECH1 EFHD2 ENTPD1 ERRFI1 ESM1 FAM129A FGL2 GABARAPL1 GALNT3 GAPD…
GSE23114_WT_VS_SLE2C1_MOUSE_SPLEEN_B1A_BCELL_UP	Up	7.92027e-07	3.98168e-05	Up	5.29751e-05	0.00160975	Up	0.00714253	0.0644717	179	ABCE1 ACSL1 ACTG1 ADAM17 ADAM19 AHCYL1 AHR AIMP2 ANKLE2 ATF1 ATF3 ATP1B3 ATP2B1 ATP6V0A2 ATP6V1A ATXN2 BCL10 BCL2A1 BOLA2 C1orf216 CA2 CALM2 CALU CAND1 CCND2 CCT4 CCT6A CD200 CD40LG CD47 CD48 CD81 CDC42EP3 CDS2 CEP170 CFLAR CHMP2A CLIC1 COPS8 COX17 CSTB CTSL CYCS CYTIP DHX16 DIMT1 DPY19L2P2 DUSP14 DUSP5 DYNLL1 EBNA1BP2 EEF1E1 EGR2 EIF2S1 EIF3J EIF4E EIF4G2 EZH2 EZR FADD FAM98A FASLG FEN1 FEZ2 FKB…
GSE17301_CTRL_VS_48H_ACD3_ACD28_IFNA5_STIM_CD8_TCELL_UP	Down	1.46928e-05	0.000512257	Down	5.52105e-05	0.00167196	Down	7.45117e-05	0.00216768	181	ABCG2 ACD AGER AKAP10 AKAP13 AKIRIN2 ALDH9A1 ANGPTL4 ANKRD12 ANKRD26 AP1S2 APH1B APOBEC1 APOE ARHGAP6 ARHGEF3 ARID1A ARL4C ASNSD1 ATP1A3 ATP5MC2 ATRX AURKA BLMH BOD1L1 C11orf74 C3AR1 C9orf78 CACFD1 CAMK1 CAMK1D CASP3 CCNB2 CCNG2 CCR5 CDCA2 CDK17 CDKN2C CDKN3 CDS2 CEBPG CENPA CEP55 CEP57L1 CEP97 CH25H CIP2A CKB CLK1 CNRIP1 CROT CTDSP2 CTSA CYP4F3 DHRS7 DOCK8 DYRK3 EIF3F ELOA ERN1 EVI2B EXOC4 EXOC6…
GSE13484_12H_UNSTIM_VS_YF17D_VACCINE_STIM_PBMC_DN	Up	0.000161399	0.00365331	Up	5.51482e-05	0.00167196	Up	0.00037737	0.00737533	114	ABCC2 ADM AHR AIDA ALAS1 ALPK3 APOD AQP9 ARHGAP29 ARL15 ARL8B ARR3 ASAP1 ATF3 ATF6B ATOX1 BAK1 BANP BHLHE40 BTG3 C19orf66 C1GALT1 C3 CABP2 CABYR CACNA1D CALM1 CASP5 CASP7 CCL8 CD226 CD40 CD48 CD59 CDK17 CHMP5 CHST2 CKS1B CKS2 CLIP3 CLSPN CLUAP1 COQ4 CYP2J2 DDX10 DENND5A DGLUCY DHX58 DZIP1 ECE1 EDN1 EXOC2 FCER2 FKBP5 FPR1 GADD45B GGT1 GIMAP4 GIMAP6 GLA GNA14 GNAT3 GPR27 H3F3B HAS2 HBEGF HIST2H2BE …
GO_REGULATION_OF_IMMUNE_RESPONSE	Up	6.30934e-05	0.0017094	Up	5.57058e-05	0.00168122	Up	0.000787996	0.013069	544	A2M ABI1 ABL1 ABR ACOD1 ACTB ACTG1 ACTR2 ACTR3 ADA ADAM8 ADAR ADCYAP1 ADORA2B AGER AIM2 ALOX15 AMBP ANGPT1 ANKRD17 ANXA1 AP1G1 APLF APOA1 APOA2 ARPC1A ARPC1B ARPC2 ARPC3 ARPC4 ARPC5 ARRB2 ATG5 B2M BAIAP2 BAX BCAR1 BCL10 BCL2 BCL6 BCR BIRC2 BIRC3 BLK BPIFB1 BRK1 BST2 BTK BTN3A1 BTRC C12orf4 C1QA C1QB C1QBP C1QC C1R C1RL C1S C2 C3 C3AR1 C4A C4B C4BPA C5 C5AR1 C5AR2 C6 C7 C8A C8B C8G C9 CACNA1F CACN…
GSE4590_PRE_BCELL_VS_LARGE_PRE_BCELL_DN	Down	6.75065e-05	0.00180146	Down	5.56383e-05	0.00168122	Down	0.00131743	0.0195641	147	AACS ABHD8 AGFG2 AGPAT2 ANGPT2 ARHGAP33 ARHGEF10L ARID3B ARL11 ARL4C ARRDC2 ASB1 ASXL2 B3GNT8 B4GALT6 BAG3 BBS1 BBS10 BLOC1S3 BRF1 C16orf54 C7orf25 CACNB1 CAMSAP2 CASP9 CBL CCDC115 CCDC126 CCDC127 CCDC61 CCL25 CDIPT CELSR3 CEP97 CFL2 CIB3 CLIP2 CLK2 CNR2 COA4 DGKI DNAJC5 DUS3L EEF1A2 EEF1AKNMT EFNB1 EIF1B EIF4A2 EPHB2 EPM2AIP1 ERCC5 FAHD1 FAM78A FBXO10 FBXW2 FGF11 FLCN FOS FOXO3 GALE GOLPH3L GTF2…
GO_NEGATIVE_REGULATION_OF_INFLAMMATORY_RESPONSE	Up	0.000437518	0.00824224	Up	5.60404e-05	0.00168844	Up	3.69165e-06	0.000191556	59	ABR ACOD1 ACP5 ADA ADCYAP1 ADIPOQ ADORA1 ADRB2 APCS APOA1 APOD APOE ASH1L BCR C1QTNF12 C1QTNF3 CALCRL CD276 CHID1 CNR2 CUEDC2 CX3CR1 CYP19A1 DUSP10 ELANE ETS1 FEM1A FFAR4 FOXF1 FOXP3 GATA3 GBA GHRL GHSR GPER1 GPX1 GSTP1 HGF IL10 IL12B IL2 IL20RB IL22RA2 IL2RA IL4 INS ISL1 KLF4 KRT1 MAPK7 MEFV METRNL MVK NDFIP1 NFKB1 NLRP12 NLRP3 NLRP6 NLRX1 NOV NR1H3 NT5E OTULIN PBK PGLYRP1 PPARA PPARD PPARG PRKC…
WANG_ESOPHAGUS_CANCER_PROGRESSION_UP	Up	0.000313802	0.00627816	Up	5.6524e-05	0.00170013	Up	0.000105752	0.00286079	6	CXCL3 DUSP2 HSPE1 MMP7 MYADM P3H4 PLAUR TNFRSF12A
GO_REGULATION_OF_INTERFERON_BETA_PRODUCTION	Up	0.000305181	0.00614727	Up	5.7547e-05	0.00172797	Up	0.00911934	0.0764078	42	CACTIN DDX3X DDX58 FLOT1 HMGB1 HMGB2 IFIH1 IFNAR1 IRF1 IRF3 IRF5 IRF7 LILRB1 MAVS NLRX1 NMI POLR3A POLR3B POLR3C POLR3D POLR3F POLR3G PPM1B PYCARD REL RELB RIPK2 RNF135 RNF216 TBK1 TICAM1 TIRAP TLR2 TLR3 TLR4 TLR7 TLR8 TLR9 TRAF3 TRAF3IP1 TRAIP TRIM38 ZBTB20 ZC3HAV1
MODULE_5	Up	0.000809067	0.0133436	Up	5.78146e-05	0.00173307	Up	1.27023e-06	7.70739e-05	286	ABCA3 ABLIM1 ACKR1 ACP2 ACP5 ACSL1 ACTN1 ADAM19 ADGRE5 ADH1A ADH1B ADH1C ADIPOR2 ADM AGER AGR2 AIF1 AKAP2 ALAS1 ALCAM ALDH1A1 ALOX5 ALOX5AP ALPL ANGPT1 ANXA1 ANXA2 ANXA3 ANXA4 AOC3 AP1M1 APOC1 APOD APOE APRT AQP1 AQP3 AQP4 ARHGAP4 ARHGDIB ASAH1 ATP11A BCAM BIRC2 BLVRB C1QB C1S C2 C7 CACNA2D2 CADM1 CALCRL CALD1 CALU CAPG CASP4 CAV1 CAV2 CAVIN1 CCL15 CCL18 CCL2 CCL3 CCL5 CCND1 CCR1 CD14 CD151 CD163…
GSE17721_CTRL_VS_POLYIC_24H_BMDC_DN	Up	7.34238e-07	3.74419e-05	Up	5.84408e-05	0.00174889	Up	7.75026e-06	0.000356311	153	ABR ACTN1 ADGRG1 AGFG1 AGR3 AIG1 ALPK2 ANXA5 AP1G2 APOBEC2 ARF4 ARFRP1 ATAD2B BASP1 BCL2L14 BFAR BHLHE41 BLOC1S4 BLOC1S6 BST2 C1orf52 CAMK2D CAV1 CBWD2 CCDC71L CCL1 CCL5 CCNT1 CCT7 CD209 CD47 CD82 CD83 CDH1 CEP350 CHD1 CLDN14 CMTR1 COL4A3 COPS5 CSPG4 CST3 CUEDC1 CWH43 CX3CL1 DCAKD DCTN4 DDA1 DDIT3 DDX4 DLGAP4 DNAJB1 DPCD EFNA4 ELOF1 EMC7 ERGIC2 ESD FABP7 FAM192A FBXW11 FER FGF7 FGL2 FRRS1 G3BP2 G…
BIOCARTA_RANKL_PATHWAY	Up	0.000719237	0.0121983	Up	5.92373e-05	0.00176974	Up	0.00290278	0.0348294	12	EIF2AK2 FOS FOSL1 FOSL2 IFNAR1 IFNAR2 IFNB1 IRF9 MAPK8 NFKB1 RELA TNFRSF11A TNFSF11 TRAF6
GSE43956_WT_VS_SGK1_KO_TH17_DIFFERENTIATED_CD4_TCELL_DN	Up	8.10219e-06	0.000304622	Up	6.04276e-05	0.00180227	Up	0.00156335	0.0221946	174	AARS ABCB8 ACOD1 ACSL4 AGFG1 AHNAK AIFM1 AMZ2 ANKRD40 AP3D1 APBB1IP ARF4 ATAD2B ATP11A ATP13A3 B3GALNT2 BCL2A1 BCL2L11 BMI1 BMP2K BRI3 C1D C2orf80 CAB39 CAPN7 CBFA2T2 CBX5 CCNG2 CDC42EP4 CDK14 CDV3 CEP350 CGGBP1 CISD1 CITED2 CLEC4D CLEC4E CNBP CNPY2 CORO2B COX6A1 CSF2RA CST3 CTNNB1 CXCL2 CXCL3 CYFIP1 DDX18 DIPK2A DNAJB6 DUSP1 DUSP16 DUSP2 DYNC1H1 EFNB2 EGR1 EHD1 EIF3D ERP44 FCHO1 FEM1B FOXK1 FOXN…
ONDER_CDH1_TARGETS_2_DN	Up	0.000243012	0.00507949	Up	6.07332e-05	0.00180834	Up	0.000243584	0.00537643	206	ABCA12 ABCG2 ABLIM1 ADAM8 ADGRA3 ADGRG1 ADGRL2 ADRB2 ADTRP AGRN AJAP1 AKAP1 AKR1C1 AKR1C2 ALDH1A3 ALOX15B ALS2CL AMPD3 ANK3 ANO1 ANXA3 AP1M2 APOC1 AQP3 ARAP2 AREG ARG2 ARHGAP25 ARHGDIB ARHGEF3 ARHGEF4 ARHGEF5 ARL4C ARTN ATP12A ATP2B4 B3GNT3 B4GALT4 BACE2 BDKRB2 BHLHE41 BIK BIRC3 BMP2 C1orf116 C3 CA12 CA2 CA9 CADM1 CAMK2B CAMK2N1 CASP1 CBLC CCL20 CCNA1 CCND2 CCNG2 CD1D CD24 CD44 CD55 CD82 CD83 CD9…
GO_POSITIVE_REGULATION_OF_INTERLEUKIN_1_BETA_PRODUCTION	Up	0.000102653	0.00251614	Up	6.105e-05	0.00181382	Up	0.00330742	0.0383617	17	AIM2 CASP1 CASP5 CCL19 CCL3 CCR2 GSDMD HMGB1 HSPB1 IFI16 IFNAR1 IFNG ISL1 JAK2 LGALS9 NLRP1 NLRP12 NLRP2 NLRP3 NOD1 NOD2 P2RX7 PANX1 PYCARD SMAD3 TRIM16 WNT5A
KEGG_APOPTOSIS	Up	0.000132654	0.00310565	Up	6.11215e-05	0.00181382	Up	3.28859e-05	0.00116953	75	AIFM1 AKT1 AKT2 AKT3 APAF1 ATM BAD BAX BCL2 BCL2L1 BID BIRC2 BIRC3 CAPN1 CAPN2 CASP3 CASP6 CASP7 CASP8 CASP9 CFLAR CHP1 CHP2 CHUK CSF2RB CYCS DFFA DFFB ENDOD1 ENDOG EXOG FADD FAS FASLG IKBKB IKBKG IL1A IL1B IL1R1 IL1RAP IL3 IL3RA IRAK1 IRAK2 IRAK3 IRAK4 MAP3K14 MYD88 NFKB1 NFKBIA NGF NTRK1 PIK3CA PIK3CB PIK3CD PIK3CG PIK3R1 PIK3R2 PIK3R3 PIK3R5 PPP3CA PPP3CB PPP3CC PPP3R1 PPP3R2 PRKACA PRKACB PRK…
GO_REGULATION_OF_HUMORAL_IMMUNE_RESPONSE	Up	0.000353049	0.00688484	Up	6.41835e-05	0.0019015	Up	0.000220402	0.00504678	16	A2M ACOD1 C1QBP C2 C3 C3AR1 C4A C4B C4BPA C5 C5AR1 C5AR2 C6 C7 C8A C8B C8G C9 CCR7 CD46 CD55 CD59 CFB CFH CFI CFP CR1 CXCL13 DEFB103A DEFB103B FCER2 FOXJ1 HPX KLK5 KLK7 LTA MASP1 PGC PHB PHB2 PPP2R3C PROS1 PTPN6 SERPING1 SPINK5 SPNS2 SUSD4 TNF VTN ZP3
GO_REGULATION_OF_EXTRINSIC_APOPTOTIC_SIGNALING_PATHWAY_IN_ABSENCE_OF_LIGAND	Up	0.000333014	0.00660298	Up	6.49301e-05	0.00192042	Up	4.15308e-06	0.000209973	32	AKT1 BAX BCL2 BCL2L1 COL2A1 CSF2 CTNNA1 CX3CL1 CX3CR1 DAPK3 EYA1 FAS FGF10 FGFR1 FYN GATA1 GDNF GFRAL HSPA1A HSPA1B HTRA2 IL1A IL1B IL7 INHBA MAP2K5 MAPK7 MCL1 NF1 NRG1 PF4 PPP1CA PPP2R1A PPP2R1B RET RIPK1 SNAI2 SRPX STRADB TERT TGFB2 TNF UNC5B WWOX ZC3HC1
GSE1432_CTRL_VS_IFNG_24H_MICROGLIA_DN	Up	1.7474e-07	1.04409e-05	Up	6.51075e-05	0.00192246	Up	9.74347e-05	0.00267245	144	ADAR ADGRE5 AIM2 AK2 AMD1 ANK2 APOL1 APOL2 APOL3 APOL6 ARF3 ARID5A ASCL2 ATG3 BAZ1A BTN2A2 BTN3A3 C1RL C1S C5orf15 CALCOCO2 CASP5 CD38 CD40 CD47 CES1 CFB CIITA CRYBG1 CST7 CSTF3 CUL1 CXCL10 CXCL11 CXCL9 CYLD DDX47 DDX60 DENND1A DESI1 DIPK1A DR1 DYNLT1 ERLIN1 EZH2 FAS FCGR1B FGL2 GBP1 GBP2 GCH1 GIMAP4 GIMAP6 GK GK3P GLRX HERC5 HIST1H1T HLA-DQB1 HLA-DRB1 HLA-E HLA-F ICAM1 IDO1 IFI27 IFI35 IFI44 IFI…
REACTOME_GPCR_LIGAND_BINDING	Up	5.51148e-06	0.000215909	Up	6.78131e-05	0.00199902	Up	4.12009e-05	0.00138476	95	ACKR1 ACKR2 ACKR3 ACKR4 ADCYAP1 ADCYAP1R1 ADGRE1 ADGRE3 ADGRE5 ADM ADM2 ADORA1 ADORA2A ADORA2B ADORA3 ADRA1A ADRA1B ADRA1D ADRA2A ADRA2B ADRB1 ADRB2 ADRB3 AGT AGTR1 AGTR2 ANXA1 APLNR APP AVP AVPR1A AVPR1B AVPR2 BDKRB1 BDKRB2 BRS3 C3 C3AR1 C5 C5AR1 C5AR2 CALCA CALCB CALCRL CASR CCK CCKAR CCKBR CCL11 CCL17 CCL19 CCL2 CCL20 CCL21 CCL22 CCL25 CCL27 CCL28 CCL3 CCL3L3 CCL4 CCL5 CCL7 CCR1 CCR10 CCR2 CCR…
GO_POSITIVE_REGULATION_OF_CELL_SUBSTRATE_ADHESION	Up	0.000202451	0.00438135	Up	6.84636e-05	0.00201485	Up	0.00723249	0.0650647	60	ABI3BP AGR2 ALOX15 APOA1 ARHGEF7 ARL2 ARPC2 BRAF C1QBP CALR CARMIL1 CCDC80 CCL21 CCL25 CCL28 CCR7 CD36 CDC42 CDH13 CDK6 CIB1 COL16A1 COL26A1 COL8A1 CSF1 CYR61 DISC1 DMP1 DMTN DNM2 ECM2 EDIL3 EGFL6 EGFLAM EMP2 EPB41L5 EPHA1 FBLN1 FBLN2 FGA FGB FGG FLNA FMN1 FN1 FOXF1 GSK3B HACD1 HAS2 HRG HSD17B12 ILK ITGA3 ITGA5 ITGB1 ITGB1BP1 JAK2 KDR LIMS1 MYADM MYOC NDNF NET1 NID1 NINJ1 NPNT NPY2R OLFM4 PLEKHA2…
GSE12392_CD8A_POS_VS_NEG_SPLEEN_DC_UP	Up	3.62679e-07	1.9926e-05	Up	6.99313e-05	0.00204448	Up	0.00266698	0.0327304	160	ABCC1 ABCC5 ACP5 ADGRB1 ADORA2B AGL AGTRAP AGXT AHCYL1 AK2 ALAS1 ALDOA ANAPC2 ANKRD49 ANXA4 APRT ARFGEF1 ARG1 ARL1 ASF1A ASS1 ATG5 AVPR2 BABAM2 BCHE BLOC1S1 C3 C5orf15 CACHD1 CACNB3 CAPG CARD19 CASP9 CBFA2T2 CCR7 CD200 CD38 CDADC1 CDC73 CDK18 CENPB CEP89 CHST3 CLCN7 CNP COASY COL10A1 COPS2 COPS4 CPNE6 CRCP CTF1 CXCL14 CYBB DDT DDX46 DERL2 DLD DNAJA2 DNAJB2 DNAJB5 DNMT1 DSC1 EEA1 ERO1A ESD FABP7 F…
GO_CELLULAR_RESPONSE_TO_ALKALOID	Up	0.000142018	0.00330307	Up	6.99236e-05	0.00204448	Up	1.58196e-06	9.29586e-05	19	AIF1 BAD BCL2L1 BLM CASQ2 CCL5 CCNA2 CRH CRHBP DDC GSTM2 HTR1B ICAM1 KCNJ11 MDM2 NFKB1 NTRK1 OPRM1 PLAU PPARGC1A PPP1R9B RAD51 RELA RYR1 RYR2 RYR3 SELENON SLC34A1 SLC8A1 SPIDR STAR TH TNF TRPV1
GO_REGULATION_OF_VITAMIN_METABOLIC_PROCESS	Up	0.000777892	0.0129376	Up	6.98388e-05	0.00204448	Up	0.000270366	0.00581535	5	AKR1C3 CD320 CYP27B1 GFI1 IFNG IL1B ISX NFKB1 SNAI1 SNAI2 TNF VDR
YAMANAKA_GLIOBLASTOMA_SURVIVAL_UP	Up	0.00304941	0.0361247	Up	6.99197e-05	0.00204448	Up	0.00146527	0.0213082	8	DYRK3 EMILIN2 ITGA5 LDHC PKM RAB32 SLC2A3 SLN STK40 TPI1
MODULE_75	Up	0.00034046	0.00670566	Up	7.01727e-05	0.0020448	Up	0.000132366	0.0033701	196	ADA ADM ADORA2A ADRA2A AGRP AHR AIF1 AIM2 AIRE AKR1C3 ALCAM APOE AQP9 AREG ARHGDIB AZGP1 B2M BATF BCAT1 BCL6 BPI BST1 BST2 BTG1 BTG2 C1QA C1R C1S C2 C3 C3AR1 C4B C4BPA C5 C5AR1 C6 C7 C8A C8B C8G C9 CAMP CAPG CCL1 CCL11 CCL13 CCL15 CCL17 CCL18 CCL19 CCL2 CCL20 CCL21 CCL23 CCL3 CCL4 CCL7 CCL8 CCR1 CCR2 CCR5 CCR9 CD101 CD14 CD19 CD2 CD22 CD24 CD247 CD27 CD300C CD3D CD3G CD4 CD48 CD5 CD53 CD55 CD59 C…
KEGG_FC_GAMMA_R_MEDIATED_PHAGOCYTOSIS	Up	0.00422919	0.0461749	Up	7.01724e-05	0.0020448	Up	0.000206209	0.00478976	81	AKT1 AKT2 AKT3 AMPH ARF6 ARPC1A ARPC1B ARPC2 ARPC3 ARPC4 ARPC5 ARPC5L ASAP1 ASAP2 ASAP3 CDC42 CFL1 CFL2 CRK CRKL DNM1 DNM1L DNM2 DNM3 DOCK2 FCGR1A FCGR2A FCGR2B FCGR2C FCGR3A GAB2 GSN HCK INPP5D LAT LIMK1 LIMK2 LYN MAP2K1 MAPK1 MAPK3 MARCKS MARCKSL1 MYO10 NCF1 PAK1 PIK3CA PIK3CB PIK3CD PIK3CG PIK3R1 PIK3R2 PIK3R3 PIK3R5 PIKFYVE PIP4K2B PIP5K1A PIP5K1B PIP5K1C PLA2G4A PLA2G4B PLA2G4D PLA2G4E PLA2G…
GO_POSITIVE_REGULATION_OF_T_HELPER_CELL_DIFFERENTIATION	Up	5.92045e-05	0.00162136	Up	7.07572e-05	0.00205846	Up	5.82019e-05	0.00179939	9	ANXA1 CCL19 CD80 CD86 HLX IL12B IL12RB1 IL23A IL23R IL4R IL6 MYB NLRP3 PRKCZ RARA RIPK2 SOCS5 TNFSF4
GSE17301_CTRL_VS_48H_ACD3_ACD28_IFNA5_STIM_CD8_TCELL_DN	Down	8.41764e-07	4.20787e-05	Down	7.10024e-05	0.00206221	Down	6.3501e-05	0.00192302	186	ABCD2 ABTB1 ACAA1 AKT1 AKTIP ALDH3A2 AP1B1 ARAP2 ARHGAP19 ARHGAP25 ARRDC3 ATG2A AURKA BBS10 BCL2L11 BCLAF3 C19orf12 C1orf21 CAPRIN2 CASP3 CBX5 CCNA2 CCNG2 CD93 CDCA3 CDK17 CDK19 CEBPG CENPI CENPN CENPV CEP44 CHAMP1 CKAP2L CLASP2 CLK1 CNNM2 CNPPD1 CNTN4 CRYBG3 CUL4B CYBC1 CYTIP DDB1 DENND5A DGKD DGKH DHX40 DKK2 DNMBP EIF2AK3 ESPL1 EXOC6B EZH2 FANCG FBXL8 FBXO5 FBXW4 FEM1C FNIP2 FRMD6 FUT11 GAB2 GA…
GO_IMMUNE_RESPONSE	Up	0.000118536	0.00280846	Up	7.11974e-05	0.00206449	Up	0.000210053	0.0048285	555
GSE9037_CTRL_VS_LPS_4H_STIM_IRAK4_KO_BMDM_UP	Down	1.44048e-06	6.72706e-05	Down	7.18848e-05	0.00208102	Down	0.010235	0.0818588	164	ACOX3 ACSF2 ADI1 ADIPOR2 AGBL4 AKT1S1 ALG2 ALOX5AP ANKRD37 ARFGEF2 ARL15 ART5 ASCC1 BASP1 BBS2 BCL2L1 BRF1 C15orf65 C19orf47 C1orf158 C1orf185 CACNA1F CACUL1 CAMK1 CASP3 CBX6 CCDC150 CCR5 CD300LD CELF2 CEP128 CERS5 CFAP410 CHEK2 CHRNA2 CLEC4A CLIC3 CLN6 CLPS CNDP2 CNNM3 CNP COMMD3 COMMD7 CORO6 CORO7 CRTAM CSNK1E CST3 CTDSP2 DAP DCAF15 DEPTOR DMAC2 DNAH17 DNAJB11 DNAJC9 DOK2 DUOX1 EBPL EMC1 ENSA E…
GO_POSITIVE_REGULATION_OF_RENAL_SODIUM_EXCRETION	Up	3.46486e-05	0.0010404	Up	7.29797e-05	0.00210371	Up	0.000139464	0.00350555	2	AGT AGTR2 AVPR1A DRD2 DRD3 EDN1 EDNRB KNG1 NPPB NPR1 OXT PTGER4 TAC1 TACR1
ST_T_CELL_SIGNAL_TRANSDUCTION	Up	4.0068e-05	0.00117141	Up	7.29237e-05	0.00210371	Up	0.000239474	0.00531878	36	CBL CD28 CD3D CSK CTLA4 DAG1 DTYMK EPHB2 FBXW7 GRAP2 GRB2 ITK ITPKA ITPKB LAT LCK LCP2 MAPK1 NCK1 NFAT5 NFKB1 NFKB2 NFKBIA NFKBIB NFKBIE NFKBIL1 PAK1 PAK2 PAK3 PAK4 PAK5 PAK6 PLCG1 PRDX1 PTPRC RAF1 RASGRP1 RASGRP2 RASGRP3 RASGRP4 SOS1 SOS2 TONSL VAV1 ZAP70
GO_POSITIVE_REGULATION_OF_TYPE_I_INTERFERON_PRODUCTION	Up	0.000502269	0.00922313	Up	7.30242e-05	0.00210371	Up	0.00162595	0.0228096	66	CD14 CGAS CRCP CREBBP CTNNB1 DDX3X DDX41 DDX58 DHX36 DHX58 DHX9 EP300 FLOT1 HMGB1 HMGB2 HSPD1 IFI16 IFIH1 IFNAR1 IRAK1 IRF1 IRF3 IRF5 IRF7 LRRFIP1 MAVS MRE11 MYD88 NFKB1 NFKB2 PLCG2 POLR1C POLR1D POLR2E POLR2F POLR2H POLR2K POLR2L POLR3A POLR3B POLR3C POLR3D POLR3E POLR3F POLR3G POLR3GL POLR3H POLR3K PRKDC PTPN22 RELA RIPK2 RNF135 STAT6 SYK TBK1 TICAM1 TLR2 TLR3 TLR4 TLR7 TLR8 TLR9 TMEM173 TRIM15…
BIOCARTA_CTL_PATHWAY	Up	9.19791e-05	0.00233514	Up	7.36165e-05	0.00211734	Up	0.00176522	0.024122	5	B2M CD247 CD3D CD3E CD3G FAS FASLG GZMB HLA-A ICAM1 ITGAL ITGB2 PRF1
GO_REGULATION_OF_DNA_DAMAGE_RESPONSE_SIGNAL_TRANSDUCTION_BY_P53_CLASS_MEDIATOR	Up	3.44679e-05	0.00103672	Up	7.51706e-05	0.00215798	Up	0.00337419	0.0388316	19	ANKRD1 ATM ATR CD44 CD74 CDKN2A DDX5 DYRK1A EEF1E1 HIC1 KDM1A KMT5A MDM2 MIF MSX1 PLA2R1 PMAIP1 PSMD10 PTTG1IP SENP2 SIRT1 SMYD2 SNAI1 SNAI2 SPRED1 SPRED2 TWIST1 ZNF385A
GSE360_T_GONDII_VS_B_MALAYI_LOW_DOSE_DC_UP	Up	0.000113289	0.00271248	Up	7.52726e-05	0.00215798	Up	0.00196226	0.0262414	123	ACKR3 ACTC1 ADARB1 AHSG AIM2 AK4 ALOX15B ANP32E APBA3 ARC ARHGEF5 ARL4A ATP5MC2 ATRX BAAT BASP1 BCL2A1 BCL9 BNIP3 BNIP3L BTG1 BTG3 CACNA1D CAD CCIN CCR7 CD200 CD83 CDK9 CDKN1B CELF2 CEP135 CETN1 CFH CFLAR CHD3 CHST2 CLK1 CNKSR2 CNN3 COL9A2 CSTF2 CTSB CXCL9 CXCR4 CYB5A CYP27B1 CYP2D6 DCX DDIT4 DEFB1 DEPP1 DHFR DSG1 DUSP1 DUSP4 DUSP5 DYRK3 E2F5 EFCAB11 EIF1AX EML2 ETV6 EZH2 FADS3 FAIM2 FAM131B FANC…
GNF2_CASP1	Up	0.000158122	0.003601	Up	7.56943e-05	0.00216657	Up	0.000293592	0.00617308	94	ACAP2 AIF1 AOAH AP1S2 ARPC1B ARRB2 BST1 CASP1 CCR1 CD1D CD302 CD33 CD44 CD86 CFP CHST15 CLEC4A CMTM6 CNPY3 COTL1 CPPED1 CPVL CSGALNACT2 CTSS CYBB DAZAP2 DPEP2 DUSP1 EVI2A EVI2B FBXL5 FCER1G FCN1 FES FGL2 FGR FKBP15 FMNL1 GABARAP GMFG GMIP HCK HCLS1 HK3 HSD17B11 IER2 IFNGR1 IGSF6 IL10RA IQGAP1 ITGAM ITGB2 JUNB KRR1 LILRA1 LILRA2 LILRA6 LILRB1 LILRB2 LILRB3 LST1 MAFB MAP3K3 MCL1 MFSD1 MNDA MS4A6A M…
GSE360_L_MAJOR_VS_T_GONDII_MAC_UP	Up	0.000533464	0.0096355	Up	7.64951e-05	0.00218596	Up	8.9848e-05	0.00251093	100	ABCA4 ACADS ACP2 ACSM1 ACTG2 ACTN1 ADAM22 AFM AGER AHNAK AKR1A1 AKR1B1 ALG13 AMOTL2 ANXA5 AQP3 AQP8 ARHGEF2 ART1 ATAD2B ATG4A BAAT BBS4 BMP10 C1orf105 CA6 CALCA CAMTA1 CCDC22 CCL20 CCNT2 CCR7 CCT6B CD163 CD44 CDH11 CEP152 CHD1L CHPF CIB2 CKB CLDN3 CLK3 CNR1 CRHR1 CRK CSDC2 CSF2 CSN2 CTGF CTNND1 CYB5R3 CYBA CYP7A1 CYTH2 DICER1 DIPK1A DLST DMC1 DNAH7 DRG2 DRP2 DTX2 EDC4 ENOX2 ERC1 FABP3 FAS FBXO7 F…
GSE21546_ELK1_KO_VS_SAP1A_KO_AND_ELK1_KO_ANTI_CD3_STIM_DP_THYMOCYTES_DN	Up	8.35863e-05	0.00216228	Up	7.67013e-05	0.00218833	Up	0.00158145	0.0224157	145	ABL2 ACOT13 ACSM1 AHSA1 ANKRD11 AREG ARHGAP21 ARHGEF26 ARL4D ARL5B ARL8B ASIC3 AZI2 B3GNT3 B4GALT5 BABAM2 BAG3 BCL6 BDP1 BEND3 BMP5 BMT2 BNC1 C16orf72 C6orf106 CABLES2 CABS1 CBS CCDC107 CCDC117 CCDC71L CCNT1 CDC25A CDC42SE1 CDK17 CDK3 CDV3 CENPU CHKA CHORDC1 CLEC2L CLK3 CNGA1 CNPY3 CORO1C CREB5 CRHR2 CSNK1G1 CSRNP1 CXCL3 DDX6 DENND1B DENND1C DHFR DHX16 DHX29 DNAJB6 DPCD DUSP16 DUSP2 DUSP6 DUSP8 D…
GSE37534_PIOGLITAZONE_VS_ROSIGLITAZONE_TREATED_CD4_TCELL_PPARG1_FOXP3_TRANSDUCED_DN	Up	5.68431e-06	0.000220947	Up	7.71727e-05	0.00219825	Up	0.0488919	0.221111	110	A2M AKAP6 ALDH1A2 ALDH1B1 ANK2 AP1M2 APOBEC1 APOOL APP APTX ARF4 ARFGEF1 ASB13 ASB16 ATP6V1B1 ATP6V1D BAIAP2L1 BIRC3 CCNL1 CHD2 CHD9 CLEC2D CLSTN3 COL4A1 CPNE3 CR1L CRKL CRLF2 CSF2RB CTNNB1 DCUN1D1 DDX5 DNAJB1 DUSP16 ECE2 ELOVL7 ENOX2 EPSTI1 ETNK2 EXT1 FBXO40 FCER1G FRY GFPT2 GGCT GHSR GLIS3 GNA13 GNG7 GPR52 GRAP2 GTF3C3 GYPA HHIPL2 HNRNPH2 HPCAL4 HTR1A IL10RB IL21R IL3RA INO80D KBTBD13 KDM5C LCO…
GO_REGULATION_OF_CHEMOKINE_PRODUCTION	Up	0.00052349	0.00948951	Up	7.80022e-05	0.00221831	Up	0.00352937	0.0398678	43	ACKR1 ADAM17 ADCYAP1 ADIPOQ ADORA2B ALOX15B APOD C1QTNF3 C5 CD74 CHIA CSF1R DDX3X EIF2AK2 ELANE ERBIN F2RL1 FFAR2 FFAR3 GSTP1 HAVCR2 HIF1A HMOX1 IFNG IL10 IL1B IL1RL1 IL33 IL4 IL4R IL6 IL6R KLF4 LBP LGALS9 LPL MAP2K5 MAPK9 MAVS MEFV MIF MUL1 P2RY2 POSTN PYCARD RIPK2 SIGIRR SNAI2 SOCS5 TICAM1 TICAM2 TIRAP TLR2 TLR3 TLR4 TLR7 TLR9 TNF TRIM32 TRPV4 TWIST1 WNT5A ZFPM1
GSE19923_E2A_KO_VS_HEB_AND_E2A_KO_DP_THYMOCYTE_UP	Up	7.10194e-05	0.0018699	Up	7.93923e-05	0.00225423	Up	0.00043391	0.00822668	156	ABCD4 ACPP ACSL4 ACTG2 ADAM8 ADPGK AGFG1 ALCAM ALDH7A1 ANKRD17 APBB1IP APLN AREG ASS1 ATF6 BCL2A1 BTG1 CACNG1 CAPRIN2 CASP3 CCL1 CCL7 CCNC CCND2 CCR1 CD247 CD44 CD68 CD82 CFD CFLAR CHMP4B CITED2 CLDND1 CLN8 CMTR2 COMT CORO2B CPD CRCP CSF1 CSNK1E CXCL3 CYP51A1 CYTH2 CYTIP DAXX DHX32 DNAAF5 DUSP6 ECE1 EEA1 EIF1 EIF1AY EIF2B5 ELL2 EMP1 ERO1A ESF1 EXOSC7 F2RL3 F7 FDFT1 FHL2 FKBP10 FNBP1 FNDC3A FOSL1 …
XU_HGF_TARGETS_INDUCED_BY_AKT1_48HR_UP	Up	0.000105967	0.0025656	Up	7.9733e-05	0.00226029	Up	1.63267e-05	0.000663008	8	AMPD3 ECM1 EPHB2 F2RL1 FOXD1 LTBP2 MMP10 PCDHGA3 PLAUR SPSB1 TGM2 THEMIS2 TNIP1 WNT4
GO_REGULATION_OF_HETEROTYPIC_CELL_CELL_ADHESION	Up	0.00219323	0.0281559	Up	8.01953e-05	0.00226977	Up	6.69274e-05	0.00199277	12	ADIPOQ ALOX15 APOA1 BMP7 CD44 FGA FGB FGG FLOT1 FLOT2 GCNT2 IL1B IL1RN KLF4 MAP2K5 MAPK7 MYADM TNF
GO_ANGIOTENSIN_RECEPTOR_BINDING	Up	0.000112387	0.00269516	Up	8.03576e-05	0.00227074	Up	0.000276653	0.0059102	8	AGT ARAP1 ARRB1 ARRB2 BDKRB2 DRD1 EDNRB GNA13 GNB1 GNG3 JAK2 TYK2
GSE17721_CTRL_VS_PAM3CSK4_6H_BMDC_UP	Down	0.000183615	0.00406795	Down	8.09305e-05	0.0022833	Down	0.00829974	0.0714986	172	ABCB7 ABHD15 ACADVL ADSSL1 ARHGAP39 ARL10 ASF1B ATF6 ATP6V1C2 AURKA B3GNT3 B3GNT8 BPHL BTBD1 BTK C11orf68 C14orf119 C19orf48 C1orf54 C7orf43 CARHSP1 CATSPERG CCNB2 CCNG1 CCR2 CCR6 CD28 CD48 CD93 CD99L2 CDIP1 CDK5 CDKN2C CLEC4G CROT CRX CST5 CTDSP1 CTNS CUTA DAB2 DBR1 DERL3 DGLUCY DHX58 DMAC1 DNAJB1 DNMBP EEF1B2 EHHADH ELOF1 ELOVL6 ELP2 ENPP1 ENTPD1 EPSTI1 ERCC6L ERGIC3 F11R FAF1 FAM117A FAM149B1 …
MODULE_84	Up	0.000729171	0.0123237	Up	8.13876e-05	0.00229255	Up	1.2924e-05	0.000549997	343	A2M ABCA1 ACD ACKR1 ACP5 ACR ACSL1 ACTA2 ACTN1 ADAM19 ADAMTSL4 ADH1B ADM AEBP1 AIF1 ALOX5 ALOX5AP ALPL AMELX ANKFY1 ANPEP ANXA1 AOAH AP1M1 APOC1 APOC2 APOC4 APOD APOE AQP1 AQP9 ARHGAP15 ARHGDIB ARHGDIG ARHGEF6 ATP2A3 ATP4A B2M BAIAP3 BASP1 BCL2A1 BCL6 BIRC3 BMP1 C1QB C1QC C1S C2 C3AR1 C7 CA4 CADPS2 CAPG CASP1 CAV1 CCDC9 CCHCR1 CCL11 CCL15 CCL18 CCL19 CCL2 CCL21 CCL3 CCL4 CCL5 CCL7 CCND1 CCND2 CCN…
SAFFORD_T_LYMPHOCYTE_ANERGY	Up	2.89194e-05	0.000897209	Up	8.21412e-05	0.00230869	Up	4.76857e-06	0.000237039	57	ACTN4 ADGRE5 ADORA2A ADORA2B AGT ANGPTL2 ANKRD28 ANP32A ARFIP1 BNIP3 CASP4 CCL1 CCL3 CD40LG CDC14A CLEC4E CSF1 CTSE DDR1 DLG2 DTNA DUSP6 EGR2 ETV6 F2R FBXO34 FOXP1 FURIN FYN GABRA4 GADD45B GCH1 GGA2 HEBP2 HIF1AN HLF HSD17B6 HSPA4L IER3 ING4 IRF4 ISYNA1 JAK3 JARID2 JUP KCNJ11 KCNK5 KCNQ5 KIF15 KIFC3 LAG3 LDHB LPAR4 LRRC3 MARCH2 MMD MPZL2 MYH14 MYL7 MYO1C MYO1E NDRG1 NFATC1 NOCT NOTCH1 NR4A2 NR4A3 …
GO_REGULATION_OF_CELL_ADHESION	Up	0.000202362	0.00438135	Up	8.22209e-05	0.00230869	Up	0.000236694	0.00528348	356	ABAT ABI3BP ABL1 ABL2 ACER2 ACP5 ACTN4 ACVRL1 ADA ADAM10 ADAM15 ADAM22 ADAM8 ADAM9 ADAMDEC1 ADAMTS18 ADGRG1 ADIPOQ ADK ADRB2 AGER AGR2 AIF1 AKT1 ALOX12 ALOX15 ANGPT1 ANGPT2 ANK3 ANXA1 AP1AR AP3B1 AP3D1 APBB1IP APOA1 APOD ARHGAP6 ARHGDIA ARHGDIB ARHGDIG ARHGEF7 ARL2 ARPC2 ASS1 ATP5F1B ATXN3 B4GALNT2 BAD BAG4 BCAS3 BCL10 BCL2 BCL6 BMP2 BMP4 BMP7 BRAF BTLA BTN2A2 C1QBP C1QTNF1 CALR CAMK4 CARD11 CARM…
GO_TOLERANCE_INDUCTION	Up	0.00017458	0.00389199	Up	8.25276e-05	0.00231364	Up	0.00196734	0.0262894	8	ACOD1 C3 C3AR1 CCR4 FOXJ1 FOXP3 HAVCR2 ICOS LGALS9 LYN TGFB1 TNFAIP3
GSE17721_LPS_VS_GARDIQUIMOD_16H_BMDC_UP	Up	8.30512e-06	0.000311591	Up	8.32163e-05	0.0023256	Up	3.35152e-05	0.00118141	150	AAMDC ABCB1 ABHD16A ACAA2 ACOX2 ACTR8 ADHFE1 ADORA2B AIDA ALCAM ALDH1A2 AMHR2 APOOL APTX ASF1A ATP10A ATP13A2 BASP1 BID BIRC2 BLOC1S4 BMI1 BRD2 BST2 C11orf68 C16orf58 C19orf66 C1QL1 C8orf33 CABYR CACNG1 CARS CCL2 CCNG2 CCR7 CFAP20 CHST7 CLCNKB CLP1 CST3 CTTN DDIT3 DNMT3L DOK1 DPCD DSCAM EBNA1BP2 EIF2AK2 ELL2 ENPP4 ERAP1 FABP5 FAM120A FAM189B FNBP4 FSCN1 GATM GHITM GLOD4 GLRX3 GNL1 GPR65 GSTM4 HEL…
PARK_TRETINOIN_RESPONSE_AND_PML_RARA_FUSION	Up	0.0038725	0.0433027	Up	8.31246e-05	0.0023256	Up	5.14449e-05	0.00164494	25	ALOX5AP ARHGAP45 BIK CD38 CEBPA CEBPE ELF4 FGR HOXA1 IDH1 IER3 IGFBP6 IRF1 JUND LITAF LSP1 NDRG1 PIK3CG PIM1 PKN1 PSAP RARG SEMA4D SLA SLC2A5 SPI1 TNFAIP2 TNFRSF1B TOP1 UPP1
GO_TUMOR_NECROSIS_FACTOR_RECEPTOR_BINDING	Up	0.000467193	0.00869969	Up	8.42214e-05	0.00234999	Up	1.857e-05	0.000731786	21	BABAM2 CASP8 CD40LG CD70 EDA ERAP1 FADD FASLG LTA LTB STAT1 TNF TNFSF10 TNFSF11 TNFSF12 TNFSF13 TNFSF13B TNFSF14 TNFSF15 TNFSF4 TNFSF8 TNFSF9 TRADD TRAF1 TRAF2 TRAF3 TRAF4 TRAF6 TRAP1 TRIM37
PID_IL8_CXCR2_PATHWAY	Up	0.00115925	0.017523	Up	8.45285e-05	0.00235485	Up	0.00188375	0.025402	28	AKT1 ARRB1 ARRB2 CBL CXCR2 DNM1 DOCK2 ELMO1 FGR GNA14 GNA15 GNAI2 GNB1 GNG2 HCK LYN PDPK1 PIK3CG PIK3R6 PLCB1 PLCB2 PLCB3 PLD2 PPP2CA PPP2R1A PRKCA PRKCB PRKCG RAB11A RAB5A RAB7A RAC2 VASP
GO_POSITIVE_REGULATION_OF_PEPTIDYL_TYROSINE_PHOSPHORYLATION	Up	0.000207636	0.00448262	Up	8.631e-05	0.00240072	Up	1.77844e-05	0.000709618	80	ABI1 ABL1 ACE ADAM17 ADIPOQ ADNP ADORA1 ADRA2A ADRA2B ADRA2C AFAP1L2 AGT ANGPT1 ANGPT4 ARHGEF2 ARL2BP ARRB2 CCK CCL5 CD24 CD36 CD3E CD4 CD40 CD44 CD74 CD80 CD81 CLCF1 CNTF CNTN1 CRLF1 CSF1R CSF2 CSF3 CSPG4 CTF1 DOK7 DVL2 EFNA1 EFNA5 EGF EHD4 ENPP2 EPGN EPO ERBB3 ERBB4 ERCC6 EREG FBXW7 FCER1A FGF10 FGF7 FGFR3 FLT3 FYN GAS6 GATA1 GH1 GHR GHRL GPRC5B GREM1 HAX1 HCLS1 HDAC2 HES1 HES5 HGF HPX HSPH1 HT…
GSE17721_12H_VS_24H_CPG_BMDC_UP	Up	6.26032e-06	0.000242038	Up	8.76541e-05	0.00243429	Up	2.10607e-05	0.000808967	129	ACOT4 ADAMTSL5 AKNA ALDH18A1 ALDH1A2 ANKRD33B ANXA11 ANXA4 AP1AR AP2B1 APLNR AR ASB13 ASPDH ASTE1 BATF2 BDKRB2 BHLHE41 BRWD3 C19orf12 C6orf62 CACNG5 CARHSP1 CASP3 CATSPERG CCDC86 CCL13 CCNL1 CD40 CDC27 CDKN2C CER1 CHMP4B CHODL CHRNA5 CIAPIN1 CIITA CLEC10A CLIC3 CLIC4 CREB3 CSRP3 CWC15 CXADR CYP11B2 DNAJB1 DNMT3A DPH2 ECE1 EFNA3 EGFL8 ELP5 ENDOD1 ETV4 EXOC6 EZR F10 F2RL2 FAM20C FAS FBXO6 FST G3BP2…
GO_REGULATION_OF_T_HELPER_2_CELL_DIFFERENTIATION	Up	0.000151005	0.00346668	Up	8.78174e-05	0.00243501	Up	1.7052e-05	0.000686177	8	ANXA1 BCL6 CD86 HLX IL4R IL6 NLRP3 PRKCZ RARA SOCS5 TNFSF4
GSE46468_LUNG_INNATE_LYMPHOID_CELL_VS_SPLEEN_CD4_TCELL_DN	Up	2.83414e-07	1.58658e-05	Up	8.80233e-05	0.00243691	Up	0.0622224	0.253093	180	ABCE1 ACTR3 ADAP1 ADCY3 ADSS AGFG1 AP1S1 ARAP2 ATP1A1 ATP2A2 BACH2 BAIAP2 BAZ1A BUD23 BUD31 BYSL C16orf91 C1orf216 CAP1 CD83 CDK4 CDK6 CHD4 CKLF CKS2 COQ10B CRLS1 CSGALNACT2 CSNK1E CSRNP1 CYSTM1 DDX31 DERL1 DESI1 DMAC2L DNTTIP2 DRG1 EBNA1BP2 EEF1E1 EGR3 EIF1B EIF2S1 EIF5 EPOP ESRRA EVI2A EXOSC9 FAM20B FAM241A FAM3C FASTKD5 FBXW7 FEM1A FUNDC2 GPR107 GSPT1 GSR GTF2B HEATR1 HSBP1 HSP90AA1 HSPH1 HUS1…
GO_POSITIVE_REGULATION_OF_PROTEIN_SECRETION	Up	0.000156454	0.00356868	Up	8.92042e-05	0.00246576	Up	0.000523933	0.00950687	115	AACS ABAT ABL1 ACHE ADAM8 ADAM9 AGTR2 AIM2 ALOX15B ANG ANKRD1 ANO1 APBB1 ARF1 ARRB1 ATP13A2 BAD BLK BMP6 C1QTNF12 C1QTNF3 C2CD2L C5 CADM1 CAMP CAPN10 CARMIL2 CASP1 CASP5 CCL19 CCL3 CCR2 CD14 CD2 CD244 CD274 CD276 CD34 CD38 CFTR CHIA CLEC4E CLEC5A CLEC6A CLEC9A CLTRN CRH CRTAM CSF1R DNM1L DOC2B DRD2 EP300 EXOC1 EXPH5 EZR F2R F2RL1 FCN1 FFAR1 FFAR2 FGA FGB FGG FGR GATA3 GCG GCK GHRL GIP GIPR GJA1 G…
GSE22935_WT_VS_MYD88_KO_MACROPHAGE_UP	Up	0.000229913	0.00486298	Up	8.98899e-05	0.00248085	Up	4.76602e-05	0.00154621	184	ABCA1 ADAMTS7 ADAR ANLN ANXA1 ANXA2 AP1B1 AP1S1 AP3B1 ARAP1 ASAH1 ASS1 ASXL2 BTK C18orf54 C1QA CASP6 CASP8 CBL CCL5 CCR1 CCR2 CD200R1 CD37 CD40 CD48 CD80 CDK6 CERS6 CFP CKLF CLEC4A CMIP CMTM7 CNPY3 COL16A1 CREB3L1 CSF2RB CSK CSTB CYBB CYP7B1 CYSLTR1 DAP DCSTAMP DNM2 DOK3 DTX4 EDEM1 EFHD2 ELK3 EMILIN2 ERI1 ERMARD ESPL1 FAM129B FAM167A FBRS FCER1G FES FRRS1 FSTL1 GABARAP GALNT7 GDA GLIPR1 GNPTAB GP…
GO_NUCLEOTIDE_BINDING_DOMAIN_LEUCINE_RICH_REPEAT_CONTAINING_RECEPTOR_SIGNALING_PATHWAY	Up	2.05262e-05	0.000678321	Up	9.03219e-05	0.0024889	Up	0.00148128	0.0214762	28	CASP8 CHUK CYLD IKBKB IKBKG IRAK1 IRAK2 ITCH MAP2K6 MAP3K7 NFKBIA NOD1 NOD2 OTULIN RELA RIPK2 RNF34 RPS27A TAB1 TAB2 TAB3 TNFAIP3 TRAF6 UBA52 UBB UBC UBE2N UBE2V1
GSE7852_THYMUS_VS_FAT_TCONV_DN	Up	0.00015279	0.0034986	Up	9.08869e-05	0.00250059	Up	0.00132907	0.0196753	161	ABLIM3 ABT1 ACOT11 AGO3 AGPAT4 AKAP13 AKIRIN2 AKNA ALAS2 ANG ANTXR2 ANXA2 APP ARHGAP21 ARL4A ATF3 ATF6 ATP2B3 ATP2B4 ATXN7L1 B3GNT5 BAIAP3 BCL2A1 BCLAF1 BMP2K BTBD11 BTG3 C9orf3 CAMTA2 CARD10 CASS4 CAV1 CBLB CD38 CD82 CD93 CDC42EP3 CFD CKB CLTC COL3A1 COL4A1 CPT1A CREB3L2 CRIM1 CST7 CTNNA1 CXCR4 CYFIP1 DAPK1 DENND4A DGKE DNAJA4 DNAJB9 DOCK2 DPY19L1 DYRK3 EFNB2 EIF4EBP1 ENPP1 EPSTI1 F2R FAM129A FA…
GO_REGULATION_OF_OSTEOCLAST_DIFFERENTIATION	Up	5.10935e-05	0.00145139	Up	9.11448e-05	0.0025038	Up	0.000540014	0.00971915	35	ATP6AP1 BGLAP CA2 CALCA CAMK4 CARTPT CCL3 CCL5 CCR1 CEBPB CLDN18 CREB1 CSF1 CSF1R CTNNB1 ESRRA FOS FSHB FSHR FSTL3 GNAS GPR55 GPR68 IFNG IL12B IL17A IL20 IL23A IL23R IL4 INPP5D KLF10 LILRB1 LILRB3 LILRB4 LRRC17 LTF MAFB MITF MTOR NF1 OCSTAMP PIK3R1 PPARGC1B PRXL2A RASSF2 SFRP1 SIGLEC15 SLC9B2 TFE3 TJP2 TLR3 TLR4 TMEM178A TMEM64 TNF TNFSF11 TOB2 TRAF6 TYROBP UBASH3B ZBTB7A ZNF675
ST_B_CELL_ANTIGEN_RECEPTOR	Up	0.00010574	0.0025656	Up	9.13358e-05	0.00250517	Up	1.09985e-05	0.000478381	35	AKT1 AKT2 AKT3 BAD BCR BLNK BTK CD19 CSK DAG1 EPHB2 GRB2 ITPKA ITPKB LYN MAP2K1 MAP2K2 MAPK1 NFAT5 NFKB1 NFKB2 NFKBIA NFKBIB NFKBIE NFKBIL1 PIK3CA PIK3CD PIK3R1 PLCG2 PPP1R13B PRDX1 RAF1 SHC1 SOS1 SOS2 SYK TONSL VAV1
GO_NEGATIVE_REGULATION_OF_SIGNAL_TRANSDUCTION_IN_ABSENCE_OF_LIGAND	Up	0.00191857	0.0252949	Up	9.26111e-05	0.00253623	Up	6.32775e-05	0.00191953	20	AKT1 BCL2 BCL2L1 COL2A1 CSF2 CTNNA1 CX3CL1 CX3CR1 EYA1 FGF10 FYN GATA1 GDNF GFRAL HSPA1A HSPA1B IL1A IL1B IL7 MAP2K5 MAPK7 MCL1 NRG1 PF4 RIPK1 SNAI2 STRADB TERT TNF UNC5B ZC3HC1
GSE24102_GRANULOCYSTIC_MDSC_VS_NEUTROPHIL_DN	Up	4.87744e-06	0.000193636	Up	9.38045e-05	0.00256495	Up	9.86828e-07	6.12317e-05	164	ADARB1 ADGRE1 ADO AK1 ANKH APOC3 ARV1 ASPA ATP2A2 ATPAF2 B3GALT6 B4GALT5 BAG3 BASP1 BCL2L2 BIK BLVRA BMP2 C11orf86 C3orf70 C8B C9orf64 CAPN2 CCDC58 CD160 CD74 CDK4 CHCHD4 CHID1 CHSY3 CLEC10A CRHR1 CSRNP1 CXCL11 CXCL2 CYFIP1 CYP17A1 DBI DDX21 DNAJA3 DNAJC10 DNAJC21 DPP6 DTX2 E2F6 ECE1 EEF1G EGLN3 EHD2 EIF1AX EIF3G EIF3I EIF4G1 ENO4 EXOSC1 FAM198B FAM86B2 FASTKD2 FGFR1 FN1 FPR3 FYTTD1 GAS6 GCH1 GLR…
GSE42088_UNINF_VS_LEISHMANIA_INF_DC_2H_UP	Up	9.06823e-06	0.000337369	Up	9.42346e-05	0.00257092	Up	0.00145177	0.0211837	142	ACO1 ACSL5 ADAMDEC1 ADRM1 AGK AGRN AGTR2 AHSA1 AK4 AKT3 AMIGO2 AMPD3 ANXA5 ARL1 ATP2C1 ATP6V1H ATXN1 BATF BET1 BYSL C12orf49 C1QTNF1 C3 CASP7 CD44 CDK14 CEP135 CFLAR CHST2 CLGN CRIM1 CSF2 CSF3 CSTB CUL4A CXCL1 CXCL5 CXCL6 CYP27B1 CYP3A5 DDX10 DESI1 DNAJB9 DNPH1 EBI3 EHF ELOA ENTPD7 ETNK1 EVA1B EXOSC7 FAM129A FAM135A FERMT2 FICD FKBP4 FLT1 FSCN1 GART GDI1 GFPT1 GLRX3 GMPPB GPR137B GRB10 GSDME HDAC…
BIOCARTA_CARDIACEGF_PATHWAY	Up	0.00021631	0.00463045	Up	9.44327e-05	0.00257092	Up	7.05783e-05	0.00208054	12	ADAM12 AGT AGTR1 EDN1 EDNRA EDNRB EGF EGFR FOS HRAS JUN MYC NFKB1 PLCG1 PRKCA PRKCB RELA RHOA
VERHAAK_GLIOBLASTOMA_MESENCHYMAL	Up	0.000357408	0.0069466	Up	9.44572e-05	0.00257092	Up	4.57014e-06	0.000229101	182	ACPP ACSL1 ADAM12 ALDH3B1 ALOX5 AMPD3 ANXA1 ANXA2 ANXA4 ARHGAP29 ARPC1B ARSJ ASL BATF BDKRB2 BLVRB BNC2 C1orf54 C5AR1 CASP1 CASP4 CASP5 CASP8 CAST CAVIN1 CCR5 CD14 CD2AP CD4 CDCP1 CEBPB CHI3L1 CLCF1 CLIC1 CNN2 COL1A1 COL1A2 COL5A1 COL8A2 COLGALT1 COPZ2 CPQ CRYBG1 CSTA CTSB CTSC CTSZ CYBRD1 CYTH4 CYTIP DAB2 DCBLD2 DOK3 DRAM1 DSC2 DSE EFEMP2 EHD2 ELF4 EMP3 ENG FCGR2A FCGR2B FES FHL2 FHOD1 FMNL1 FND…
BIOCARTA_GCR_PATHWAY	Up	0.00178179	0.024174	Up	9.48289e-05	0.00257708	Up	0.00705342	0.0638622	15	ADRB2 AKT1 ANXA1 CALM1 CALM2 CALM3 CORIN GNAS GNB1 GNGT1 HSP90AA1 NFKB1 NOS3 NPPA NR3C1 PIK3CA PIK3CG PIK3R1 RELA
GAGCCTG_MIR484	Up	0.000191027	0.00419032	Up	9.52461e-05	0.00258446	Up	0.000116452	0.00306156	71	ACVR1B AGO1 BCL11A BTG4 C2orf68 CBL CENPB CEP41 CMPK1 COL12A1 CRTC2 DACH1 DAG1 DCBLD2 DENND5A DGCR8 DLEC1 DLL4 DND1 DOLPP1 DPYSL2 EDA EIF4G2 EMC6 EZH1 FAM13A FGF1 FOXO4 FRMPD4 GAPVD1 GOLGA6B GRB10 GTDC1 HIC2 HIPK1 HIVEP2 HLA-DOB HNF1A HOXA5 HSPG2 HTT IDO2 IPO11 KDM2A KDM4A KIAA0930 KLF12 KMT2A LBH LPCAT4 LYPLA2 LZTS3 M6PR MAP3K11 MAP4K2 MAPKAPK2 MINK1 MROH7 MTF2 MYCBP2 NAV1 NFATC4 NFE2L1 NFIA NFK…
GO_TUMOR_NECROSIS_FACTOR_RECEPTOR_SUPERFAMILY_BINDING	Up	0.00210279	0.0271587	Up	9.54571e-05	0.00258623	Up	0.000148626	0.00368883	35	BABAM2 BEX3 BID CASP3 CASP8 CASP8AP2 CD40LG CD70 CFLAR DAB2IP EDA ERAP1 FADD FASLG FEM1B LTA LTB MADD MYD88 NGF NOL3 PIDD1 PRDM4 RIPK1 SIVA1 STAT1 TMBIM1 TNF TNFSF10 TNFSF11 TNFSF12 TNFSF13 TNFSF13B TNFSF14 TNFSF15 TNFSF18 TNFSF4 TNFSF8 TNFSF9 TRADD TRAF1 TRAF2 TRAF3 TRAF4 TRAF6 TRAP1 TRIM37
GO_REGULATION_OF_TUMOR_NECROSIS_FACTOR_MEDIATED_SIGNALING_PATHWAY	Up	3.98396e-05	0.00116666	Up	9.69826e-05	0.00262356	Up	1.125e-05	0.000486933	40	ADIPOQ APOA1 BIRC2 BIRC3 CASP8 CHUK CLIP3 CPNE1 CYLD F2RL1 GAS6 GSTP1 HIPK1 HSPA1A HSPA1B IKBKB IKBKG MADD NOL3 OTULIN PELI3 PIAS4 PRKN PTPN2 PYCARD RACK1 RBCK1 RFFL RIPK1 RNF31 RPS27A SHARPIN SPHK1 SYK TAX1BP1 TNF TNFAIP3 TNFRSF1A TRADD TRAF1 TRAF2 TRAIP TRIM32 UBA52 UBB UBC ZNF675
RADAEVA_RESPONSE_TO_IFNA1_DN	Up	9.48606e-06	0.000348529	Up	9.84721e-05	0.0026598	Up	4.64781e-06	0.000231686	9	AP1G2 CEP170B FOS GLP1R KIT KMT2A MET MYCL PDGFA PLEC
GO_REGULATION_OF_PEPTIDYL_TYROSINE_PHOSPHORYLATION	Up	7.06767e-05	0.00186364	Up	0.000100454	0.00270922	Up	1.83827e-05	0.000726548	119	ABI1 ABL1 ACE ADAM17 ADIPOQ ADNP ADORA1 ADRA2A ADRA2B ADRA2C AFAP1L2 AGT ANGPT1 ANGPT4 APP ARHGEF2 ARL2BP ARRB2 CAV1 CBLC CCK CCL5 CD24 CD300A CD36 CD3E CD4 CD40 CD44 CD74 CD80 CD81 CLCF1 CNTF CNTN1 CRLF1 CSF1R CSF2 CSF3 CSPG4 CTF1 DMTN DOK7 DVL2 EFNA1 EFNA5 EGF EGFR EHD4 ENPP2 EPGN EPHA7 EPO ERBB3 ERBB4 ERCC6 EREG ERRFI1 FBXW7 FCER1A FGF10 FGF7 FGFR1OP FGFR3 FLT3 FYN GAS6 GATA1 GH1 GHR GHRL GPRC…
GSE16385_UNTREATED_VS_12H_ROSIGLITAZONE_IFNG_TNF_TREATED_MACROPHAGE_UP	Up	0.000624777	0.0109342	Up	0.000101388	0.00273024	Up	0.000107022	0.00288283	98	ACSM1 ADAD1 ADGRE1 ADO AGRN ANKRD42 ANXA9 APOA5 AQP9 ARL5B ASIC5 ATG101 B3GAT3 BCL2 BCL2L2 BTG3 C14orf28 C16orf90 C1R C20orf96 C21orf91 C2orf88 C4orf48 CA1 CACNA1S CACNG7 CCL4 CCNL1 CCR4 CD274 CD69 CD93 CDKN2B CEND1 CEP135 CHRM4 COL5A2 CPEB3 CSF3 CUL9 DCT DNAJB1 DPYSL3 DUSP2 DUSP5 DUSP6 EDA2R EGR1 EGR2 EGR3 EIF1B ELP5 ERO1B EVI2A EXOSC10 EXOSC3 FAM122A FAM71F1 FASLG FASTKD5 FAT2 FBXO8 FILIP1L FND…
XU_HGF_SIGNALING_NOT_VIA_AKT1_48HR_UP	Up	0.000706236	0.0120162	Up	0.000102151	0.00274663	Up	0.00022184	0.00504717	27	AKAP12 ARG2 ASNS CARS CCL20 CD44 CDCP1 CDK17 ECE1 ERCC1 FHL1 FYN GRK5 HMGA1 HMOX1 HPCAL1 ISG20 ITPKA ITPR3 LTB MACF1 MAP4K2 MMP1 PCK2 PHLDA1 PLAU PPP1R1A RIN2 SLC4A7 ST6GALNAC4 STC1 SUSD6 TIMP1 UAP1 UPP1
GO_SINGLE_ORGANISM_CELL_ADHESION	Up	0.000111004	0.00266559	Up	0.000102307	0.00274666	Up	0.000187592	0.004421	260	ABL1 ACTB ACTG1 ACTN1 ADA ADAM17 ADAM8 ADAM9 ADGRV1 AIRE AKIP1 ANTXR1 ANXA1 ANXA9 APBB1IP APOA4 ARVCF ASTN1 ATG5 ATP7A AXL AZI2 B2M BATF BAX BCL11B BCL2 BCL3 BLOC1S4 BMP7 BMX BRAF BTN3A1 BVES CADM1 CALCA CAMSAP3 CARD11 CASP8 CBLL1 CCL19 CCL21 CCL5 CCND3 CCR7 CD151 CD1D CD2 CD209 CD24 CD276 CD28 CD2AP CD34 CD3D CD3E CD3G CD4 CD40LG CD44 CD7 CD74 CD80 CD86 CD8A CD8B CD93 CDC42 CDH1 CDH10 CDH2 CDH24…
GUENTHER_GROWTH_SPHERICAL_VS_ADHERENT_DN	Up	0.000255669	0.00530036	Up	0.000102619	0.00275087	Up	0.00318615	0.0373211	21	ANXA5 CASP1 CAV1 CCND3 CD44 CD46 CD59 COL18A1 CTSD FN1 GAA IL13RA1 ITGB1 MET MVP NQO1 NR3C1 NRP1 PLAUR PRKCD PRSS23 PXN TGFB2 TGFBR2 VCL
GO_REGULATION_OF_TOLL_LIKE_RECEPTOR_SIGNALING_PATHWAY	Up	9.45919e-05	0.00238423	Up	0.000104378	0.0027938	Up	0.00179814	0.0244519	41	ACOD1 ARRB2 BIRC2 BIRC3 BPIFB1 CACTIN CAV1 CD14 CYBA DAB2IP F2RL1 FLOT1 FLOT2 GFI1 HMGB1 IRAK3 IRF1 IRF4 IRF7 LBP LGR4 LTF LY96 LYN NFKBIL1 NLRP6 NR1D1 NR1H3 PDPK1 PELI1 PIK3AP1 PTPN22 RAB7B RSAD2 SARM1 SMPDL3B TICAM1 TICAM2 TIRAP TLR2 TLR3 TLR4 TLR5 TLR9 TNFAIP3 TYRO3 UBQLN1 WDFY1
BERENJENO_TRANSFORMED_BY_RHOA_FOREVER_DN	Up	0.000453813	0.00850133	Up	0.000106172	0.00283754	Up	0.000646606	0.0112387	23	AKAP12 AMOT ANKRD1 ANXA3 BNC1 CAVIN2 CCDC80 CHD1 COL3A1 CXCL1 ECT2 EPHA2 EREG F2R FLNB GJA1 HASPIN HBEGF HSPH1 IER3 LRRFIP1 MGP MTMR10 NOP58 NPNT PHLDA1 PLAUR POSTN PTGS2 TNK2 TOM1L1
GO_POSITIVE_REGULATION_OF_LEUKOCYTE_MEDIATED_IMMUNITY	Up	5.64399e-05	0.00156742	Up	0.000106398	0.00283929	Up	0.00011843	0.0030998	51	ADORA2B AP1G1 B2M C3 CADM1 CCL2 CD226 CD28 CD40 CLCF1 CRTAM EXOSC3 F2RL1 FADD FCER1A FCER1G FCER2 FGR FOXP3 FZD5 GAB2 GATA3 HLA-A HLA-B HLA-E HPX HSPD1 IFNG IL12A IL12B IL12RB1 IL13 IL1B IL2 IL21 IL23A IL23R IL4 IL4R KLRK1 LAG3 LAMP1 LTA MALT1 MAP3K7 MSH6 NECTIN2 NLRP3 NOS2 NSD2 P2RX7 PAXIP1 PRKCZ PTAFR PVR RASGRP1 RSAD2 SASH3 SH2D1A SH2D1B SLAMF6 SNX4 STAP1 STAT5B STAT6 STX4 STX7 SYK TBX21 TGFB1…
GO_REGULATION_OF_CELLULAR_COMPONENT_MOVEMENT	Up	0.000328765	0.00653334	Up	0.000106568	0.00283957	Up	0.000208951	0.00481565	466	AAMP ABHD2 ABHD6 ABI3 ABL1 ABL2 ABR ACE ACP5 ACTN1 ACTN4 ACVR1 ACVR1B ACVR1C ACVRL1 ADA ADAM10 ADAM15 ADAM17 ADAM8 ADAM9 ADARB1 ADGRA2 ADGRG1 ADGRG3 ADIPOQ ADORA1 ADRA2A AGER AGT AGTR2 AIF1 AJUBA AKT1 AKT2 ALOX12 ALOX15B AMOT AMOTL1 ANGPT1 ANGPT2 ANGPT4 ANGPTL3 ANK2 ANO6 ANXA1 ANXA3 ANXA5 AP1AR APC APEX1 APOD APOE APOH ARAP1 ARAP3 ARHGAP18 ARHGAP4 ARHGDIB ARHGEF39 ARHGEF7 ARMC4 ARPIN ARSB ATOH8 A…
GSE36826_WT_VS_IL1R_KO_SKIN_DN	Up	5.3882e-06	0.000212015	Up	0.000107851	0.00286515	Up	2.66072e-06	0.000144838	169	AARS AATF ABCE1 ACLY ACOT9 ACTB ACVR2A ADSS AFTPH AKAP17A AKR1C2 ALCAM ANPEP AQP9 ARF5 BACH1 BAX BCCIP BUB3 C15orf39 C5AR1 CCR5 CD101 CD5 CD53 CDC42 CDK14 CDK2AP2 CDKN1A CFP CGGBP1 CHTOP COTL1 COX7A2 CRIP1 CSF2RA CSNK2A1 CST6 CST7 CYTIP DAZAP1 DDA1 DDX21 DDX39A DERL1 DGKA DIAPH1 DIDO1 DNAJB5 DPH2 DPYS DSE DUSP1 DUSP6 EIF4G2 EIF6 ELMO3 EMC6 EMCN EMP1 EMP3 FGFR1OP FHOD1 FLNA FPR1 FRY GADD45GIP1 GCL…
REACTOME_TCR_SIGNALING	Up	0.00070204	0.0119677	Up	0.000107766	0.00286515	Up	0.00114088	0.0175109	35	BCL10 CARD11 CD247 CD3D CD3E CD3G CD4 CHUK CSK ENAH EVL FYB1 GRAP2 HLA-DQA1 HLA-DQA2 HLA-DRB1 HLA-DRB5 IKBKB IKBKG ITK LAT LCK LCP2 MALT1 MAP3K7 NCK1 NFKBIA PAG1 PAK1 PAK2 PDPK1 PIK3CA PIK3CB PIK3R1 PIK3R2 PLCG1 PRKCQ PTEN PTPRC RELA RIPK2 TAB2 TMEM189-UBE2V1 TRAF6 TRAT1 UBE2N VASP WAS ZAP70
GO_PLATELET_AGGREGATION	Up	5.72373e-05	0.00158328	Up	0.000108265	0.00287185	Up	2.91134e-06	0.000155616	29	ACTB ACTG1 ACTN1 BLOC1S4 CLIC1 CSRP1 FERMT3 FGA FGB FGG FIBP FLNA GAS6 GATA1 GNAS HBB HSPB1 ILK ITGA2B ITGB3 METAP1 MYH9 MYL12A MYL9 P2RY12 PDGFRA PIK3CB PIK3CG PLEK PTPN6 RAP2B SLC7A11 STXBP1 STXBP3 TLN1 TSPAN32 TYRO3 VCL WNT3A
MARKS_HDAC_TARGETS_DN	Up	0.000160193	0.00363528	Up	0.000109183	0.00289189	Up	8.45054e-05	0.00239252	13	BCL2 BCL2L1 BIRC5 CCNA2 CCND1 CFLAR HIF1A IFNG IL1B IL6 STAT5A TNF TYMS VEGFA XIAP
GO_POSITIVE_REGULATION_OF_ERK1_AND_ERK2_CASCADE	Up	5.23405e-05	0.00147904	Up	0.00010958	0.00289784	Up	1.82018e-05	0.000721004	85	ABCA7 ABL1 ACKR3 ADCYAP1 ADRA1A ALOX15 ANGPT1 ARHGAP8 ARRB1 ARRB2 ATP6AP1 BMP2 BMP4 BMPER BRAF C3 C5AR1 C5AR2 CAMK2D CAVIN3 CCL1 CCL11 CCL13 CCL15 CCL17 CCL18 CCL19 CCL2 CCL20 CCL21 CCL22 CCL23 CCL24 CCL25 CCL26 CCL3 CCL3L3 CCL4 CCL5 CCL7 CCL8 CCR1 CCR7 CD36 CD44 CD74 CHI3L1 CIB1 CSF1R CTGF CX3CL1 CYSLTR2 DNAJC27 DRD2 DSTYK EDNRA EGFR EPO EPOR ERBB4 ESR1 ESR2 F2R F2RL1 FBXW7 FFAR4 FGA FGB FGF1 FG…
GSE360_L_MAJOR_VS_B_MALAYI_HIGH_DOSE_DC_UP	Up	0.000110645	0.0026606	Up	0.000109735	0.00289784	Up	0.00111482	0.0172481	133	ACR ACSL1 ADRA2A AFAP1 AMPD3 ANKRD46 ANKRD7 APOC3 AQP9 ARAF ARHGEF12 ATMIN ATP6AP1 ATP9A B4GALT5 BASP1 BPI BTG3 CASC3 CCL3 CD247 CDK16 CDK17 CDK5R1 CDKN1A CDKN2D CDX2 CELF3 CENPI CFLAR CFP CHD1 CHST2 CLCNKA CLDN4 CLK2 CLPP CNOT3 CNOT9 CRISP1 CST7 CTSL CXCR4 CYTH2 CYTIP DDX51 DESI1 DLK1 DMXL2 DUSP5 EFNA4 EFR3B EIF1AY EIF4E2 ETS2 EZH2 FAM89B FGL1 FSCN1 FUT2 FZD6 G3BP2 GADD45G GLOD4 GOLGA4 GPD1 GPR3…
GO_TUMOR_NECROSIS_FACTOR_MEDIATED_SIGNALING_PATHWAY	Up	5.75592e-05	0.00158856	Up	0.000110734	0.00290693	Up	0.000111906	0.00297541	87	ADAM17 AIM2 BAG4 BIRC2 BIRC3 CARD14 CD27 CD40 CD40LG CD70 CDIP1 CLDN18 COMMD7 EDA EDA2R EDAR EDARADD FAS FOXO3 IKBKB JAK2 KRT18 KRT8 LTA LTB LTBR MAP3K14 NGFR PLVAP PSMA1 PSMA2 PSMA3 PSMA4 PSMA5 PSMA6 PSMA7 PSMA8 PSMB1 PSMB10 PSMB11 PSMB2 PSMB3 PSMB4 PSMB5 PSMB6 PSMB7 PSMB8 PSMB9 PSMC1 PSMC2 PSMC3 PSMC4 PSMC5 PSMC6 PSMD1 PSMD10 PSMD11 PSMD12 PSMD13 PSMD14 PSMD2 PSMD3 PSMD4 PSMD5 PSMD6 PSMD7 PSMD8…
REACTOME_TOLL_RECEPTOR_CASCADES	Up	0.000195514	0.00425717	Up	0.000110621	0.00290693	Up	0.00153124	0.0219066	106	AGER APP ATF1 ATF2 BTK CD14 CD180 CDK1 CHUK CNPY3 CREB1 CTSB CTSK CTSL CTSS DNM1 DNM2 DUSP3 DUSP4 DUSP6 DUSP7 ECSIT EEA1 ELK1 FOS HMGB1 HSP90B1 IKBKB IKBKE IKBKG IRAK1 IRAK2 IRAK3 IRAK4 IRF3 IRF7 JUN LBP LGMN LY86 LY96 MAP2K1 MAP2K2 MAP2K3 MAP2K4 MAP2K6 MAP2K7 MAP3K1 MAP3K7 MAPK1 MAPK10 MAPK11 MAPK14 MAPK3 MAPK7 MAPK8 MAPK9 MAPKAPK2 MAPKAPK3 MEF2A MEF2C MYD88 NFKB2 NFKBIA NFKBIB NOD1 NOD2 PELI1 P…
RUTELLA_RESPONSE_TO_HGF_VS_CSF2RB_AND_IL4_DN	Up	0.000285948	0.00583105	Up	0.000110346	0.00290693	Up	0.000665028	0.011509	192	ABCG1 ACSL3 ADAM12 ADAM19 ADAM8 ANP32A ANXA2 ANXA2P2 ARGLU1 ARHGAP22 ARHGEF6 ARL6IP5 ATP1B3 ATRX BATF3 BCOR BET1 BIRC3 BTG1 C3orf14 C3orf18 CACNA2D3 CASP3 CCL13 CCL17 CCL19 CCL22 CCNG2 CCNI CCNL1 CCR7 CCSER2 CD209 CD59 CD80 CD83 CD84 CD86 CDKN1A CEBPD CELF2 CEP350 CEP83 CERS6 CFLAR CFP CIRBP CREBL2 CREG1 CRIP1 CRYZ CSF2RA CSNK1E CSRP1 CXCR4 CYB5A CYTH1 DAPP1 DEPTOR DHCR7 DIPK1A DNAJB6 DPYSL2 DUOX…
GNF2_CARD15	Up	0.000307779	0.00618556	Up	0.000110423	0.00290693	Up	0.00272488	0.0331658	52	AIF1 AP1S2 BST1 CASP1 CCR1 CD14 CD1D CD302 CD33 CD86 CD93 CDA CFP CHST15 CLEC4A COTL1 CPPED1 CPVL CTSS CYBB DUSP1 DUSP6 FCGR1A FCN1 FGL2 FOS FPR1 HCK HK3 IGSF6 LILRA1 LILRA2 LILRA6 LILRB2 LILRB3 LST1 MAFB MCL1 MFSD1 MNDA MS4A6A NAIP NCF2 NOD2 PECAM1 PILRA PLBD1 PPT1 PSAP PYCARD RGS2 RNF130 S100A4 S100A9 SLC7A7 STX11 SULT1A1 TBXAS1 THEMIS2 TLR2 TLR8 TNFAIP2 TNFRSF1B TYMP TYROBP VCAN VNN1
GSE46606_IRF4HIGH_VS_WT_CD40L_IL2_IL5_DAY1_STIMULATED_BCELL_UP	Down	2.18539e-06	9.71977e-05	Down	0.000113189	0.002967	Down	0.00197332	0.0263496	181	AATK ABCD4 ABHD14B ABHD8 ACD ACSS2 ACVR2B ADCY7 AES AGFG2 ALDH9A1 ALG1 ANKRD26 ANKRD46 ANXA11 AP2A2 APEH APLP2 ARF3 ARHGEF6 ARID1B ATP6V0E1 ATRX B3GLCT BBS2 BCAS2 BMPR2 BTBD1 C11orf49 C15orf61 C16orf54 C2orf49 CAPZB CCDC47 CCM2 CCP110 CD300LD CDC14B CDT1 CENPB CENPO CEP170 CHST12 CIPC CLN6 CMC2 CPPED1 CREG1 CSGALNACT2 CSNK1E CTPS2 CTTNBP2NL DARS2 DDHD2 DEPTOR DPY19L4 DUSP22 EIF2AK4 ENTPD6 ERBB3 E…
VANTVEER_BREAST_CANCER_METASTASIS_UP	Down	0.00177658	0.02413	Down	0.000113543	0.00297189	Down	0.10736	0.343598	30	ACADS ALDH4A1 ALDH6A1 AP2B1 BBC3 BTG2 CCDC74B CHPT1 CIRBP EBF4 ECI2 ERGIC1 EVL FBP1 FBXO16 FGF18 FUT8 GSTM3 INPP5J IP6K2 KIAA1217 KIAA1324 KIF3B KRT18 LAMP5 LETMD1 LYPD6 MATN3 MS4A7 MYLIP MYRIP NEO1 PCSK6 PDIA4 PEX12 QDPR RAB27B RBP3 RILPL2 RPS4X RTN4RL1 RUNDC1 SCUBE2 SDSL SEC14L2 SPEF1 STK32B TBC1D9 TBX3 TENM3 TGFB3 WISP1 ZG16B ZNF385B ZNF627
GO_RESPONSE_TO_PROGESTERONE	Up	1.91741e-06	8.65809e-05	Up	0.000114105	0.00298218	Up	1.17042e-07	9.44105e-06	29	ABHD2 ACOD1 ADRB2 BAD C3 CATSPER1 CATSPER2 CATSPER3 CATSPER4 CATSPERB CATSPERD CATSPERG CAV1 CCL2 CCNE1 CD38 CLDN4 DSG1 DSG2 FOS FOSB FOSL1 GABRB1 GJB2 JUNB MBP NCOA1 NKX2-2 NR1H3 OXT OXTR PTGER2 PTGER3 PTGER4 PTN RAMP2 RELA SOCS1 SOCS3 SPHK1 SRC SREBF1 TACR1 TGFB1 TGFB2 TGFB3 THBS1 TSPO TXNIP TYMS
YAO_TEMPORAL_RESPONSE_TO_PROGESTERONE_CLUSTER_11	Up	7.54157e-05	0.00197393	Up	0.000114388	0.00298519	Up	0.00907647	0.0762286	90	AARS ABCE1 ACOT7 ACTL6A ADH5 ALDH1A2 ANGPTL4 AREG ATP1B1 BECN1 BMS1 BOP1 BYSL CAD CDO1 CLCN5 CSE1L CYCS DDX21 DDX51 DHCR24 DNAJB11 DUS1L EPB41 EPRS FARSB FOXK2 FTSJ3 GALM GLI1 GMPPB GNL3 GSPT1 GSTM1 GSTM3 HDC HIF1A HNRNPLL HOMER2 HSP90B1 HSPA5 IGF1 IL13RA2 IPO7 KPNA2 KRAS LGALSL LRP2 LRRC59 LTV1 MAK16 MANF MARS METTL1 MRTO4 MYRF NCBP1 NDUFAF4 NIFK NOP56 NOP58 NPL NUCB2 NUDT19 OLFM1 PA2G4 PDIA6 PE…
KIM_WT1_TARGETS_8HR_UP	Up	8.69173e-06	0.000324723	Up	0.000115991	0.00302248	Up	5.44715e-05	0.00171696	121	ABAT ABHD3 ACTN1 ADAM19 ADM AFF1 AHCYL1 ARC AREG ARHGDIA ATP1A2 ATP2B1 ATP9A B4GALT6 BAIAP2 BCL2A1 BMPR2 BTG3 CA12 CARM1 CBFB CDR2L CHST3 CREB3L1 CSDC2 CSF1 CSPG4 CX3CL1 DAB2 DARS DICER1 DLX2 DNAJB1 DNAJB4 DNAJB5 DOK4 DOK5 DPEP3 DUSP7 EIF5A EMP1 ENO2 EREG ERGIC2 FGF1 FGFR1 FHOD1 FOLR1 FOSL1 GEM GFPT2 GLRX GOLIM4 GRB10 GTPBP1 HBEGF HIPK1 HMGA1 HNRNPL HNRNPUL1 HSP90AA1 HSPA1A HSPA6 HSPH1 ID4 IL11 I…
GO_ADAPTIVE_IMMUNE_RESPONSE_BASED_ON_SOMATIC_RECOMBINATION_OF_IMMUNE_RECEPTORS_BUILT_FROM_IMMUNOGLOBULIN_SUPERFAMILY_DOMAINS	Up	0.000412003	0.00785328	Up	0.000116157	0.00302248	Up	0.00181996	0.0246542	70	ADAM17 AICDA BATF BCL10 BCL3 BCL6 BTN3A3 C1QA C1QB C1QBP C1QC C1R C1RL C1S C2 C3 C3AR1 C4A C4B C4BPA C5 C6 C7 C8A C8B C8G C9 CADM1 CD27 CD40LG CD46 CD55 CD74 CD8A CFI CLU CR1 CR2 CRTAM CTSC CTSH CXCL13 DENND1B DLG1 EBI3 EMP2 ERCC1 EXO1 EXOSC3 EXOSC6 FAS FCER1G FOXP3 GAPT GATA3 GCNT3 GNL1 HLA-DQB1 HLA-DRB1 HLA-DRB5 HMGB1 HRAS HSPD1 ICAM1 IGHA1 IGHA2 IGHE IGHG1 IGHG2 IGHG3 IGHG4 IGHM IGHV2-70 IGHV3…
GO_HEMOSTASIS	Up	0.000284061	0.00580754	Up	0.000120214	0.00311888	Up	0.000172947	0.00414186	194	A2M ACTB ACTG1 ACTN1 ADAMTS13 ADORA2A ADRA2A ADRA2B ADRA2C AK3 AKAP1 AKAP10 AKT1 ANO6 ANXA5 ANXA7 ANXA8 AP3B1 APOH ARRB1 ARRB2 AVPR2 AXL BLOC1S3 BLOC1S4 BLOC1S6 C1GALT1C1 C1QBP C3 CAPZA1 CAPZA2 CAPZB CARMIL1 CBX5 CD177 CD36 CD40 CD40LG CD59 CD9 CDC42 CLEC1B CLIC1 COL1A1 COL1A2 COL3A1 CPB2 CSRP1 CX3CL1 CYP4F11 CYP4F2 DGKA DGKB DGKD DGKE DGKG DGKH DGKI DGKK DGKQ DGKZ DOCK1 DOCK11 DOCK6 DOCK8 DOCK9 …
GO_NEGATIVE_REGULATION_OF_RESPONSE_TO_WOUNDING	Up	0.000295769	0.00599853	Up	0.000120082	0.00311888	Up	3.80133e-05	0.00130229	83	ABAT ABR ACOD1 ACP5 ADA ADAMTS18 ADCYAP1 ADIPOQ ADORA1 ADRB2 ALOX12 ANXA2 ANXA5 APCS APOA1 APOD APOE APOH ASH1L BCR C1QTNF1 C1QTNF12 C1QTNF3 CALCRL CASK CD109 CD276 CD34 CERS2 CHID1 CLASP1 CLASP2 CNR2 CPB2 CUEDC2 CX3CR1 CYP19A1 DUSP10 EDN1 ELANE EPHA4 ETS1 F11 F12 F2 FEM1A FFAR4 FGA FGB FGF2 FGG FOXF1 FOXP3 GATA3 GBA GHRL GHSR GJA1 GP1BA GPER1 GPX1 GSTP1 HGF HMGCR HRG IL10 IL12B IL2 IL20RB IL22RA…
GSE17721_CTRL_VS_PAM3CSK4_24H_BMDC_DN	Up	0.000101003	0.00248943	Up	0.00012104	0.00313573	Up	0.000132911	0.00337246	154	ABCB4 ACAA1 ACKR2 ACTN1 ADAMTS8 AGTPBP1 AQP7 AREG ATE1 ATP6V0B ATP6V1E1 BATF BCL2L1 BCLAF1 BRCC3 BST2 C14orf119 C1orf52 C6orf201 C9orf3 CACNG3 CACYBP CBWD2 CCDC71L CCER1 CDK2AP1 CDK5 CFL1 CHCHD4 CHRAC1 CHRNB4 CLRN3 CMTM8 COL11A2 CPEB1 CSTF1 CWC15 CYBB CYFIP2 DAPK1 DDA1 DDX39B DGCR6 DHPS DLG5 DUSP2 EIF2S2 EIF4G1 EIF6 ERAS EYA4 FABP7 FAM129A FAM53A FAM98A FKBP4 FLNB FOXD1 FRK GBE1 GCLC GJA8 GK GOLI…
TAKEDA_TARGETS_OF_NUP98_HOXA9_FUSION_6HR_DN	Up	0.000533737	0.0096355	Up	0.000121852	0.00315218	Up	7.74034e-06	0.000356311	31	AQP1 ATP6V0D2 CACNA1G CBX3 CCL2 CCL4 CCR1 CD80 CLMN CORO2A DYRK1A GAS7 HIP1R HMOX1 HTRA3 IL6R INHBA IRAK2 KDM6B MAMDC2 NEAT1 NINJ1 NR4A2 PDGFA PTPRC RAB12 RARA RGCC RHOB SERPINE1 SLC1A6 SLC25A37 SLC4A2 SPTAN1 TM4SF1 TNFSF8 TRAF1 TRIB2 VASH1 ZFP36
REACTOME_IL1_SIGNALING	Up	3.35392e-05	0.0010209	Up	0.000125635	0.0032453	Up	0.00267888	0.0328084	36	BTRC CHUK CUL1 IKBKB IKBKG IL1A IL1B IL1R1 IL1R2 IL1RAP IL1RN IRAK1 IRAK2 IRAK3 IRAK4 MAP2K1 MAP2K4 MAP2K6 MAP3K3 MAP3K7 MAP3K8 MYD88 NOD1 NOD2 PELI1 PELI2 PELI3 RBX1 RIPK2 SKP1 SQSTM1 TAB1 TAB2 TAB3 TMEM189-UBE2V1 TNIP2 TOLLIP TRAF6 UBE2N
GO_REGULATION_OF_NEUTROPHIL_CHEMOTAXIS	Up	0.00150863	0.0213495	Up	0.000126552	0.00326424	Up	0.00278122	0.0336898	15	C1QBP C3AR1 C5AR1 C5AR2 CAMK1D CCL19 CCL21 CCR7 CD74 CXCL1 CXCL2 CXCL3 DAPK2 EDNRA IL1B IL23A JAM3 LBP MPP1 NCKAP1L RAC1 RAC2 SLIT2 THBS4 TIRAP XCL1
GO_REGULATION_OF_CELL_JUNCTION_ASSEMBLY	Up	0.010341	0.0866025	Up	0.00012719	0.00327592	Up	0.00263044	0.0324165	50	ACE ACE2 ACVRL1 AGT APOD ARHGAP6 BCAS3 CAV1 CLASP1 CLASP2 COL16A1 CORO1C DAPK3 DLC1 DMTN EFNA5 EPB41L5 EPHA3 FLOT1 FMN1 FZD5 GJA1 GPBAR1 GPM6B GREM1 HRG IKBKB ITGB1BP1 KDR LDB1 LIMS1 MACF1 MMP14 MYO1C MYOC PHLDB2 PKP2 PPM1F PRKACA PRKCH PTEN PTK2 PTPRJ RAC1 RAP1A RAP1B RAPGEF1 RAPGEF2 RCC2 RHOD ROCK1 ROCK2 S100A10 SDC4 SFRP1 SLC9A1 SLK SMAD3 SNAI1 SNAI2 SRC TEK THBS1 TNF TSC1 VEGFA WDPCP WNT4
SOUCEK_MYC_TARGETS	Up	1.94254e-05	0.000647443	Up	0.000130143	0.003343	Up	8.04277e-07	5.11566e-05	6	CCL2 CCL5 CCL7 CXCL1 CXCL13 CXCL2 CXCL6 KLF6
GO_REGULATION_OF_IMMUNE_SYSTEM_PROCESS	Up	9.84818e-05	0.00245307	Up	0.000130191	0.003343	Up	0.0003605	0.00715597	851
KEGG_ASTHMA	Up	0.000130729	0.00307273	Up	0.000130359	0.003343	Up	0.00321037	0.0375266	4	CCL11 CD40 CD40LG EPX FCER1A FCER1G HLA-DMA HLA-DMB HLA-DOA HLA-DOB HLA-DQA1 HLA-DQA2 HLA-DQB1 HLA-DRA HLA-DRB1 HLA-DRB5 IL10 IL13 IL3 IL4 IL5 IL9 MS4A2 PRG2 RNASE3 TNF
REACTOME_JNK_C_JUN_KINASES_PHOSPHORYLATION_AND_ACTIVATION_MEDIATED_BY_ACTIVATED_HUMAN_TAK1	Up	0.00349883	0.0401359	Up	0.000131055	0.00335599	Up	0.100681	0.331744	15	IKBKG IRAK1 IRAK2 MAP2K4 MAP2K7 MAP3K7 MAPK10 MAPK8 MAPK9 NOD1 NOD2 RIPK2 TAB1 TAB2 TAB3 TRAF6
GSE30971_WBP7_HET_VS_KO_MACROPHAGE_DN	Up	9.47595e-05	0.00238423	Up	0.000131434	0.00335705	Up	0.00316375	0.0371077	125	ABHD17C ACPP ADA ADGRE1 AGBL4 AGO2 AMIGO2 ANKLE2 AQP9 ARHGAP24 ARPC1A ASAP2 ATF7IP ATL3 BACH1 BATF C18orf21 C1orf21 CA12 CAB39 CALM1 CASP5 CCL19 CD274 CD47 CD48 CD93 CDC42BPA CDC42EP5 CDKN2A CEMIP CHI3L1 CLGN CPM CSF2 CSF3 CSNK2A1 CXCL1 CXCL2 CYB5R2 CYP3A5 DLL1 DNAJB1 DSC2 EEF2K EHF ENPP2 ENPP4 ETV3 FAM126A FAM49A FCAMR FCGR1B FFAR3 FIGNL1 FJX1 FKTN FLT1 FPR2 FSD1L GADD45A GADD45B GFPT2 GJB2 GNG2…
HUMMERICH_SKIN_CANCER_PROGRESSION_UP	Up	0.000546602	0.00980789	Up	0.000131475	0.00335705	Up	5.63845e-05	0.00175236	64	ADAM8 APC APOC2 ARIH2 BCL10 BLMH CASP1 CASP8 CCNF CD44 CDKN1A COL18A1 COL1A1 COL1A2 COL5A2 COL6A3 COL7A1 CPXM1 CRABP2 CTSD CUL4A CYBA DOK2 ENO1 EPCAM FOS GABRB3 GADD45B GCGR GLTP GPIHBP1 HLA-DQB1 HMOX1 HSPA5 HSPA8 IDE IFITM3 IL17RA IL1RN IL4R ITGA5 ITGB1 ITGB4 JUNB KRT16 KRT19 LCN2 LGALS7 LGALS9 LNX1 MAOA MIF MMP13 MMP14 MMP9 MT1A MT2A MYC NCF2 OSBPL1A PECAM1 PERP PGK1 PLG PRKCSH PYCARD RBMS1 RCA…
PID_NECTIN_PATHWAY	Up	0.000480825	0.00889752	Up	0.000132226	0.00337138	Up	0.00401714	0.0437888	27	AFDN CDC42 CDH1 CLDN1 CRK CTNNA1 CTNNB1 F11R FARP2 IQGAP1 ITGAV ITGB3 NECTIN1 NECTIN2 NECTIN3 PDGFB PDGFRB PIK3CA PIK3R1 PIP5K1C PTK2 PTPRM PVR RAC1 RAP1A RAP1B RAPGEF1 SRC TLN1 VAV2
GNF2_CD33	Up	0.00163228	0.0226301	Up	0.00013384	0.00340763	Up	0.0222102	0.138102	39	AP1S2 BST1 CASP1 CD14 CD163 CD1D CD302 CD33 CD93 CFP CLEC4A CPPED1 CPVL CTSS CYBB DUSP1 DUSP6 FCGR1A FCN1 FES FGL2 FOS HK3 IER2 IFI30 LGALS2 LILRA1 LILRA6 LILRB2 LILRB3 MAFB MFSD1 MS4A6A NAIP NLRP3 NOD2 PLBD1 PPT1 PYCARD RGS2 RNF130 SLC7A7 STX11 TBXAS1 TLR2 TLR8 TNFAIP2 TYROBP VCAN VNN1
GO_REGULATION_OF_MYELOID_CELL_DIFFERENTIATION	Up	7.6905e-05	0.00200405	Up	0.000136523	0.00346906	Up	8.27705e-05	0.00236529	117	ACIN1 ACVR1B ACVR2A ADIPOQ ANKRD54 APCS ARNT ATP6AP1 BGLAP C1QC CA2 CALCA CAMK4 CARTPT CASP8 CCL3 CCL5 CCR1 CD101 CDC73 CDK6 CEBPB CIB1 CLDN18 CREB1 CSF1 CSF1R CSF3 CSF3R CTNNB1 CTNNBIP1 CTR9 CUL4A DCSTAMP DLL1 ESRRA ETS1 FADD FAS FES FOS FOXO3 FOXP1 FSHB FSHR FSTL3 GABPA GAS2L1 GATA1 GATA2 GNAS GPR171 GPR55 GPR68 HAX1 HCLS1 HIF1A HIST1H4A HIST1H4B HIST1H4C HIST1H4D HIST1H4E HIST1H4F HIST1H4H HIS…
KHETCHOUMIAN_TRIM24_TARGETS_UP	Up	0.000180964	0.00401422	Up	0.000136643	0.00346906	Up	5.43034e-05	0.00171471	35	AFP APP BEX1 BTG2 CASP1 CD38 CD44 CDH1 CDKN1A CDKN2B COL1A1 COL1A2 COL4A1 COL4A2 CP CYBB EGR1 EMP1 FGFR2 FOS HBEGF HCK ICAM1 IGF2 ITGAL ITGAV JUNB KRT18 LAPTM5 LGALS1 LGALS3 PDGFA RAI14 RBP1 SAMD4A SERPINE1 SPARC SPP1 STAT1 TGFB1 TGFBR2 TGM2 TP53 UCP2 VCAM1 VIM
GSE17721_LPS_VS_POLYIC_1H_BMDC_UP	Up	2.70396e-05	0.000846288	Up	0.000137032	0.00347395	Up	0.000267343	0.00577162	134	ACACB ACSS2 ACYP1 ACYP2 AKR7A2 ALDH7A1 ALG14 AP4M1 AREG ARHGEF3 ARL1 ARL6 ASGR2 ATL2 ATP5F1E ATP5PF AZI2 BCL10 BCL2L1 BCL2L11 BIN3 C1orf54 CA1 CAMK2A CARD10 CCL7 CCNL1 CD84 CDC42EP4 CDK5R1 CDKN1A CEBPD CELF4 CHIC2 CHORDC1 CLINT1 CRYBA2 CSF1 CXCL6 CYP1A1 CYR61 DCPS DDX3X DHCR7 DLD DNAJB9 DUSP14 DUSP8 ECHDC1 EIF2B2 ENDOU EPS8L3 EREG ERRFI1 ETS2 FADS2 FAM216A FDFT1 FITM1 FKBP11 FLNB FLVCR1 FMC1 FOS …
GSE14769_UNSTIM_VS_120MIN_LPS_BMDM_UP	Down	3.77449e-06	0.000154337	Down	0.000139899	0.00354158	Down	0.0010446	0.0164194	178	ADAL AKIRIN1 AP3M2 AP5S1 APOBEC1 APPL2 ARHGAP25 ARL4C ARRB1 ATG12 ATG16L1 ATP5ME ATP6V1B2 BID BLVRB BRK1 C12orf49 C16orf54 C17orf75 C19orf53 C1orf43 C1orf74 C2orf69 C8orf58 CAMK2G CBR3 CCDC115 CDK20 CEP19 CERK CHST14 CLK2 CNN2 CNR2 COA7 COTL1 COX19 CPT1A CREG1 CRKL CYBC1 DCTN5 DHX8 DIS3L2 DOK1 DUSP6 DYNC1LI2 EHMT1 EMC3 EPM2AIP1 ERI2 EXO5 EXOC8 FAM126B FAM45A FAM89B FANCF FCRL1 FLVCR2 GAN GCFC2 GD…
GO_ALPHA_BETA_T_CELL_ACTIVATION	Up	0.00104413	0.0162693	Up	0.000140492	0.00355154	Up	0.00449472	0.0473991	32	ABL1 ANXA1 ATP7A BATF BCL11B BCL2 BCL3 BMX BRAF CEBPB DOCK2 ELF4 EOMES FOXP1 FOXP3 FUT7 GATA3 HLA-E HMGB1 IFNG IL12B IL15 IL18R1 IL4 IL6 INS IRF1 IRF4 ITK LEF1 LEXM LY9 NKX2-3 PAX1 PLA2G2D PTGER4 RC3H1 RC3H2 RELB RORA RORC RPL22 RSAD2 SATB1 SEMA4A SLAMF6 STAT6 STOML2 SYK TCF7 TNFSF4 TNFSF8 ZAP70 ZFPM1
KRIEG_HYPOXIA_VIA_KDM3A	Up	2.57434e-05	0.000813467	Up	0.000141524	0.00357252	Up	4.34544e-05	0.00143602	38	ADM ANP32E ASPH BIRC3 C15orf48 CBR3 CLEC4E COL7A1 CXCL1 CXCL5 EBP EDN1 EDN2 FABP6 FBXO32 GDF15 HMGA2 HMOX1 IL1RAP INSIG1 JUNB KDM3A KIF2C LAMB3 LAMC2 MAP3K14 MARCH3 NECAP2 NFKBIE NRP2 PHLDA2 PIK3IP1 PIMREG PLAUR PPP1R15A RBM3 RGPD4 RRAGD SEC14L2 SELENOH SERPINB8 SERPINE1 SLC7A1 SPINK1 STEAP3 SYTL3 TGM2 TM4SF1 TM4SF19 TYMS VEZT YWHAG ZC3H12A
PID_ARF6_TRAFFICKING_PATHWAY	Up	0.0122364	0.096424	Up	0.000142983	0.00360422	Up	0.0510654	0.226721	37	ACAP1 ADRB2 AGTR1 ARF6 ASAP2 AVPR2 BIN1 CDH1 CLTC CPE CTNNA1 CTNNB1 CTNND1 DNM2 EDNRB EXOC1 EXOC2 EXOC3 EXOC4 EXOC5 EXOC6 EXOC7 IL2RA INS ITGA1 ITGA10 ITGA11 ITGA2 ITGA3 ITGA4 ITGA5 ITGA6 ITGA7 ITGA8 ITGA9 ITGAV ITGB1 KLC1 MAPK8IP3 NME1 PIP5K1C PLD1 PLD2 RALA SCAMP2 SLC2A4 SPAG9 TSHR VAMP3
REACTOME_TRAF6_MEDIATED_NFKB_ACTIVATION	Up	0.000228264	0.00483386	Up	0.000144027	0.0036254	Up	0.00260918	0.0322216	17	AGER APP CHUK DDX58 HMGB1 IFIH1 IKBKB IKBKG MAP3K1 MAVS NFKB2 NFKBIA NFKBIB RELA RNF135 S100B SAA1 TRAF2 TRAF6 TRIM25
GO_POSITIVE_REGULATION_OF_ACUTE_INFLAMMATORY_RESPONSE	Up	0.000409179	0.00782599	Up	0.000144791	0.00363947	Up	0.0111764	0.0870761	15	ADAM8 C3 CCL5 CCR2 CCR7 CNR1 CREB3L3 F12 FCER1A FCER1G FFAR2 FFAR3 IL1B IL6 IL6ST KLKB1 NPY5R OSM OSMR PIK3CG PLA2G4A PTGER3 PTGS2 TAC1 TNF TNFRSF11A TNFSF11 ZP3
GO_RESPONSE_TO_INTERFERON_GAMMA	Up	1.54007e-06	7.13578e-05	Up	0.000145782	0.00365918	Up	1.57951e-05	0.000642888	76	ACOD1 ADAMTS13 AIF1 AQP4 ASS1 B2M BST2 C19orf66 CALCOCO2 CAMK2A CAMK2B CAMK2D CAMK2G CCL1 CCL11 CCL13 CCL15 CCL17 CCL18 CCL19 CCL2 CCL20 CCL21 CCL22 CCL23 CCL24 CCL25 CCL26 CCL3 CCL3L3 CCL4 CCL5 CCL7 CCL8 CD44 CD86 CIITA CITED1 CX3CL1 CXCL16 CYP27B1 DAPK1 DAPK3 DNAJA3 EDN1 EPRS FCGR1A FCGR1B GAPDH GBP1 GBP2 GBP5 GBP6 GCH1 HCK HLA-A HLA-B HLA-C HLA-DQA1 HLA-DQA2 HLA-DQB1 HLA-DQB2 HLA-DRA HLA-DRB1 …
GO_POSITIVE_REGULATION_OF_OSTEOCLAST_DIFFERENTIATION	Up	1.92648e-05	0.000643828	Up	0.000146505	0.00367213	Up	0.0023653	0.0301976	16	ATP6AP1 CA2 CCL5 CCR1 CREB1 CSF1 CSF1R FOS GNAS GPR68 IFNG IL12B IL17A IL20 IL23A IL23R KLF10 OCSTAMP PPARGC1B SLC9B2 TMEM64 TNF TNFSF11 TRAF6
SCHEIDEREIT_IKK_TARGETS	Up	5.72636e-08	3.7637e-06	Up	0.000147222	0.00367239	Up	5.11827e-06	0.000250304	16	BCL10 CCND1 CTNNB1 CYLD DOK1 ESR1 FOXO3 HIST2H3A IRS1 NCOA3 NCOR2 NFKB1 NFKB2 NFKBIA NFKBIB NFKBID RELA YWHAB
GO_MEMBRANE_MICRODOMAIN	Up	0.000725054	0.0122658	Up	0.000147144	0.00367239	Up	0.001715	0.023686	191	ABCA1 ABCB4 ACE2 ADAM17 ADCY1 ADCY2 ADCY3 ADCY6 ADCYAP1R1 ADRB2 AHNAK AKAP6 ANGPT1 ANK2 ANXA13 ANXA2 APP ARID3A ARID3C ATP1A1 ATP1A2 ATP1B1 ATP1B3 ATP2B1 ATP2B4 BCL10 BIRC2 BIRC3 BMPR1A BMPR2 BSG BST2 BTK CAPN2 CARD11 CASP3 CASP8 CAV1 CAV2 CAV3 CAVIN1 CAVIN2 CAVIN3 CBL CBLB CD14 CD226 CD24 CD36 CD4 CD48 CD55 CD79A CDH1 CDH13 CDH15 CDH2 CFLAR CLIP3 CLN3 CNR1 CNTN1 CORO1C CRB2 CSK CTNNA1 CTNNB1 CTS…
GNF2_FOS	Up	0.00299179	0.0356324	Up	0.000147342	0.00367239	Up	0.00351431	0.0398133	31	AP1S2 CAPG CD163 CD1D CD302 CD33 CFP CPPED1 CPVL CTSS CYBB DUSP1 DUSP6 FCN1 FES FGL2 FOS HK3 IER2 KLF4 LGALS2 LILRA1 LILRA6 LILRB2 MAFB MFSD1 MS4A6A NAIP NFKBIA NLRP3 NOD2 OTULINL PLBD1 PYCARD RNF130 SCPEP1 STX11 TPP1 VCAN ZFP36
MODULE_27	Up	0.00362997	0.0413639	Up	0.000147124	0.00367239	Up	0.00232938	0.0298463	134	ACKR1 ADCYAP1R1 ADGRB2 ADGRE1 ADGRL2 ADORA1 ADORA2A ADORA3 ADRA2A ADRA2B ADRB1 ADRB2 AGTR1 AHR ANPEP APOH AR ASGR1 ASGR2 AVPR1A AXL B2M BDKRB1 BDKRB2 BMPR1B BRS3 C3AR1 C5AR1 CALCRL CCL13 CCL2 CCR1 CCR2 CCR5 CCR8 CCR9 CD14 CD163 CD180 CD2 CD247 CD27 CD300C CD3D CD3G CD4 CD40 CD5 CD5L CD6 CD69 CD72 CD79A CD79B CD80 CD86 CD8A CD8B CD96 CDK5R1 CDKN1A CFI CHRM1 CHRNA2 CHRNA3 CHRNA4 CHRNA7 CHRNB1 CHRNB…
NUNODA_RESPONSE_TO_DASATINIB_IMATINIB_DN	Up	0.000353048	0.00688484	Up	0.00014793	0.00368186	Up	0.000514427	0.00938235	12	BAX CASP2 CDK2AP1 CDKN1A IKBKB IKBKE STAT1 STAT5B STAT6 TNF TNFAIP3 XRCC2
BIOCARTA_DEATH_PATHWAY	Up	0.00139257	0.0200756	Up	0.000148614	0.00369369	Up	0.000378013	0.00737978	30	APAF1 BCL2 BID BIRC2 BIRC3 CASP3 CASP6 CASP7 CASP8 CASP9 CFLAR CHUK CYCS DFFA DFFB FADD GAS2 LMNA MAP3K14 NFKB1 NFKBIA RELA RIPK1 SPTAN1 TNFRSF10A TNFRSF10B TNFRSF25 TNFSF10 TNFSF12 TRADD TRAF2 XIAP
GO_REGULATION_OF_REMOVAL_OF_SUPEROXIDE_RADICALS	Up	0.000190071	0.00417451	Up	0.000149103	0.00369655	Up	0.00176294	0.0241212	8	BMP7 CD36 DHFR FBLN5 GCH1 NFE2L2 PARK7 RGN SZT2 TNF
GO_REGULATION_OF_NIK_NF_KAPPAB_SIGNALING	Up	0.00274945	0.0335621	Up	0.000149145	0.00369655	Up	0.00333116	0.0385166	33	ACTN4 ADGRG3 CARD10 CARD14 CHI3L1 COPS8 CPNE1 CREBBP DLG1 EIF2AK2 EZR HAVCR2 HDAC7 HMGB1 IRAK1 MALT1 MAP3K7 MAS1 NLRP12 NOD1 NOD2 PTPN22 RASSF2 RC3H1 RC3H2 RELA RPS3 SASH1 TLR3 TLR6 TNF TNFRSF10A TNFRSF10B TNFSF15 TRAF2 TRAF4 TRAF6 TRIM40 TRIM6 TSPAN6 UACA ZFP91
REACTOME_SIGNALING_BY_ILS	Up	3.11838e-05	0.000959077	Up	0.000151433	0.00374801	Up	0.000268576	0.00579119	92	BLNK BTRC CASP1 CBL CDK1 CHUK CRK CRKL CSF2 CSF2RA CSF2RB CUL1 FYN GAB2 GRB2 HCK HGF HRAS IKBKB IKBKG IL18 IL1A IL1B IL1R1 IL1R2 IL1RAP IL1RN IL2 IL2RA IL2RB IL2RG IL3 IL3RA IL5 IL5RA IL6 IL6R IL6ST IL7 IL7R INPPL1 IRAK1 IRAK2 IRAK3 IRAK4 JAK1 JAK2 JAK3 KRAS LCK LYN MAP2K1 MAP2K2 MAP2K4 MAP2K6 MAP3K3 MAP3K7 MAP3K8 MAPK1 MAPK3 MYD88 NFKB2 NOD1 NOD2 NRAS PELI1 PELI2 PELI3 PIK3CA PIK3CB PIK3CD PIK3R…
GO_NEGATIVE_REGULATION_OF_PROTEIN_SECRETION	Up	8.76836e-05	0.00224212	Up	0.000151906	0.0037545	Up	1.40346e-06	8.3858e-05	54	ABCC8 ACVR1C ADRA2A ANGPT1 ANXA1 ANXA4 ANXA5 APOA1 APOA2 BANK1 BMP8A BTN2A2 C1QTNF3 C5AR2 CD34 CIDEA CRHR2 CX3CL1 DPH3 DRD2 DRD3 DRD4 ENY2 ERP29 EZR F2R F2RL1 FAM3D FBLN1 FFAR4 FKBP1B FN1 FOXP3 GAS6 GBP1 GHRL GHSR HADH HMGCR IFNA2 IL10 IL1B IL33 IL36RN IL6 INHBB INS IRS1 KCNB1 KCNJ11 LGR4 LILRB1 MIDN MTNR1A MTNR1B NDUFAF2 NLRP12 NLRP3 NOS1 NOV NPFF NR1H3 NR1H4 OPRM1 PDE4C PDE8B PFKL PIM3 PML PPP3…
GSE42021_CD24INT_VS_CD24LOW_TCONV_THYMUS_UP	Up	0.00157946	0.0221049	Up	0.000154868	0.00382238	Up	0.00027676	0.0059102	125	ABCB11 ACSL4 ADGRG3 AHCYL2 APLNR APOL1 APOL2 APOL3 APOL6 ARFGAP3 ARHGAP24 ARHGAP29 ARID5B ARL4D ATP10D ATP6V1B2 BAK1 BATF3 BCL3 BNIP2 C12orf4 C1orf21 C3 C5orf15 CADPS CAND2 CASP7 CBX2 CCDC68 CCL2 CD47 CDC42EP4 CDIPT CDKN2AIP CEBPB CEBPD CENPX CEP162 CFH CFHR2 CIR1 CISH CKM CLPX CMAHP CREM CRYGC CSH2 CSRP1 CTR9 CTSL CTSS CXCL2 CXCL5 CXCL9 CYB5A DDX23 DENND4A DGKQ DIO1 DNAJC12 DPYD DRAM1 EDN2 FAM18…
MODULE_289	Up	6.65231e-06	0.000256078	Up	0.000156054	0.00384629	Up	0.000481632	0.0089058	43	ACKR1 ADCYAP1R1 ADGRB3 ADGRE1 ADGRL1 ADGRL2 ADORA1 ADORA2A ADRA2A ADRA2B ADRB2 AGRP AKAP12 AVPR1A BDKRB1 BDKRB2 C3 C3AR1 C5AR1 CCL17 CCL23 CCL3 CCR1 CCR2 CCR3 CCR5 CCR8 CHRM1 CORT CX3CR1 CXCL1 CXCL12 CXCL13 CXCL2 CXCL9 CXCR4 CXCR5 CXCR6 DEFB1 DEFB4A DGKA DGKI DRD3 ECEL1 EDN2 EDNRA EDNRB FPR1 FPR2 FZD2 FZD9 GABRA2 GABRA5 GABRA6 GABRG2 GALR3 GAP43 GCG GHRHR GIT2 GNA13 GNA14 GNA15 GNAI1 GNAL GNAO1 G…
SCHOEN_NFKB_SIGNALING	Up	3.97383e-05	0.00116561	Up	0.000156429	0.00385019	Up	7.70989e-07	4.93934e-05	25	BCL6 BIRC3 C3 CCL2 CDKN1B CSF2 CSRNP1 CTGF CTSS CXCL2 CYR61 EDN1 FN1 GADD45B HHEX IGFBP3 IGFBP5 IL1A IL1B JAG1 KLF4 MMP9 NFKBIA NUAK2 PMP22 PTGER4 PTGS2 PTX3 SERPINA3 SULF1 THBS1 TNFRSF9 TPST1
GO_DEFENSE_RESPONSE	Up	6.24134e-05	0.00169615	Up	0.000157421	0.00386925	Up	0.000161814	0.00394357	598
IYENGAR_RESPONSE_TO_ADIPOCYTE_FACTORS	Up	4.38999e-07	2.38972e-05	Up	0.000157917	0.00387607	Up	4.13666e-05	0.0013877	4	ATF3 IGF2 ISG20 ITGA2 LAMA1 MMP1 NFKB1 SOX9 STC1 TNFAIP3
GSE5455_HEALTHY_VS_TUMOR_BEARING_MOUSE_SPLEEN_MONOCYTE_24H_INCUBATION_DN	Up	5.72784e-05	0.00158328	Up	0.000159561	0.003911	Up	0.00059086	0.0104229	138	ABCB1 ACOT2 ACOT7 ADAM19 ADGRF1 ANKRD6 ARHGAP26 ARHGAP31 ARID5B ARMCX4 ASAP1 ASPN AXL B3GNT2 BAIAP3 BATF BMP2K BMP7 BTBD11 C9orf16 CACNA1D CAPG CARHSP1 CASP1 CASP4 CD200 CD79B CD80 CD83 CDV3 CEP19 CHST11 CKS2 CNIH4 COBLL1 COMMD6 CORO2B CSK CTLA4 CXCL13 CYB561 CYFIP1 DERA DIPK2A DNAJC24 DPP4 DUS2 DUSP4 DYNLT3 EBNA1BP2 EFHD2 EHD3 ELL2 ENDOD1 EPGN EVI5 FAM111A FAM129A FAS FBXO4 FHL2 GABARAPL1 GADD45…
GSE17721_LPS_VS_CPG_1H_BMDC_DN	Up	2.18943e-05	0.000711605	Up	0.000161297	0.00394718	Up	2.93512e-05	0.00107174	153	ABCB10 ABCC5 ACSS2 ADH1C ADSS AEBP2 AGXT AKR1A1 AMPD3 ANKRD24 APAF1 APBB3 ARFGEF1 ARHGEF3 ATF4 ATG4D ATOH1 BAMBI BCKDHA BCL2L2 BIRC2 BRD2 BSN C1S CACNA1H CBX4 CCNG2 CCR7 CD200 CDC27 CDC42EP3 CDK5R1 CDKN1A CDYL CHIC2 CHKA CLCF1 CLIC4 CLK1 CLP1 COCH CPEB4 CPNE1 CPNE2 CPXM1 CUL7 CUL9 CXCL3 CYFIP2 DAPP1 DDIT4 DDX46 DERL3 DHCR24 DLGAP4 DMRT1 DMTN DNASE2B DOK3 DRD4 DSCAML1 DTNB DUSP2 EDN1 EIF4A1 EZH2 F…
GO_RESPONSE_TO_WOUNDING	Up	0.000339483	0.00670129	Up	0.000161675	0.00394718	Up	0.000112267	0.00297801	334	A2M ABHD2 ACHE ACTB ACTG1 ACTN1 ACVRL1 ADAM15 ADAM17 ADAMTS13 ADIPOR2 ADM ADORA2A ADRA2A ADRA2B ADRA2C ADRB2 AGER AHNAK2 AIF1 AIMP1 AJUBA AK3 AKAP1 AKAP10 AKT1 ALOX15 ANO6 ANXA1 ANXA5 ANXA8 AP3B1 APOA1 APOA5 APOD APOH ARF4 ARG1 ARHGEF19 ARRB1 ARRB2 AXL B4GALT1 BAX BCL2 BCL9 BIN3 BLOC1S3 BLOC1S4 BLOC1S6 BMP4 BPTF C1GALT1C1 C1QBP C3 C6orf89 CALU CAPZA1 CAPZA2 CAPZB CARMIL1 CARMIL2 CASP3 CAV1 CAV3 C…
AMIT_EGF_RESPONSE_120_HELA	Up	0.00101718	0.0159742	Up	0.000161704	0.00394718	Up	4.06438e-08	3.73712e-06	58	AMOTL2 AREG ARPC4 ARRB1 BCL10 BDNF BIRC2 CDC27 CDC42EP2 CDKN1A CEP104 CHST3 CLCF1 CXCL1 CXCL2 CYP1B1 CYTH1 DAG1 DAXX DUSP4 DUSP6 EPHA2 EPHB4 F3 FOSL1 FOXC2 GADD45A GDF15 GEM HBEGF HNRNPH1 IER3IP1 IER5 IL27RA IRS2 JAG1 JUND JUP KDM6B LAT2 MAFF MAP2K3 MAP3K14 MARC2 MATK MCF2L MCL1 MVD NAB2 NDEL1 OGFR PHLDA1 PLAUR PUS3 RPS10 RUNX3 SAT1 SNAI1 SOWAHC TAGLN TBL3 TCIM TGFA TNFRSF10B UBXN4 VPS37B ZFP36L2…
GSE22196_HEALTHY_VS_OBESE_MOUSE_SKIN_GAMMADELTA_TCELL_DN	Up	3.11645e-05	0.000959077	Up	0.000162217	0.00395425	Up	7.38927e-07	4.76836e-05	179	AATK ACTR1A ADA AGO2 ALCAM AMPD3 ANPEP ANXA3 ARL4A ARL4C ASNA1 ATF3 ATP5PO ATP9A BCAP31 BID BIN1 BRD2 C1orf216 CALM1 CAPN2 CCL3 CCL4 CCL7 CD163 CD180 CD4 CD83 CDC37 CDC42EP4 CKAP4 CLIC1 CLUH COMT CRIP1 CRK CSF2RA CSRP1 CXCL2 CYP1A1 DDIT4 DHCR7 DNAJB5 DNMBP DPYSL3 DUSP1 DUSP2 EBP EEF1B2 EEF1D EEF1G EIF3K EIF4A1 ELK4 EMP1 EMP3 ENC1 ENG ENO2 EZR F13A1 FABP5 FADS2 FLRT2 FOSB FUS FYN G0S2 GAS2L1 GEM G…
GSE23925_LIGHT_ZONE_VS_NAIVE_BCELL_UP	Up	8.55736e-05	0.00220085	Up	0.000164554	0.00400572	Up	7.35237e-05	0.00214597	150	ACTR1B ACTR5 AMELX ARL5B ATF3 ATF4 ATG101 ATP11B ATP6V1E1 BAMBI BCL2 BCL2A1 BCL2L11 BTBD19 BTG3 BUD31 C14orf119 C1GALT1C1 C2orf88 C8G CACNA1A CAMK2B CASKIN2 CBX4 CBX8 CCL4 CCNL1 CCR4 CD28 CD5 CD6 CD69 CDK5R1 CES1 CHGB COL6A2 COQ10B CPNE5 CSRNP1 CYP4F22 CYP8B1 CYTIP DDX3X DOK7 DPF3 DUSP1 DUSP2 DUSP5 DUSP6 EGR1 EGR2 EGR3 ELF5 ETF1 ETV3 EVI2B FAM122A FAM83D FASTKD5 FBXL14 FBXO8 FCER1A FHL2 FILIP1L F…
GO_CELLULAR_DEFENSE_RESPONSE	Up	6.97917e-05	0.00185131	Up	0.00016512	0.00401399	Up	8.06869e-05	0.00231694	27	ADORA2A ADORA2B BCL10 BECN1 C5AR1 CCR2 CCR3 CCR5 CCR6 CCR9 CD160 CD19 CD300C CD5L CLEC5A CX3CR1 CXCL9 CXCR2 DCDC2 FCMR FOSL1 HLA-G IL1RL2 IL4 ITGB1 ITK KIR2DL4 KIR3DL2 KLRC2 KLRC3 KLRC4 KLRG1 LBP LGALS3BP LILRB2 LSP1 LY96 MNDA NCF1 NCF2 NCR1 NCR2 PRF1 PTK2B RAB23 RELA SH2D1A SPN TCIRG1 TRAT1 TYROBP UMOD VEZF1 ZNF148
GSE2770_IL4_ACT_VS_ACT_CD4_TCELL_6H_DN	Up	2.944e-05	0.000911767	Up	0.000166041	0.00403087	Up	0.00632515	0.0589486	160	ABCC1 ABCC3 ACOX1 ACSL3 ACVR2A ADAM17 ADAT3 ANAPC7 ARHGEF2 ARNTL2 ATP6V0A1 ATP6V0E1 ATP6V1B2 ATP6V1C1 BIRC3 BTBD7 BTG3 C1QB CCNA1 CCRL2 CD276 CD40 CD63 CD82 CES1 CFLAR CRNKL1 CTNS CYP1B1 CYP51A1 DAB2 DCAF1 DNAJA1 DNAJB6 DNAJC6 DYNLL1 EED EIF2B5 EML4 EMP1 EPOP FADD FADS2 FAF2 FAM120B FAM129B FAM98A FLVCR2 FUS G6PD GAS2L3 GON4L GPN2 GPR35 GPX4 GRIA2 GSR HDGF HEXIM1 HIP1 HPS5 HSD11B1 HSP90AA1 HSPA8 …
GO_REGULATION_OF_ACUTE_INFLAMMATORY_RESPONSE	Up	0.00102533	0.0160737	Up	0.00016745	0.00405953	Up	0.00163243	0.0228463	36	A2M ADAM8 ADCYAP1 ADORA1 APCS ASH1L C1QBP C2 C3 C3AR1 C4A C4B C4BPA C5 C5AR1 C5AR2 C6 C7 C8A C8B C8G C9 CCL5 CCR2 CCR7 CD46 CD55 CD59 CFB CFH CFI CFP CNR1 CR1 CREB3L3 EDNRB F12 FCER1A FCER1G FFAR2 FFAR3 GSTP1 IL1B IL20RB IL4 IL6 IL6ST INS KLKB1 MASP1 NLRP3 NPY5R OSM OSMR PHB PHB2 PIK3CG PLA2G4A PPARG PROS1 PTGER3 PTGS2 RHBDD3 SELENOS SERPING1 SPN SUSD4 TAC1 TNF TNFRSF11A TNFSF11 VTN ZP3
JACKSON_DNMT1_TARGETS_UP	Up	4.78119e-05	0.00137515	Up	0.000170263	0.00412209	Up	1.80964e-05	0.000718431	63	ACKR3 AHCY BAG1 BIN1 CCL2 CCNG2 CDC25A CDKN1A CEBPZ CHEK1 CRYAB CSF1 CSK CTNNB1 CXCL1 CXCL10 CYP2E1 CYR61 DAZL ECT2 EIF2AK2 EIF3A ENG EPHA2 EREG ETV4 FGFR1 GATA2 GPR12 GTF2H1 HIF1A HLA-G HMGA1 HSPB1 HSPH1 IFIT1 IFIT3 IFNGR1 IGFBP6 IL10RB IL1RAP IRF7 ISG15 JAK2 JUNB KLF4 MAP2K3 MRE11 MX1 NFE2L2 PARP1 PDGFA PHLDA1 PLIN2 POLR2A PROCR PTGS2 RAD52 REEP5 RELA RGS16 RPA2 SEMA3C SFRP1 SIN3A SLBP SLPI SOC…
GO_POSITIVE_REGULATION_OF_CHEMOKINE_PRODUCTION	Up	0.000144409	0.00334118	Up	0.000171255	0.00414044	Up	0.00589638	0.0562868	32	ADAM17 ADCYAP1 ADIPOQ ADORA2B ALOX15B C5 CD74 CHIA CSF1R DDX3X EIF2AK2 FFAR2 FFAR3 HAVCR2 HIF1A HMOX1 IFNG IL1B IL1RL1 IL33 IL4 IL4R IL6 IL6R LBP LGALS9 LPL MAPK9 MAVS MIF P2RY2 POSTN PYCARD RIPK2 TICAM1 TICAM2 TIRAP TLR2 TLR3 TLR4 TLR7 TLR9 TNF TRIM32 TRPV4 TWIST1 WNT5A
ZHOU_TNF_SIGNALING_4HR	Up	2.61476e-05	0.000821266	Up	0.000174739	0.0042165	Up	6.07595e-06	0.000288299	50	ACLY CCL2 CCNC CD59 CDC34 CLIC4 CMPK1 CXCL1 CYR61 DROSHA EBP EEF2 ELOVL5 FAM50A FBN1 GADD45A GDI2 GINS2 ITGB1 ITGB2 KALRN KEL KIT MAN2A1 MYL12A MYL6 NCL NFKB1 NFKBIA OAZ1 PCMT1 PLP2 PPP1R10 PRDX1 PRELID3B PSMB7 PSMB8 PTGES RPL10 RPL27A RPS23 RPS8 SEM1 SF3A3 SMARCE1 SNX12 SOD2 TGFBR3 TNFAIP2 TNIP1 TPR TSPAN3 TUBA4A
GSE29618_MONOCYTE_VS_PDC_DAY7_FLU_VACCINE_UP	Up	0.00142836	0.0204912	Up	0.000175113	0.0042165	Up	0.000944164	0.015054	168	ACSL1 ADAM8 ADAP2 AGFG1 AHR AIF1 ALDH1A1 ALDH3A2 ALDH3B1 ALDOA ALOX5 AOAH APLP2 APOL3 APOL6 ARAP3 ARHGAP26 ARHGEF10L ARHGEF40 ARRB1 ASAH1 ASAP1 ASGR2 ATG3 BCL6 BEST1 BLVRA BLVRB C5AR1 CALML4 CASP1 CD14 CD163 CD1D CD244 CD33 CD44 CD86 CD93 CDC42EP3 CEBPA CEBPB CEBPD CHSY1 CKAP4 CLEC7A CLIC1 CNIH4 CPPED1 CREG1 CRISPLD2 CSF1R CSF3R CTSL CTSS CYFIP1 CYP1B1 DENND3 DOCK5 DOK1 DPEP2 DPYD EFHD2 EGR1 EIF4…
GO_REGULATION_OF_ALPHA_BETA_T_CELL_DIFFERENTIATION	Up	0.00189259	0.0251016	Up	0.000175032	0.0042165	Up	0.000253977	0.00553245	27	ADA ANXA1 AP3B1 AP3D1 BCL6 CCL19 CD80 CD83 CD86 FOXP3 GATA3 GLI3 HLX HMGB1 IFNG IHH IL12B IL12RB1 IL23A IL23R IL27 IL4 IL4R IL6 IRF4 ITPKB JAK3 LGALS9 MYB NCKAP1L NKAP NLRP3 PNP PRKCZ RARA RC3H1 RIPK2 SASH3 SHH SOCS5 SYK TGFBR2 TNFSF18 TNFSF4 ZAP70 ZBTB16
GARGALOVIC_RESPONSE_TO_OXIDIZED_PHOSPHOLIPIDS_GREEN_UP	Up	0.0143643	0.107466	Up	0.000177495	0.00426805	Up	0.0841928	0.301348	21	AKR1B10 ANKRD28 CHD2 CPEB4 CPNE8 CREM CSNK1G1 DUSP6 ETV5 GEM GNE HDAC9 IDI1 MALT1 RAB23 RCAN1 SGMS2 SIK1 SLC4A7 STIP1 TMEM171 TNFRSF10A
GSE2770_TGFB_AND_IL4_ACT_VS_ACT_CD4_TCELL_48H_UP	Up	2.75116e-06	0.000117643	Up	0.000177828	0.00427027	Up	0.00046222	0.00859806	153	ABCC1 ACOX3 ACTR3 ADAM17 ADAMDEC1 ADIPOR2 ALCAM AMPD3 AP3D1 ARCN1 ARFGAP3 ARHGAP31 ATL1 ATP6V0E1 ATP6V1B2 ATP6V1C1 ATP6V1H AVIL B2M BANP BCO2 C12orf4 C1orf122 C3 C8orf76 CCR5 CCRL2 CD274 CD2BP2 CD63 CDKN1A CEP162 CFAP46 CISH CLCN7 CPM CREG1 CRIM1 CSRNP2 CTNS CTSB CTSH CYP51A1 DCAF1 DGAT2 DNAJA1 DNAJB11 DPH3 DUSP5 DYNC1H1 DYNLL1 E2F6 EIF2B2 EML4 ERI1 EYA3 GCLM GNPDA2 GON4L GPATCH3 GPN2 GPR35 GSTO1…
GSE45365_HEALTHY_VS_MCMV_INFECTION_CD8A_DC_DN	Up	2.22785e-05	0.000720137	Up	0.000179021	0.00428155	Up	0.00444797	0.0471608	154	ACOT9 ADORA1 ADPRH ADRA1B AKR1B1 ARL8B ARMC6 ASB6 ASGR1 ATP13A3 BARD1 BCL2L11 BID BRAP BST2 C1QB C21orf91 CAV2 CCNA1 CD48 CD53 CD59 CD69 CD79A CDC37 CDR1 CDS2 CELA2B CEMIP2 CFLAR CGGBP1 CHIC2 CHST8 CLEC2D CMC2 CNIH4 CORO1C CPD CTNNAL1 CXCL3 DAXX DDX39A DENND2D DHX15 DOCK4 DPEP3 DPP4 DYNLT1 ELL2 EMC3 EMD EREG FAM49B FASLG FCGR2B FOSL2 FOXO3 FPR2 FZR1 GABARAPL1 GATA2 GCH1 GLRX GNAI3 GRB2 GSTO1 GYPE…
GO_REGULATION_OF_PROTEIN_SECRETION	Up	0.000826413	0.0135541	Up	0.000178709	0.00428155	Up	0.000965278	0.0153356	215	AACS ABAT ABCC8 ABL1 ACHE ACVR1C ADAM8 ADAM9 ADCY5 ADRA2A ADRA2C AGTR2 AIM2 ALOX15B ANG ANGPT1 ANKRD1 ANO1 ANXA1 ANXA4 ANXA5 APBB1 APOA1 APOA2 ARF1 ARFIP1 ARL2 ARL2BP ARNTL ARRB1 ATG5 ATP13A2 BAD BANK1 BLK BMP6 BMP8A BRSK2 BTN2A2 C1QTNF12 C1QTNF3 C2CD2L C5 C5AR2 CACNA1A CACNA1C CACNA1D CACNA1E CACNA2D2 CADM1 CAMP CAPN10 CARMIL2 CARTPT CASP1 CASP5 CCL19 CCL3 CCL5 CCR2 CCR7 CD14 CD2 CD244 CD274 CD2…
MUELLER_COMMON_TARGETS_OF_AML_FUSIONS_DN	Up	0.0127522	0.0990378	Up	0.000178854	0.00428155	Up	0.000254394	0.00553245	21	ATP2B1 CACNB1 CCL2 CCRL2 CSF2 DCHS1 DOC2A DRD4 ELF4 EZH2 FRMPD4 GTPBP1 HIST1H4I HLA-DRB5 HNF4A HSF4 IFI44L MKNK1 NOP14 PCDHGB4 PFKFB4 PIM1 PLSCR1 SDC4 SH3BP2 STK3 UPK2 VRK1 VRK2
GO_POSITIVE_REGULATION_OF_INTERLEUKIN_1_PRODUCTION	Up	0.000267442	0.00551864	Up	0.00018011	0.00429997	Up	0.0244678	0.145658	20	AIM2 CALCA CASP1 CASP5 CCL19 CCL20 CCL3 CCR2 GSDMD HAVCR2 HDAC2 HMGB1 HSPB1 IFI16 IFNAR1 IFNG ISL1 JAK2 LGALS9 NLRP1 NLRP12 NLRP2 NLRP3 NOD1 NOD2 P2RX7 PANX1 PYCARD SAA1 SMAD3 TLR4 TRIM16 WNT5A
GO_SPLEEN_DEVELOPMENT	Up	0.00034981	0.0068367	Up	0.000180276	0.00429997	Up	0.00148683	0.0215039	26	ABL1 ADAM17 BARX1 BCL2 BCL2L11 BCL3 CACNB4 CDH17 CDKN2B CITED2 CTC1 EPB42 FADD FAS FGF10 FLVCR1 HOXB4 JARID2 KMT2A NFKB2 NKX2-3 NKX2-5 NKX3-2 ONECUT1 PBX1 PCID2 PITX2 PKN1 POLB PPP2R3C PRKDC PSMB9 RBM15 RC3H1 RC3H2 RIPK3 SLC40A1 TCF21 TET2
GSE37301_HEMATOPOIETIC_STEM_CELL_VS_LYMPHOID_PRIMED_MPP_DN	Up	3.74284e-05	0.00110701	Up	0.000180788	0.00430639	Up	0.000419839	0.00803718	134	ABTB2 ACVR1 AFAP1 AK2 ALG12 ALPK2 ARFGAP3 ARHGAP35 ARID5B BCL2L2 BEND6 BID BNIP2 BPNT1 BTBD19 CAMKK1 CCDC58 CCL22 CCT2 CD47 CERS6 CHIC2 CINP CKS1B COPS8 COX17 COX7A2 CRY1 CYB5R3 CYCS CYTH2 DNAJB1 EID3 EIF4E ELOC ENO2 EZR FBXO30 FKBP2 FKBP9 GLT6D1 GPATCH11 GPR174 GSTA3 GSTM2 GSTP1 GTF2E2 GTF2H3 GTF2H4 H2AFY HILS1 HLA-G HSPA13 HSPH1 HTRA1 IFIT1 IL12B IRF2BP2 IRF7 ITGB1 ITPRIPL2 KCNK5 KCTD1 KDM4A KR…
GSE36392_MAC_VS_NEUTROPHIL_IL25_TREATED_LUNG_DN	Up	0.00084516	0.0137598	Up	0.000181252	0.00431165	Up	4.47426e-05	0.00147037	110	ACOT1 ACPP ADGRV1 ALPI AMPD2 ANGPTL8 AQP4 AQP5 ART5 ATL1 B3GLCT B3GNT3 BASP1 BBS7 BCHE BHLHA9 C1QB C1QC CABYR CASS4 CCDC59 CCL22 CCNB2 CCR1 CD14 CD53 CD6 CDCA8 CDH23 CDKN1A CDR2 CDR2L CFB CGNL1 CLDN8 CMC2 CMIP CNDP2 COPZ2 COTL1 CPEB4 CPLX3 CREB3L4 CSRP1 CUL4B CYP3A4 CYTH1 DEPDC1B DHRS3 DHX32 DMKN DRC1 DSP EIF4G1 EIF5A EREG ERRFI1 EXOC3L4 EXOC5 EYA2 F2RL1 F7 FAM129B FGD1 FHOD3 FLT1 FRMD4B GALR2 GA…
MODULE_45	Up	0.000757503	0.012646	Up	0.000182958	0.00434642	Up	1.5726e-05	0.000641548	372	AANAT ABCA1 ACAP1 ACKR2 ACR ACSL1 ACTN1 ADAM19 ADAM8 ADCY7 ADGRE5 ADM AGER AHSG AIF1 ALAS2 ALOX5 ALOX5AP ALPL AMELX ANKRD12 ANPEP ANXA1 AOAH AP1M1 APOC4 APOM AQP3 AQP9 ARAP1 ARC ARHGAP25 ARHGAP4 ARHGDIB ARHGDIG ARHGEF1 ARHGEF6 ARID3A ARL4C ARL6IP5 ARPC4 ASAH1 ASGR1 ASIC2 ATM ATP11A ATP1B2 ATP2A3 ATP4A BCKDHA BCL2A1 BCL6 BIRC3 BMP1 C2 CA4 CADPS2 CAPG CARD10 CASP1 CASP4 CCDC9 CCHCR1 CCL15 CCL5 CCND…
GSE11864_CSF1_VS_CSF1_PAM3CYS_IN_MAC_DN	Up	0.000295709	0.00599853	Up	0.000185191	0.00439359	Up	6.03895e-05	0.0018541	131	AARS ABL2 ACSL4 AGER ALDH1L1 ALYREF ANKRD12 ANXA7 ARFRP1 ARHGEF19 ARL8B ASAP2 B4GALNT2 BATF3 BCL9 BIRC3 BRPF3 C1orf198 C1QTNF1 CASP7 CCRL2 CD83 CHORDC1 CHRNA10 COCH CRIM1 CRISP2 CRY1 CRYGA CYP2F1 DAXX DCAF7 DCUN1D5 DHX37 DNAH12 DOCK4 DTX4 EDEM1 EIF1 EIF2A EIF4A1 EMC6 EN2 EPB41L5 ETS1 EVA1A EXOSC6 FAM110B FARSB FAT2 FBXL19 FFAR3 FIGN FOSL2 GAL3ST2 GAR1 GBP1 GEMIN4 GFPT2 GK3P GLA GNL2 GOLT1A GPR107…
PID_LYSOPHOSPHOLIPID_PATHWAY	Up	0.00156202	0.0219649	Up	0.000185529	0.00439573	Up	0.000191632	0.00449235	49	ADCY1 ADCY2 ADCY3 ADCY4 ADCY5 ADCY6 ADCY7 ADCY8 ADCY9 ADRA1B AKT1 ARHGEF1 BCAR1 CASP3 CRK EGFR FOS GAB1 GNA11 GNA12 GNA13 GNA14 GNA15 GNAI1 GNAI2 GNAI3 GNAO1 GNAQ GNAZ GNB1 GNG2 GSK3B HBEGF HRAS IL6 JUN LPAR1 LPAR2 LPAR3 LPAR4 LYN MAGI3 MAPT MMP2 MMP9 NFKB1 NFKBIA PIK3CB PIK3R1 PLCB3 PLCG1 PLD2 PRKCD PRKCE PRKD1 PTK2 PTK2B PXN RAC1 RELA RHOA SLC9A3R2 SRC TIAM1 TRIP6
GSE17721_CTRL_VS_LPS_8H_BMDC_DN	Up	1.89141e-05	0.000635699	Up	0.000187024	0.00440788	Up	2.9572e-05	0.00107538	139	ABCG8 ADAM21 AGT AMMECR1 ANXA1 ANXA5 APBB1IP APOC4 ARF4 ARHGAP35 ARID5B ASB3 ATL3 ATXN7L3 B3GALT5 BCL2L1 BIRC3 BLOC1S4 BMPR1A C19orf12 C9orf3 CAPN5 CARD10 CAVIN2 CBLN1 CCDC134 CCER1 CD82 CDH13 CEL CEP350 CHODL CLK3 CMTR1 COA5 COL4A2 CPD CUEDC1 CXCL6 DCAKD DCTN4 DDA1 DDHD1 DDR2 DHX58 DNAJC1 DUSP16 DUSP2 ECE2 EFHD2 ELL2 ELOC EML6 ERCC3 FAM214B FBXL14 FCAMR FGF4 FKBP1A FURIN G3BP2 GBP4 GJC2 GK GKAP1…
GSE17721_CTRL_VS_LPS_6H_BMDC_DN	Up	5.98643e-05	0.00163439	Up	0.000186683	0.00440788	Up	5.71895e-05	0.00177118	144	ACADSB ACVR1 ADAMTSL5 AGTRAP AHR AKAP2 ARCN1 ARF4 ARTN ASPN ASPRV1 ATP6V1E1 BNIP2 BPIFA2 C11orf71 C5orf15 CAB39L CACNA1F CACNG6 CACYBP CALCR CBWD2 CCL1 CCL2 CCNE1 CD14 CD44 CDH15 CENPT CHD1 CLCF1 CMTM6 CNN3 CNTFR COL11A1 CST11 CST3 CWC15 CX3CL1 CXCL6 CYP2J2 CYSTM1 DAB2 DACH1 DDHD1 DENR DHPS DHX58 DOK5 EIF4G1 EPGN ETNK1 F11R FBXW11 FGL2 FKBP11 FKBP1A FSCN1 FURIN GCA GINM1 GOSR1 GTPBP2 H2AFY HARS H…
FUJIWARA_PARK2_IN_LIVER_CANCER_DN	Up	0.00047043	0.00874162	Up	0.000187036	0.00440788	Up	0.00020675	0.00479605	3	ASNS BCL6 CXCL1 FST NAT8
GSE26030_TH1_VS_TH17_DAY5_POST_POLARIZATION_DN	Up	0.000791915	0.0131339	Up	0.000186553	0.00440788	Up	0.000478587	0.00886536	170	ABCA1 ABCC1 ABCC4 ABCE1 ABCG1 ACACA ACKR3 ACSL1 ACTG1 ADAM17 ADAP1 ADGRE5 ADSSL1 AIG1 ALDH1B1 ALG3 ALOX5AP AMPD3 APOA1 ARHGAP24 ARL6IP1 ARSB ATIC ATP6AP1 ATP6V0A2 BAMBI BCKDHB BCL3 BID BTBD19 BYSL BZW2 C8orf58 CAMKK1 CAP1 CAPZB CARM1 CASC4 CBX5 CCL17 CD83 CDC5L CDK5RAP1 CDV3 CDYL2 CFP CHKA CHST11 CIPC CLEC10A CNOT9 COPS7A COTL1 CR2 DANCR DDX19B DENND2D DENND4B DET1 DHX35 DNMT3L DPH5 DTX1 EEF2K EL…
GO_ENDOTHELIAL_CELL_DEVELOPMENT	Up	5.1763e-05	0.00146505	Up	0.000189912	0.00446974	Up	0.00113202	0.0174383	34	AFDN ARHGEF26 CCM2 CLIC4 COL18A1 CTNNB1 ENG EZR F11R F2RL1 GPX1 GSTM3 HAPLN2 HEG1 ICAM1 ID1 MARVELD2 MET MSN MYADM NOTCH4 PDE2A PDE4D PLOD3 PPP1R16B PTPRS RAB1A RAB1B RAP1A RAP1B RAP2B RAP2C RAPGEF1 RAPGEF2 RAPGEF3 RAPGEF6 RDX SOX18 STC1 TJP1 TJP2 TNMD VEZF1 WNT7A WNT7B
REACTOME_TRAF6_MEDIATED_INDUCTION_OF_NFKB_AND_MAP_KINASES_UPON_TLR7_8_OR_9_ACTIVATION	Up	0.000107244	0.00259285	Up	0.000190205	0.0044707	Up	0.000540923	0.00972565	69	AGER APP ATF1 ATF2 CDK1 CHUK CREB1 DUSP3 DUSP4 DUSP6 DUSP7 ECSIT ELK1 FOS HMGB1 IKBKB IKBKG IRAK1 IRAK2 IRAK4 JUN MAP2K1 MAP2K2 MAP2K3 MAP2K4 MAP2K6 MAP2K7 MAP3K1 MAP3K7 MAPK1 MAPK10 MAPK11 MAPK14 MAPK3 MAPK7 MAPK8 MAPK9 MAPKAPK2 MAPKAPK3 MEF2A MEF2C MYD88 NFKB2 NFKBIA NFKBIB NOD1 NOD2 PELI1 PELI2 PELI3 PPP2CA PPP2CB PPP2R1A PPP2R1B PPP2R5D RELA RIPK2 RPS27A RPS6KA1 RPS6KA2 RPS6KA3 RPS6KA5 S100B …
GSE17974_IL4_AND_ANTI_IL12_VS_UNTREATED_72H_ACT_CD4_TCELL_DN	Up	0.000340874	0.00670637	Up	0.000191027	0.00447948	Up	0.00072203	0.0122146	133	AHNAK ALPK1 ANXA2 ARHGAP15 ARHGAP21 ARID5B ATP1B1 ATXN7L1 BASP1 BCL2L14 BIRC3 BTLA C1orf112 C3orf52 CACUL1 CASP3 CASP9 CCNE1 CD200 CD226 CD274 CD38 CD59 CDH3 CHRDL1 CHST11 CRACR2A CRISPLD1 CRTAP CXCL9 CYB5A CYFIP1 DNAJC12 DPP4 DTX3L DUSP16 DUSP4 EBI3 EPSTI1 ETV6 FAM19A4 FANCI FRMD6 GADD45G GBP1 GBP4 GBP5 GCH1 GIMAP1 GIMAP4 GIMAP7 GIMAP8 GINS2 GNL1 GNPDA1 GPR155 GPR174 GRK3 GSTO1 GZMK HDGFL3 HIVEP…
BIERIE_INFLAMMATORY_RESPONSE_TGFB1	Up	0.000551122	0.00985909	Up	0.000191083	0.00447948	Up	5.59815e-05	0.00174595	3	CCL20 CXCL1 CXCL6 MYC PTGS2
GO_REGULATION_OF_CELL_ACTIVATION	Up	0.000818815	0.0134419	Up	0.000191573	0.00448503	Up	0.00107969	0.0168071	270	ABAT ABR ADA ADAM8 ADAMTS18 ADGRF5 ADK ADORA2B ADRB2 AGER AHR AIF1 AKT1 ALOX12 ANXA1 AP1G1 AP3B1 AP3D1 APLF APOE ATM ATP11C AXL BAD BANK1 BCL10 BCL2 BCL6 BCR BLOC1S3 BLOC1S6 BMP4 BPI BST1 BTK BTLA BTN2A2 C12orf4 C1QTNF1 CAMK4 CAPN3 CARD11 CARMIL2 CASP3 CAV1 CCDC88B CCL19 CCL2 CCL21 CCL5 CCR2 CCR7 CD1D CD2 CD209 CD226 CD24 CD244 CD247 CD27 CD274 CD276 CD28 CD300A CD38 CD3D CD3E CD3G CD4 CD40 CD40L…
BIOCARTA_FREE_PATHWAY	Up	0.000245202	0.00511925	Up	0.000193033	0.00451327	Up	1.18536e-05	0.000508375	8	GPX1 GSR GSS NFKB1 NOX1 RELA SOD1 TNF XDH
GO_POSITIVE_REGULATION_OF_CELLULAR_EXTRAVASATION	Up	2.79123e-05	0.000871287	Up	0.000196601	0.00459063	Up	0.000375318	0.00735955	9	ADAM8 CCL2 CCR2 FADD ICAM1 ITGA4 PAWR PDGFD PLVAP PTAFR PTGER3 PTGER4
GO_REGULATION_OF_INTERLEUKIN_6_BIOSYNTHETIC_PROCESS	Up	0.0133275	0.102164	Up	0.000200394	0.00467306	Up	0.00022077	0.00504717	9	CARD9 CEBPB EREG FOXJ1 GHRL GHSR IFNG IL17F IL1B INPP5D NLRP12 PTAFR TIRAP TLR1 TLR6 TRAF6
GSE7509_UNSTIM_VS_FCGRIIB_STIM_DC_DN	Up	9.24333e-06	0.000342447	Up	0.000203065	0.00472912	Up	0.000114149	0.00302343	130	ABHD16A ADGRG5 AHNAK AMPD3 ANGPTL4 ANK2 ANXA4 ASB13 BATF2 CACNB4 CASP1 CASP4 CASP7 CBLB CCL5 CCL8 CCRL2 CD3D CD3E CD3G CD69 CD8A CENPJ CH25H CHSY1 CIITA CLEC2D CLIC4 CMTM6 COG4 CORO2A CPT1A CST3 CST7 CTSH CTSW CYBA CYSLTR2 DAXX DOP1B DPYD EIF4E3 ELMO1 ELMO2 ENTPD1 EPSTI1 ESR1 ESYT1 FAM53A FGL2 FLI1 FMNL1 FURIN GALNT3 GBP5 GIMAP4 GIMAP6 GMFG GNB4 GRAP2 GSAP GSDMD GVINP1 GZMA GZMB HIST1H2BC ICAM1 I…
GSE10325_LUPUS_CD4_TCELL_VS_LUPUS_MYELOID_DN	Up	0.00712095	0.0667344	Up	0.000203617	0.00473577	Up	0.000174256	0.00415637	169	ACSL1 ADAP2 AIF1 ALDH2 ALDH3B1 ANPEP AP1S2 APLP2 APOBR ARHGEF40 ASAH1 ATP6V0B ATP6V1B2 BASP1 BCKDK BCL2L2 BID BLVRB BTK C15orf39 C5AR1 CAMK1 CCR1 CD14 CD36 CD74 CD86 CD93 CEBPA CEBPB CEBPD CFD CFP CHST15 CKAP4 CLEC4A CLEC7A CLIC4 CLMN CLPB COQ2 CORO1C CREG1 CRISPLD2 CSF1R CSF2RB CSF3R CST3 CSTA CTBP2 CTNNA1 CTSA CTSB CTSD CYBB CYFIP1 CYP1B1 DAPK1 DENND1A DMXL2 DSE DUSP3 DUSP6 EIF4EBP1 EPB41L3 ERP…
GSE17721_PAM3CSK4_VS_CPG_12H_BMDC_DN	Up	2.22415e-05	0.000720137	Up	0.000204481	0.00474963	Up	0.000158944	0.00389588	147	ABCC6 ADAMTS4 ADAMTSL5 ADGRB1 ADRA2A AGRN AIF1 ALCAM ANKRD2 ANKRD24 ANXA1 AP2B1 APPL1 ARFRP1 ARID5A ARIH1 ARL14EP ASPH ATP6V1D B2M B3GNT2 BASP1 BST2 C11orf68 C6orf120 C9orf72 CACNB3 CARS CASP8 CCDC80 CCKAR CCNG2 CCR4 CD180 CD274 CD70 CDC27 CH25H CHAC2 CHMP4B CHST15 CLIP1 CMTR1 COL2A1 CPSF7 CPTP CSRP1 CST3 CSTF3 CWC22 CXCL9 DGUOK DNAJA1 DNAJA2 ECE1 EFR3A EIF4ENIF1 ELF5 ENTR1 EPSTI1 ETV3 EVI2A EXOC…
GO_REGULATION_OF_GRANULOCYTE_CHEMOTAXIS	Up	0.00204725	0.0265768	Up	0.000204796	0.00475072	Up	0.000198225	0.00462285	22	C1QBP C3AR1 C5AR1 C5AR2 CAMK1D CCL19 CCL2 CCL21 CCL5 CCR7 CD74 CMKLR1 CSF1 CX3CL1 CXCL1 CXCL2 CXCL3 DAPK2 EDNRA IL1B IL23A IL4 JAM3 LBP MPP1 NCKAP1L RAC1 RAC2 RARRES2 S100A14 SLIT2 THBS1 THBS4 TIRAP TNFSF18 TRPV4 XCL1
GO_CYTOKINE_MEDIATED_SIGNALING_PATHWAY	Up	9.93336e-05	0.00245854	Up	0.000205679	0.004765	Up	1.33957e-05	0.000560662	256	ACKR1 ACKR2 ACKR3 ACKR4 ACSL1 ADAM17 ADAR ADIPOQ ADIPOR1 ADIPOR2 AIM2 ASPN B2M BAD BAG4 BBS2 BBS4 BGN BIRC2 BIRC3 BST2 CAMK2A CAMK2B CAMK2D CAMK2G CARD14 CCL1 CCL11 CCL13 CCL15 CCL17 CCL18 CCL19 CCL2 CCL20 CCL21 CCL22 CCL23 CCL24 CCL25 CCL26 CCL3 CCL3L3 CCL4 CCL5 CCL7 CCL8 CCR1 CCR10 CCR2 CCR3 CCR4 CCR5 CCR6 CCR7 CCR8 CCR9 CCRL2 CD27 CD40 CD40LG CD44 CD70 CD74 CDIP1 CEBPA CHAD CIB1 CIITA CISH CLC…
GNF2_PECAM1	Up	0.00341947	0.0394294	Up	0.000208608	0.00482654	Up	0.00548789	0.0539138	48	AIF1 AP1S2 CASP1 CCR1 CD302 CD93 CEBPB CEBPD CFP CHST15 CLEC4A CMTM6 CTSS CYBB DUSP1 FCER1G FCN1 FGL2 HCK HSD17B11 IFNGR1 IGSF6 ITGB2 LILRA1 LILRA2 LILRA6 LILRB2 LILRB3 LST1 MAFB MCL1 MFSD1 MS4A6A NCF2 NOD2 PECAM1 PLBD1 PPT1 PSAP PYCARD RGS2 RNF130 S100A4 SH3BGRL3 TBXAS1 TCIRG1 THEMIS2 TLR2 TLR8 TMEM127 TNFAIP2 TNFRSF1B TYMP TYROBP ZFP36
GSE16385_ROSIGLITAZONE_IFNG_TNF_VS_IL4_STIM_MACROPHAGE_UP	Up	2.14161e-05	0.000701786	Up	0.00020932	0.0048367	Up	0.000302448	0.00630699	131	AAMDC ADAMTS15 ADAMTS9 ADCY1 ADIPOR1 ADO ADRB2 AGGF1 AMZ1 AOC3 AQP8 ARHGAP30 ARL4C ARL5B ARRDC4 ASAP2 B3GAT2 BCL2L10 BMP7 C2orf88 C5orf47 C6 CBWD2 CBX8 CCDC122 CCL4 CD274 CD28 CD302 CD5 CD69 CDK5R1 CDKAL1 CHD5 CHL1 CLDN11 CLK1 COQ10B CREB3 CTLA4 CTPS1 CYTIP DDX3X DGKQ DNAJA1 DNAJB1 DNAJB11 DNAJC16 DUSP1 DUSP19 DUSP2 DUSP5 E2F4 EGR1 EGR2 ELMSAN1 EMC4 ERO1B ETF1 ETV3 FAM102A FAM229B FASTKD5 FBXO8 F…
GO_POSITIVE_REGULATION_OF_SEQUENCE_SPECIFIC_DNA_BINDING_TRANSCRIPTION_FACTOR_ACTIVITY	Up	0.000108408	0.00261744	Up	0.000210374	0.00485475	Up	3.31103e-05	0.0011728	159	ABRA ADAM8 AGER AGT AIM2 AKT1 ALK AMH ANXA3 AR ARHGEF2 ARHGEF5 ARID5B ATF2 BCL10 BEX1 BTK BUD31 CAMK1D CAMK2A CAPN3 CARD11 CARD14 CAT CD40 CD40LG CEBPG CFLAR CHUK CIB1 CLOCK CLU CRHR2 CRTC1 CRTC2 CRTC3 CTH CTNNB1 CYTL1 DDR2 DDRGK1 DDX58 DVL2 EDA EDA2R EIF2AK2 EP300 EPHA5 ERC1 ESR1 ESR2 FER FOSL1 FOXA1 FZD1 FZD2 FZD4 GREM1 GTF2A2 HDAC4 HDAC5 HIPK2 HSPA1A HSPA1B ICAM1 IKBKB IKBKG IL10 IL1B IL4 IL5 …
GSE29618_PDC_VS_MDC_DAY7_FLU_VACCINE_DN	Up	0.00104422	0.0162693	Up	0.000212676	0.0049015	Up	0.000483481	0.00892805	169	ACSL5 ACTG1 ACTN1 ADAM28 ADAM8 AGTPBP1 AHR AIF1 AKR1B1 ALDH3A2 ANXA1 ANXA2 ANXA2P2 ANXA5 AOAH APAF1 APLP2 APOBR APOL1 APOL3 ARHGAP45 ARRB1 ASAH1 ASAP1 ATG3 ATP1B1 ATP2B1 ATP8B4 BASP1 BCL6 BTF3 C2CD2 CACNA2D3 CASP1 CD163 CD1D CD33 CD86 CDKN1B CEBPB CEBPD CFP CIDEB CIITA CKLF CLEC10A CLEC4A CLEC7A CNIH4 CNN2 COL9A2 COTL1 CRYBG1 CSF1R CSRP1 CST3 CST7 CSTA CTSH DHRS3 DOCK5 DOK2 DPYD EFHD2 EGR1 EIF4EB…
GSE17721_0.5H_VS_12H_GARDIQUIMOD_BMDC_DN	Up	1.10055e-05	0.000395352	Up	0.000214357	0.00493382	Up	0.0101781	0.0815446	173	ACSL5 AGPAT3 AKR1A1 ANKRD40 APAF1 ARL1 ARL14EP ARMCX3 ASNS ASTN1 ATAD1 ATP6V0B AZIN1 B4GALT3 BLOC1S4 C9orf16 CALCRL CAMSAP1 CASP8 CAVIN4 CCDC47 CCNL2 CD320 CLK3 CLK4 CLNK CLRN3 COG4 COIL COPS2 CSF3R CX3CR1 CYP2F1 CYP39A1 DCN DGKA DLK1 DLX1 DMTN DNAJA1 DNAJB1 DPYS DSCAML1 DTNB DUSP16 EDEM2 EED EIF4G3 EPDR1 FAM122A FAP FBXW11 FCER1G G3BP2 GABRB1 GEM GLIPR1L2 GPR137B GPR85 GPSM2 GRAMD1A GRIN1 HELZ2 …
GSE9037_CTRL_VS_LPS_1H_STIM_IRAK4_KO_BMDM_DN	Up	0.00119691	0.0179699	Up	0.000215409	0.00495162	Up	0.0369312	0.187038	146	ACP7 ADAP2 ADRA2B AHR AK1 AR ARID5A ARX ATAD5 ATP6V1C2 BACE1 BEX4 BMP15 BTG2 C11orf65 C11orf96 C11orf97 C19orf48 CALCRL CALR3 CAND1 CBLC CCDC122 CCL4 CD300LD CDH4 CEBPB CEP70 CGAS CHD9 CLCN1 CNPY4 CPPED1 CTNNAL1 CYP2W1 CYSLTR1 DDX58 DMAC2L DNAAF4 DNAJC8 DUSP10 DUSP4 ECHDC2 EDNRA EFHD2 EGR4 EHD1 ELL ENOX2 ENPP2 EPC1 ETV3 EXT1 FAM129A FAM49A FPR2 FTMT G3BP1 GBP7 GCC2 GFRA3 GJA1 GLRX GORAB GPR19 GRI…
GSE29618_MONOCYTE_VS_PDC_UP	Up	0.0011902	0.0179146	Up	0.000218527	0.0050168	Up	0.000586067	0.0103692	163	ACSL1 AIF1 ALDH1A1 ALDH3A2 ALDH3B1 ALOX5 ANXA1 AOAH APLP2 APOL3 ARHGDIB ARHGEF40 ASAH1 BCL2A1 BCL6 BEST1 BLVRA BLVRB BNIP3L BST1 C19orf66 C5AR1 CALM3 CALML4 CAPN2 CASP1 CAST CD14 CD163 CD1D CD33 CD44 CD86 CD93 CDC42EP3 CDC42EP4 CDC42SE1 CEBPA CFP CHSY1 CKAP4 CLEC4A CLEC7A CREB5 CREG1 CRISPLD2 CSF1R CSRP1 CTSL CTSS CYP1B1 DPEP2 DPYD EFHD2 EGR1 ENTPD1 EPB41L3 EVI2B F5 FAM198B FBN2 FBXL5 FCGR2C FGL2…
GSE339_EX_VIVO_VS_IN_CULTURE_CD4CD8DN_DC_DN	Up	2.57618e-05	0.000813467	Up	0.000220576	0.00505729	Up	0.000289656	0.00611179	159	AASS ABCC1 ABCC2 ACOT9 ACTB AGO2 AHR ANXA5 AP1G1 APIP ARF4 ARID3B ARIH1 ARNTL ARPC3 ATP1A1 ATP1B3 ATP5MF ATP6V1D B3GALT1 BCL2L11 BHLHE40 BLK BMP8B BRIX1 C16orf72 CACUL1 CCAR1 CCDC6 CCNL2 CD74 CD9 CDC5L CDIP1 CDKN1A CDX4 CH25H CHP1 CHRNA6 CLDN7 CMTR1 CNDP2 CNOT1 COL19A1 COPB1 COPRS COQ10A CORO1C CRY1 CSNK2A2 CST9L CTNNBIP1 CTSK DDX6 DHH DHRS3 DNAL4 DTD2 DYRK1B EBF2 EHD1 ELANE ENO2 EPB41 EXOSC8 EZR…
GSE42724_B1_BCELL_VS_PLASMABLAST_DN	Down	0.000369024	0.00714143	Down	0.00022439	0.0051381	Down	0.0111777	0.0870761	180	ABHD14A ADAMTS10 ADIPOR2 AKAP11 ALKBH7 AMDHD2 APPL2 APRT ARHGAP30 ARHGDIB ARMH3 ARRDC2 ATE1 ATP5MC2 ATP6V1C1 BBS7 BIVM BLOC1S2 C16orf54 C6orf62 C8orf82 CAMK2G CBFA2T2 CBY1 CCDC141 CELA1 CEP170B CHCHD2 CHMP7 CIAO1 CLDN18 CNRIP1 COASY COPS7A CRELD1 CRYZL1 CUL7 DDX19A DEF8 DHRS3 DHX32 DIPK2A DOCK2 DPP7 DSTYK ECHDC1 EIF2AK3 EIF2B4 EIF3A EIF4A1 EMC2 EMSY ENSA ERI3 ETFDH FAM118A FAM120B FAM126B FAM91A1…
GSE22886_NAIVE_BCELL_VS_MONOCYTE_DN	Up	0.0022347	0.0285761	Up	0.000224733	0.00513931	Up	0.000319527	0.00653264	181	ABR ACOT9 ADAP1 AKR1A1 ALDOA ANXA1 ANXA2 ANXA2P2 ARRB2 ASAH1 ASNA1 ATG3 ATP1A1 ATP5MPL ATP6V0C ATP6V1A ATXN1 BCL3 BID C5AR1 CAPG CASP1 CCT6A CD14 CD300A CD93 CDC42EP3 CEBPB CERS6 CHMP2A CHST15 CKAP4 CKLF CLEC7A CLTA CLTC CREG1 CSF2RB CSNK1A1 CSTA CTBP2 CTSB CTSD DPYD DUSP3 DUSP6 DYNLT1 EFHD2 EIF4G1 EVI2A EXT1 FCER1G FCGR2A FEZ2 FTL G6PD GAPDH GCA GLRX GLRX2 GNS GPX1 GRN GYG1 H2AFY HADHB HCK HEXB …
GO_ACTOMYOSIN	Up	0.000629416	0.0110046	Up	0.00022744	0.00519453	Up	9.11535e-06	0.000408487	43	ABLIM1 ABLIM3 ACTA1 ACTC1 ACTN1 ACTN4 AMOT CDC42BPA CDC42BPB CNN2 CORO1B DAAM1 DBN1 FBLIM1 FERMT2 FHL3 FHOD1 FLNB FSCN1 GAS2L1 GAS2L2 HDAC4 ILK KAT2B LCP1 LIMA1 LURAP1 MICALL2 MST1R MYH10 MYH14 MYH6 MYH7 MYH9 MYL12B MYL9 MYLK MYO18A MYO1C MYO5A NEBL NOX4 PDLIM2 PDLIM7 PGM5 PTK2 PXN SEPT11 SEPT12 SEPT7 SEPT9 SHROOM4 SIPA1L3 SORBS1 STX1A SYNPO TEK TPM1 TPM3 TPM4 VANGL2 ZYX
GSE17721_LPS_VS_PAM3CSK4_12H_BMDC_UP	Up	0.000121697	0.00287952	Up	0.00023013	0.00524671	Up	0.000338046	0.00684031	161	ABCB1 ABHD6 ACYP2 ADPRH AIF1 AIM2 AKR1C3 ANKIB1 AP2B1 ARHGEF2 ASB13 AVL9 BBX BMI1 C14orf180 CASP3 CASP7 CCDC80 CCDC96 CCL17 CCR7 CD164 CD200 CD274 CDC27 CDKN1A CFLAR CLIC4 CLRN3 CMTR1 CNN2 COL1A2 COL22A1 COX18 CPEB2 CPTP CRBN CRYGB CRYGS CSRP1 CST3 CYP1A1 CYTH1 DHPS DNAJB6 DNAJC2 DOP1B DTD1 DYNC1I2 EBI3 EHD4 EMILIN3 ENDOD1 EPSTI1 EXTL1 FANCA FNBP4 FUT8 GFRA4 GNL1 GNPTAB GSTM2 GTPBP2 GTPBP6 HBP1 H…
GO_CELL_CELL_ADHESION	Up	0.000219259	0.00467102	Up	0.000230316	0.00524671	Up	0.000341237	0.00688917	283	ABL1 ACTB ACTG1 ACTN1 ADA ADAM17 ADAM8 ADAM9 ADGRL1 ADGRL3 ADGRV1 AIRE AJUBA ALCAM AMIGO1 AMIGO2 AMIGO3 ANXA1 ANXA9 APBB1IP APOA4 ARVCF ASTN1 ATG5 ATP2C1 ATP7A AZI2 B2M BATF BAX BCL11B BCL2 BCL3 BLOC1S4 BMP7 BMX BRAF BTN3A1 BVES CADM1 CADM2 CADM3 CADM4 CALCA CAMSAP3 CARD11 CASP8 CBLL1 CBLN1 CCL19 CCL21 CCL5 CCND3 CCR7 CD151 CD164 CD1D CD2 CD200 CD209 CD226 CD24 CD276 CD28 CD2AP CD34 CD3D CD3E CD3…
ABBUD_LIF_SIGNALING_2_UP	Up	0.000165423	0.00372537	Up	0.00023124	0.00526101	Up	0.00121598	0.0183649	8	ANGPT1 ATP1B1 C2CD4B COL11A1 DCN DIO2 EZR FGFR1 GPX2 JUNB NRP1 PFKP PPP2R2B PTPRO
SNIJDERS_AMPLIFIED_IN_HEAD_AND_NECK_TUMORS	Up	6.43904e-05	0.00173696	Up	0.000232985	0.00527365	Up	0.0191781	0.12529	27	ADAM9 BAG4 BIRC2 BIRC3 CCND1 CD44 CDK6 CTTN EGFR FGF3 FGFR1 FJX1 FZD1 GLI2 IL7R JAG1 KDM4C LAMA3 MAPK8IP1 MDM2 MMP7 PAK1 PHF21A PTP4A1 PTPRD PTPRR RAD1 RBPJ SKP2 STIM2 TACC1 TLN1 TM4SF1 TRAF6 UHRF2 YAP1
GO_NEGATIVE_REGULATION_OF_LEUKOCYTE_DIFFERENTIATION	Up	0.000200263	0.00434989	Up	0.000232968	0.00527365	Up	0.000145728	0.00363216	44	ADIPOQ ANXA1 APCS BCL6 BMP4 C1QC CALCA CARTPT CCL3 CD74 CDKN2A CLDN18 CTLA4 CTNNB1 CUL4A CYLD DTX1 ERBB2 FBXO7 FOXJ1 FOXP3 FSTL3 GATA2 GLI3 GPR55 GPR68 HLA-G HLX HMGB1 HOXA7 ID2 IFNA2 IFNB1 IFNL1 IHH IL4 IL4R INHA INHBA INPP5D IRF1 JAK3 LILRB1 LILRB3 LILRB4 LRRC17 LTF LYN MAFB MYC NF1 NFKBID NME1 NRARP PGLYRP1 PGLYRP2 PGLYRP3 PIK3R1 PRDM16 PTPN2 RARA RC3H1 RUNX1 SFRP1 SHH SOCS5 TJP2 TLR3 TLR4 TME…
GSE11057_NAIVE_VS_MEMORY_CD4_TCELL_DN	Up	0.000543237	0.00975737	Up	0.0002328	0.00527365	Up	0.00656071	0.0604172	174	ACOT9 ACTB ACVR1 ADAM19 AHNAK AHR AKIRIN2 ALCAM AMMECR1 ANXA1 ANXA2 ANXA4 AQP3 ARHGAP18 ARHGAP35 ARL6IP1 ARPC1B ATP2B1 ATP2B4 ATXN1 AUTS2 CAPN2 CASK CBLL1 CCR6 CD74 CD82 CD84 CDC42EP3 CDCA7 CHST11 CHST7 CLDND1 CLIC1 CORO1B COTL1 CRIP1 CRYBG3 CTSA CXCR3 DEGS1 DHRS7 DIAPH2 DUSP10 DUSP5 EEPD1 EHD4 ELOVL5 EMB ENDOD1 EPHA4 EPS15 ETV6 EVI2B EZR FAM129A FAM45A FAR2 FAS FBXL8 GATA3 GLB1 GLIPR1 GNAI2 GOLG…
GSE29618_PDC_VS_MDC_DN	Up	0.000647201	0.011216	Up	0.000232965	0.00527365	Up	0.000429243	0.00817823	168	ADAM8 AHR AIF1 ALDH3A2 ALOX5 ANXA1 ANXA2 ANXA2P2 ANXA5 AOAH AP1B1 APAF1 APOBR APOL3 ARHGDIB ARRB1 ASAP1 ATG3 ATP2B1 BASP1 BCL2 BCL2A1 BCL6 BLOC1S1 BLVRA BLVRB C1orf54 C2CD2 CASP1 CD1D CD226 CD33 CD86 CD93 CEBPD CFP CHMP2B CIITA CKLF CLEC10A CLEC7A CNN2 COL9A2 COTL1 CREB5 CREG1 CST3 CSTA CSTB CTSH CUL1 CYFIP1 DIAPH1 DPYD EFHD2 EMP3 ENO1 ENTPD1 EVL FBXL5 FCGR2A FCGR2C FCN1 FGL2 FGR GAPDH GAS7 GBP1 …
GSE2770_TGFB_AND_IL4_VS_IL4_TREATED_ACT_CD4_TCELL_48H_UP	Up	3.26162e-06	0.000136726	Up	0.000234059	0.00529122	Up	0.00116083	0.0177586	160	ABCC1 ABHD4 ADAM17 ADAT3 AKR1B1 ALCAM AMPD3 ANAPC7 ARCN1 ARFGAP3 ARHGAP31 ASB1 ASPH ATL1 ATP6V0E1 BET1 BTBD7 BTG3 C3 CCL7 CCR5 CCRL2 CD22 CD2BP2 CD63 CD81 CD82 CDH7 CEMIP2 CES1 CHST7 CLN5 COCH CREG1 CRNKL1 CRYGS CSRNP2 CTNS CYBA CYP51A1 DAB2 DCBLD1 DNAJA1 DNAJB6 DYNLL1 ELL2 EWSR1 EYA3 FAM129A FAM71B FLVCR2 FNIP2 FTH1 G3BP1 GLA GSR GSTO1 GTF2A1 HAS1 HDGFL3 HHIPL2 HIP1 HIPK2 HMGCS1 HPD HPS5 HSP90AB…
GO_SEMAPHORIN_PLEXIN_SIGNALING_PATHWAY	Up	0.00280547	0.0339835	Up	0.000235092	0.00530108	Up	0.000685106	0.0117468	22	ARHGDIA FARP2 FLNA MET NRP1 NRP2 PLXNA1 PLXNA2 PLXNA3 PLXNA4 PLXNB1 PLXNB2 PLXNB3 PLXNC1 PLXND1 RAC1 SEMA3A SEMA3B SEMA3C SEMA3D SEMA3E SEMA3F SEMA3G SEMA4A SEMA4B SEMA4C SEMA4D SEMA4F SEMA4G SEMA5A SEMA5B SEMA6A SEMA6B SEMA6C SEMA6D SEMA7A
NAKAMURA_ADIPOGENESIS_EARLY_UP	Up	0.0471537	0.229635	Up	0.000234814	0.00530108	Up	0.0162394	0.112003	43	ABCA1 ABL1 ACVR2A C19orf24 CCRL2 CEBPD CHMP1B COL6A3 COL8A1 CTNNB1 CYBRD1 DKK1 DYM E2F4 ELK3 FAM198B FOXO1 FYN GADD45B GAS1 GM2A HACD3 IL1R1 IL22RA1 INSIG1 IRS2 LHFPL6 LIFR MRPS6 MT1B MT1E MT1F MT1G MT1H MT1M MYADM MYC NFE2 NFIL3 NID1 NPTXR P3H2 PAPPA PDE10A PDE4D PDE6H PHKG1 PIK3R1 PLIN2 PPP1CA PPP2R1B PRSS23 RIPK1 SMARCD2 SMIM3 SNAI2 SOD2 SST TGFBR3 USP4 USP53 WASF3 ZFP36
AMIT_SERUM_RESPONSE_120_MCF10A	Up	0.000601436	0.0105884	Up	0.000236327	0.00532217	Up	7.04474e-05	0.00208013	48	ATP8B1 BCAR3 BMP2 C3orf52 CD55 CDKN1C CDR2L CIZ1 CLCF1 CSTF2 CXCL10 DAPP1 DLX2 DUSP10 EDN1 ESRP2 ETS2 EZR FEM1B FERMT2 GADD45A GADD45B GBP1 GCNT1 ID1 ID2 ID3 IL36G IRS2 ISOC1 JUNB KLF10 KLF4 KLF5 KRT10 LIF MAFF MAP3K14 MCL1 MNT MREG NEDD9 PDLIM5 PDZD2 PIM1 PLAGL2 PLAUR PPP2R5D RAP2B RND3 RYBP SCHIP1 SERBP1 SERTAD3 SETD3 SIK1 SOWAHC SOX9 SPHK1 STX12 SUN1 TESK1 TRIM21 YRDC
GO_POSITIVE_REGULATION_OF_LEUKOCYTE_CHEMOTAXIS	Up	0.00102297	0.0160509	Up	0.000237581	0.00534363	Up	2.01835e-05	0.000782045	49	ADAM10 ADAM17 AIF1 ANO6 C1QBP C3AR1 C5AR1 CALR CAMK1D CCL19 CCL2 CCL21 CCL3 CCL4 CCL5 CCL7 CCR1 CCR2 CCR6 CCR7 CD74 CMKLR1 CREB3 CSF1 CX3CL1 CXCL1 CXCL10 CXCL11 CXCL12 CXCL13 CXCL14 CXCL2 CXCL3 CXCL5 CXCL6 CXCL9 DAPK2 EDN2 EDN3 EDNRA F2RL1 F7 GAS6 GPSM3 HMGB1 IL12A IL1B IL23A IL4 IL6 IL6R LBP LGALS9 NCKAP1L PF4 PF4V1 PLA2G7 PPBP PTK2B RAC1 RAC2 RARRES2 S100A14 SERPINE1 SWAP70 THBS1 THBS4 TIRAP TM…
GO_STRESS_ACTIVATED_PROTEIN_KINASE_SIGNALING_CASCADE	Up	0.000610325	0.0107127	Up	0.000238155	0.00534975	Up	0.00145405	0.0211851	77	ADORA2B AGT AKR1B1 ARHGEF6 AXIN1 BIRC7 BTRC CCDC88C CCL19 CCM2 CD40LG CDC42EP5 CHUK CRKL CRYAB CUL1 DAB2IP DAXX DBNL DUSP10 DUSP9 ERCC6 ERN1 FBXW11 FCER1A FGF12 FGF14 GAB1 GFRAL GPS1 GPS2 HACD3 IKBKB IKBKG IRAK1 IRAK2 IRAK4 LGALS9 MAP2K4 MAP2K7 MAP3K10 MAP3K11 MAP3K12 MAP3K13 MAP3K2 MAP3K20 MAP3K21 MAP3K5 MAP3K6 MAP3K7 MAP3K8 MAP3K9 MAP4K1 MAP4K2 MAP4K3 MAP4K5 MAPK10 MAPK14 MAPK8 MAPK8IP1 MAPK8IP…
GSE6269_FLU_VS_STAPH_AUREUS_INF_PBMC_DN	Up	0.000540557	0.00972892	Up	0.000238461	0.00534984	Up	0.00110572	0.0171372	146	ABCC6 ACSL1 ADAM9 ADIPOR1 ADM ANPEP APLP2 ARF1 ARF4 ASGR2 ATP6V0C BLVRB BNIP3L BST1 C2 CD36 CD63 CD68 CD93 CDC42EP3 CDKN1A CDKN2D CEBPB CKAP4 CLEC7A CPD CREB5 CREG1 CSF2RA CSF3R CTIF CTSB CTSD CYBRD1 DAZAP2 DHCR7 DSE DUSP3 DYSF EGR1 EIF1 ELF4 ELOA EMILIN2 FADS1 FCGR1B FCN1 FHL3 FLVCR2 FPR1 FSCN1 FTH1 FUT4 FXYD6 GAPDH GAS7 GK GLUL GNA15 GNG10 GPX1 GRINA GRN H1F0 H2AFY HIF1A HPSE HS3ST3B1 ICAM1 IFI…
GO_POSITIVE_REGULATION_OF_PRI_MIRNA_TRANSCRIPTION_FROM_RNA_POLYMERASE_II_PROMOTER	Up	6.48671e-06	0.000250246	Up	0.000240957	0.00539222	Up	1.67937e-05	0.000678721	9	FOS GNL3 HIF1A JUN PDGFB SMARCA4 SPI1 SRF STAT3 TEAD1 TERT
GSE34156_TLR1_TLR2_LIGAND_VS_NOD2_AND_TLR1_TLR2_LIGAND_24H_TREATED_MONOCYTE_UP	Up	0.00104683	0.016292	Up	0.000240786	0.00539222	Up	0.0011764	0.0179196	159	ABCD1 ACTB ACTR2 ADAM28 ADAM9 ADAMTS19 AKR1D1 ANPEP ANXA5 ASAH1 ATP13A3 ATP6V1B2 BCAT1 BRI3 C12orf56 C15orf48 C3AR1 CAPG CARD19 CCDC88A CCR1 CD14 CD151 CD163 CD300LF CD86 CD93 CHIA CHST15 CLEC4E CLIC1 CLIC4 CLPTM1L CORO1C CREG1 CSF1R CSF2RA CSF2RB CTSD CTSL CTSZ CXCL1 CXCL16 CXCL3 CYBB CYP27A1 CYTH3 DAPP1 DCBLD2 DMXL2 DOCK4 DOK3 DSE DUSP3 DUSP6 ELF4 EPB41L3 FAM89B FCGR2A FCGR2C FCGRT FERMT3 FLOT1…
GSE17721_POLYIC_VS_GARDIQUIMOD_4H_BMDC_DN	Up	2.42515e-06	0.000105741	Up	0.00024293	0.00542951	Up	0.000314855	0.00648945	168	AAMP ABCC1 ACLY ACSL5 ACYP1 ADORA2A AGO2 ALPK2 AMFR APBB2 APP APPBP2 ARMCX3 ATF2 ATP6V1B1 B4GALT7 BLNK BRAF BRD8 BTF3L4 C18orf32 CABLES2 CAD CCT8 CDC42SE2 CDKN2B CLCF1 CLCN1 CLCN5 CMTM3 COL26A1 COX6A1 CREBZF CSNK2A2 CYB5A CYFIP2 DCBLD2 DERL2 DHX40 DNAJB11 DNAJB6 DNAJC11 DNAJC21 DUSP2 DVL2 EDRF1 EEF1E1 EIF2B5 EIF2S3 EMC7 EPB41L5 ERLEC1 ETV1 FAM160B1 FAM98A FERMT2 FGD3 FGF23 FIGN FLVCR2 FURIN GAS7 …
GSE37301_LYMPHOID_PRIMED_MPP_VS_RAG2_KO_NK_CELL_UP	Up	5.11169e-05	0.00145139	Up	0.000243572	0.00543018	Up	0.0194355	0.12657	167	ABCE1 ABT1 ADAM9 ADSS AHCTF1 AHCYL1 AIMP1 AKAP1 AKAP8 AMIGO2 ATP1A1 ATP6V0C BCL2L11 BPNT1 BTRC CCNJ CD48 CD7 CDK12 CDKN1C CHSY1 CKB CLEC11A CLIC4 CLPB CLUH CPD CSF1 CSPP1 CUL4A CYP17A1 CYP27B1 DDX21 DDX24 DDX49 DDX56 DIABLO DPH2 DUSP1 DYRK3 EHD4 EIF3D EIF3G EIF5B EMC1 EMP1 ENO1 ETS2 EVI2A EXOSC2 EXOSC4 EZR FAM208B FASTKD2 FCF1 FUS FXN GABPB1 GAR1 GCKR GPR87 GRSF1 HEG1 HGS HOXB3 HSPA9 IDH3A IL11 I…
GO_POSITIVE_REGULATION_OF_FATTY_ACID_OXIDATION	Down	0.000104201	0.00254634	Down	0.000243568	0.00543018	Down	0.00198639	0.0264842	6	ABCD2 AKT2 C1QTNF2 CPT1A FABP1 IRS1 IRS2 MLYCD NR4A3 PLIN5 PPARA PPARG PPARGC1A TWIST1
GO_REGULATION_OF_ACTIN_FILAMENT_BASED_PROCESS	Up	0.000321282	0.00641335	Up	0.000246486	0.00548826	Up	0.00121539	0.0183649	196	ABI2 ABL1 ABL2 ACTN2 ACTR2 ACTR3 ACTR3B ACTR3C ADD1 ADD2 AKAP13 ALMS1 ALOX15 AMOT ANK2 AP1AR APOA1 ARAP1 ARF1 ARF6 ARFGEF1 ARFIP1 ARFIP2 ARHGAP18 ARHGAP6 ARHGDIA ARHGDIB ARHGEF10 ARHGEF15 ARHGEF19 ARHGEF5 ARPC1A ARPC1B ARPC2 ARPC3 ARPC4 ARPC5 ARPC5L ARPIN ASAP3 ATP1A1 ATP1A2 ATP2A2 AVIL BAG4 BAIAP2 BAIAP2L1 BAIAP2L2 BBS4 BCAS3 BMP10 BRAF BRK1 BST2 C15orf62 CACNA1C CAMK2D CAPG CAPZA1 CAPZA2 CAPZA3…
GSE36392_TYPE_2_MYELOID_VS_MAC_IL25_TREATED_LUNG_UP	Up	0.000141626	0.00329828	Up	0.000247693	0.00550823	Up	4.00804e-06	0.000204387	75	ACACB ADAM19 ADAMTSL1 ADAMTSL2 ADAMTSL3 ADORA2B ADPRHL1 ADRA2A ALOX15B ALPG AMN ANKRD31 ANKRD33 AOC1 APOLD1 APOM ARMCX4 ASPHD2 BAG2 C5orf52 CACNG3 CADM2 CALR3 CASS4 CBY3 CCDC63 CCDC65 CCR1 CD164L2 CD33 CD40LG CD70 CDKL1 CDKN1A CFAP45 CISH CKMT1B CLDN7 CLEC4E CMTM5 COX17 CPA1 CPE CREB3L3 CSTA CXCL1 CYB5R2 DGAT2 DLC1 DMRTC2 DNAJB2 DSC3 EDARADD EDN3 EGR2 ESRRB ETS2 F7 FAM122A FAM167B FAM217B FAM81B …
GO_COLUMNAR_CUBOIDAL_EPITHELIAL_CELL_DIFFERENTIATION	Up	0.000105701	0.0025656	Up	0.000250224	0.00555754	Up	0.00337926	0.0388396	50	AGR2 ASCL1 ATOH1 ATP2B2 B9D1 BCCIP BCL2 BLOC1S6 BMP2 BMP4 BMP5 BMP6 C1GALT1 CDH2 CDK6 CDKN1A CDX2 CITED1 CLIC5 DLL1 DLX3 EDN3 EDNRB EMX1 FAM20C FGF8 FGFR1 FGFR2 FOXA1 GATA4 GATA5 GATA6 GLI3 GPAT4 HES1 HES5 HIF1A HOXA5 HPS4 HPS6 IL31RA INSM1 JAG1 JAG2 KIT KLF5 LEF1 LHFPL5 LRMDA LRRC72 LRTOMT MCOLN3 MEF2C MEN1 MITF MREG MYO5A MYO7A NEUROD1 NKX2-2 NKX3-2 NKX6-1 NKX6-3 NOTCH1 OCA2 PAFAH1B1 PAX6 PDPK1…
GO_CELL_ADHESION_MEDIATED_BY_INTEGRIN	Up	8.55625e-05	0.00220085	Up	0.000251052	0.00556897	Up	0.00920042	0.0767677	6	ADAM17 ADAM9 COL16A1 ICAM1 ITGA11 ITGA2 ITGA5 ITGA6 ITGB1 NOV NPNT VTN
GO_CD4_POSITIVE_ALPHA_BETA_T_CELL_ACTIVATION	Up	0.00181286	0.0244461	Up	0.000252759	0.00559982	Up	0.0163965	0.112693	23	ATP7A BATF BCL3 BRAF CEBPB FOXP1 FOXP3 FUT7 GATA3 HMGB1 IL12B IL18R1 IL4 IL6 IRF4 LEF1 LY9 NKX2-3 PAX1 PLA2G2D PTGER4 RC3H1 RC3H2 RELB RORA RORC RSAD2 SATB1 SEMA4A SLAMF6 STAT6 STOML2 TNFSF4 ZFPM1
GSE6674_ANTI_IGM_VS_ANTI_IGM_AND_CPG_STIM_BCELL_DN	Up	9.95272e-06	0.000364919	Up	0.00025617	0.00566833	Up	7.38983e-05	0.00215336	172	AARS ABHD17B ACLY ADSL AEN AGPAT3 AHCYL2 AQP9 ARID5A ARL14EP ASNS ATAD3A ATIC BCL2L1 BDH1 BMS1 BOP1 BTG3 BYSL C1QBP C3orf18 C7orf50 CAND1 CCDC86 CCND3 CCT3 CDCA7L CDK6 CDKN1A CHAC1 CHCHD4 CISH CLPTM1L CNDP2 CTPS1 CYB5A DCTD DCUN1D2 DDX54 DEGS1 DIMT1 DIS3 DNAJA3 DPH5 EBNA1BP2 EEF1E1 EIF2B3 EIF2S1 EIF3B EIF3G EIF4A3 ELAVL1 ELP1 ERGIC1 EXOC5 EXOSC1 EXOSC2 EXOSC7 FAM118B FAM19A3 FARSB FBL FBXO30 FKBP…
CSR_EARLY_UP.V1_DN	Down	0.000105972	0.0025656	Down	0.000259805	0.00572901	Down	0.0098605	0.0801211	97	ABCC10 ACBD4 ACCS ACYP1 ADAMTSL4 ADM AKIP1 ALDH1A1 ALDH1L2 ALDH3B2 AMT ANKRD33B ANKZF1 AP4S1 APBB3 ARL4D ARRDC3 ARRDC4 ASPA ATF7IP ATP11A BBC3 BRD8 C14orf132 C2CD5 CAVIN2 CC2D1A CDKN1B CDRT4 CIRBP CKB COL1A1 CYP2R1 DAAM2 DCP1B DDX17 DHRS3 DXO EIF4EBP3 ELMOD2 ELMOD3 ERMAP FBN1 FBXO25 FBXO38 FUS FUT10 FZD2 GDF5 GFRA1 GLG1 GRHL1 GTPBP8 HBP1 HEBP2 HOXA10 HSPG2 IFIT2 IGLL1 INCA1 ING4 IP6K2 KBTBD6 KIAA…
KEGG_MATURITY_ONSET_DIABETES_OF_THE_YOUNG	Down	0.000253654	0.0052709	Down	0.00026085	0.00572901	Down	0.0125279	0.0938058	2	BHLHA15 FOXA2 FOXA3 GCK HES1 HHEX HNF1A HNF1B HNF4A HNF4G IAPP INS MAFA MNX1 NEUROD1 NEUROG3 NKX2-2 NKX6-1 NR5A2 ONECUT1 PAX4 PAX6 PDX1 PKLR SLC2A2
ZHOU_PANCREATIC_EXOCRINE_PROGENITOR	Down	0.000253654	0.0052709	Down	0.00026085	0.00572901	Down	0.0125279	0.0938058	2	FOXA2 HHEX HNF1B HNF4A MNX1 NR5A2 ONECUT1 PDX1 PROX1 PTF1A SOX9
KEGG_MAPK_SIGNALING_PATHWAY	Up	0.000254905	0.0052907	Up	0.000259973	0.00572901	Up	5.18402e-05	0.0016546	181	AKT1 AKT2 AKT3 ARRB1 ARRB2 ATF2 ATF4 BDNF BRAF CACNA1A CACNA1B CACNA1C CACNA1D CACNA1E CACNA1F CACNA1G CACNA1H CACNA1I CACNA1S CACNA2D1 CACNA2D2 CACNA2D3 CACNA2D4 CACNB1 CACNB2 CACNB3 CACNB4 CACNG1 CACNG2 CACNG3 CACNG4 CACNG5 CACNG6 CACNG7 CACNG8 CASP3 CD14 CDC25B CDC42 CHP1 CHP2 CHUK CRK CRKL DAXX DDIT3 DUSP1 DUSP10 DUSP14 DUSP16 DUSP2 DUSP3 DUSP4 DUSP5 DUSP6 DUSP7 DUSP8 DUSP9 ECSIT EGF EGFR ELK…
GO_NEGATIVE_REGULATION_OF_CELLULAR_RESPONSE_TO_INSULIN_STIMULUS	Up	0.000286196	0.00583105	Up	0.000260529	0.00572901	Up	0.000556575	0.00994661	21	AHSG CISH ENPP1 GPR21 GRB10 GSK3A IL1B INPP5K IRS1 KANK1 LMBRD1 MSTN MZB1 NCOA5 PID1 PRKAA1 PRKCB PRKCD PRKCQ PRKCZ PTPN1 PTPN2 PTPRE RELA RPS6KB1 SOCS1 SOCS2 SOCS3 TRIM72 TSC1 TSC2
GO_INTERLEUKIN_1_PRODUCTION	Up	0.000829487	0.0135919	Up	0.000260318	0.00572901	Up	0.086907	0.306719	12	ABCA1 AIM2 CASP1 CD36 CMA1 F2RL1 GBP5 IL1B MR1 NLRC4 NLRP3 S100A13 TLR4 TLR6
PID_ANGIOPOIETIN_RECEPTOR_PATHWAY	Up	0.00106729	0.0165128	Up	0.000261208	0.00572979	Up	0.000512072	0.009349	39	AGTR1 AKT1 ANGPT1 ANGPT2 ANGPT4 BMX CDKN1A CRK DOK2 ELF1 ELF2 ELK1 ETS1 F2 FES FGF2 FN1 FOXO1 FYN GRB14 GRB2 GRB7 ITGA5 ITGB1 MAPK1 MAPK14 MAPK3 MAPK8 MMP2 NCK1 NFKB1 NOS3 PAK1 PIK3CA PIK3R1 PLD2 PLG PTK2 PTPN11 PXN RAC1 RASA1 RELA RPS6KB1 SHC1 STAT5A STAT5B TEK TNF TNIP2
KIM_GLIS2_TARGETS_UP	Up	0.000811343	0.0133563	Up	0.000262879	0.00575932	Up	1.85977e-05	0.000731786	55	ADAM8 ADAMTS2 AIF1 ANGPTL4 BBC3 BOK C3 CASP4 CCL2 CCL21 CCL5 CCR2 CD74 CDCA3 CFH CIDEC CMTM3 COL14A1 COL15A1 COL18A1 COL1A1 COL1A2 COL3A1 COL4A1 CTGF CX3CL1 CXCL10 CXCL12 CXCL14 DCN DPT EFEMP2 FBN1 FCER1G FCGR2A HLA-DMA HLA-DMB HLA-DQA1 HLA-DQB1 HLA-DRA HLA-DRB1 HLA-G ICAM1 IFITM3 IGFBP2 IGSF10 IRF1 ISG15 LAD1 LILRB3 LSP1 LTB LTBP2 LUM MATN2 MFAP2 MFAP4 MGP MMP14 NID1 OGN OSMR PDGFRA PDGFRL PF4 P…
OSADA_ASCL1_TARGETS_DN	Up	0.00207053	0.0268007	Up	0.000266106	0.00582284	Up	0.00122309	0.0184409	12	ADGRG2 AHNAK AXL BCL2A1 BIRC3 CD44 CDH1 CRIM1 CYP1B1 CYP24A1 DKK1 DKK3 DUSP1 FGFR1 IGFBP6 KLF5 NRG1 PPP1R14A RASSF2 RSPO3 SEMA3C SOCS3 TGFBI WNT7B
GSE9509_10MIN_VS_30MIN_LPS_AND_IL10_STIM_IL10_KO_MACROPHAGE_DN	Up	0.000208345	0.00448701	Up	0.000271646	0.00593674	Up	3.55568e-05	0.00123482	123	ABR ACVR1B ADAMTS1 ADCY6 ADM AHI1 ANKFN1 ARF4 ARHGAP8 ATP6V0A2 BAMBI BMP1 CAPN5 CCBE1 CCDC6 CCL17 CD34 CD82 CDK14 CDS1 CHD1 CNDP2 COX18 CPA6 CPSF7 CSF3 CTSK CXCL3 DHPS DNMT3A DTWD1 EDEM2 EFNA2 EIF4G3 FAH FAM102B FAM20B FAM49A FAM53C FBXW11 FGF23 FHL3 FKBP15 FLRT3 FLYWCH1 FNBP4 FOXP4 FPR1 FXYD4 FYCO1 GATAD2A GEM GFI1 GHITM GJA1 GLIPR2 GLRA2 GMPPB GPM6B GPR108 GPR151 GRHL1 GRINA GTPBP2 HAMP HDAC9 H…
GO_CELLULAR_RESPONSE_TO_FLUID_SHEAR_STRESS	Up	0.0218196	0.141421	Up	0.000273214	0.00596367	Up	0.00322075	0.0376022	17	ASS1 CA2 HAS2 HDAC3 KLF2 KLF4 MAP2K5 MAPK7 MEF2C MMP13 MTSS1 NFE2L2 PKD2 PLAU PTGS2 PTK2B SRC SREBF2 XBP1
MODULE_312	Up	0.000938523	0.0149641	Up	0.000275011	0.00599552	Up	0.00537578	0.053109	37	BCAR3 BCL2A1 BCL2L1 BIK BIRC2 BIRC3 BIRC5 BNIP3 BNIP3L CCNB1 CCND2 CD2 CD69 CDC20 CDC45 CDK4 CDK6 CFLAR DNAJC3 DUSP6 E2F1 E2F3 EREG FAS FCER2 G0S2 GSPT1 IER3 IFITM1 IL1A IL1B LGALS3 MBL2 MKI67 MX1 MYBL2 NEDD9 NFKB1 NRAS PCNA PLK1 RAN SERPINB2 STK17B TNFSF10 UBE2V2
GSE7831_UNSTIM_VS_INFLUENZA_STIM_PDC_4H_UP	Up	0.00595812	0.0589697	Up	0.000275998	0.00600965	Up	0.000108754	0.00292416	151	ADAMDEC1 ADIG AEBP2 AHR ANXA3 ANXA5 AP2B1 APOBEC1 APOE ARHGAP9 ARHGDIA ARL4C ATP5PB AURKA B4GALNT1 BAZ1B BCL3 BFSP1 BID BMP1 BRAP BTG2 C9 CA8 CACNB3 CBFB CCNA1 CCND1 CD300C CD302 CD52 CD63 CD74 CD81 CDC25C CFHR2 CHKA CHMP5 CHRNE CIB1 CLIP4 COPA CORO1A COTL1 CSF1R CTBP2 CTDSP2 CTNND2 CYB5R3 CYP7B1 DAO DIAPH2 DKK1 DMP1 DNASE1L1 DSTN DTX1 EBI3 ECE1 ECI1 EFHD2 ELOVL3 EMD ENO3 ENTPD1 EPB41L2 EPHX2 FAM…
GSE12392_IFNAR_KO_VS_IFNB_KO_CD8_NEG_SPLEEN_DC_UP	Up	0.000232684	0.00491573	Up	0.000279429	0.0060769	Up	0.0200345	0.128976	163	AGFG1 AHRR AKAP8L ANKRD11 ANKRD28 ARL5B ATF3 B3GAT2 B4GALT5 BAG3 BFAR BIRC3 BMT2 BRWD1 BTG3 C1orf52 CCL4 CCNG2 CDC42 CDC42EP3 CDC73 CDK17 CEP104 CFLAR CH25H CHKA CHMP1B CHST11 CLDND1 CLK3 CLN8 CNOT8 CNTLN COCH CORO1C CREBRF CSGALNACT2 CTTNBP2NL CTXN1 CYP1B1 CYP51A1 CYTH1 CYTIP DCAF1 DDX21 DEPP1 DNAI1 DNAJB9 DNMT1 DNTTIP1 DTX1 DUSP2 DUSP5 EHD1 EHD4 EIF1 EIF4A1 EIF5A ELF4 ELL2 ENO1 EPN3 EPOP ERAP1 …
GO_NEGATIVE_REGULATION_OF_TRANSCRIPTION_FACTOR_IMPORT_INTO_NUCLEUS	Up	0.000195466	0.00425717	Up	0.000280382	0.00608272	Up	0.000446684	0.0083882	33	AKAP1 BMP7 C1QTNF3 CCDC22 CD36 CREB3 CYLD DYRK2 FAF1 FBXW11 G3BP2 GSK3B IL10 KEAP1 LITAF MAPK7 MDFI MTOR MXI1 NF1 NFKBIA NFKBIB NFKBIE NFKBIL1 NLRP3 NOV PKD1 PKD2 PPM1A PPM1B PSMD10 RAB23 SRI SUFU TBC1D10C THRA TONSL ZC3H12A
BIOCARTA_SODD_PATHWAY	Up	0.00475639	0.0505733	Up	0.000280212	0.00608272	Up	8.89086e-05	0.00249648	10	BAG4 BIRC3 CASP8 FADD RIPK1 TNF TNFRSF1A TNFRSF1B TRADD TRAF2
GO_POSITIVE_REGULATION_OF_PROTEIN_SERINE_THREONINE_KINASE_ACTIVITY	Up	0.000935198	0.0149245	Up	0.000281895	0.00610062	Up	0.000103918	0.00281545	204	ACSL1 ADAM17 ADAM8 ADIPOQ ADORA2B ADRA2A ADRA2B ADRA2C AJUBA AKT1 ALK ALS2 ARHGEF5 ARRB1 ATP2B4 ATRAID AVPI1 AXIN1 BIRC7 BMP2 C1QTNF2 C5 C5AR1 CAB39 CALM1 CALM2 CALM3 CAMK1 CARD10 CARD14 CCL19 CCNC CCND1 CCND2 CCND3 CCNH CCNK CCNL1 CCNL2 CCNQ CCNQP1 CCNT1 CCNT2 CCNY CD24 CD40 CD40LG CD74 CD81 CDC6 CDK1 CDK5R1 CDK5R2 CDKN1B CEMIP CHI3L1 CHRNA7 CIB1 COPS8 CSF1R CSK CSPG4 CXCR4 DAB2IP DAXX DBNL DIRA…
GO_REGULATION_OF_CELL_MATRIX_ADHESION	Up	0.00284751	0.0342897	Up	0.000281623	0.00610062	Up	0.0250337	0.147373	64	ACER2 ACVRL1 ADAM15 APOD ARHGAP6 BCAS3 BCL2 BCL6 CASK CCL21 CCL25 CCL28 CCR7 CD36 CDH13 CDK6 CDKN2A CIB1 CLASP1 CLASP2 COL16A1 CORO1C CSF1 DAPK3 DDR1 DISC1 DLC1 DMTN EFNA5 EMP2 EPB41L5 EPHA1 EPHA3 FMN1 GPM6B GREM1 GSK3B HOXA7 HRG ILK ITGB1BP1 KDR LDB1 LIMS1 MACF1 MINK1 MMP14 MYF5 MYOC NF1 NF2 NINJ1 ONECUT1 ONECUT2 PHLDB2 PIK3CB PIK3R1 PLAU PLEKHA2 PLET1 POSTN PPM1F PRKCZ PTEN PTK2 PTK2B PTPRJ RAC…
ST_FAS_SIGNALING_PATHWAY	Up	0.000882956	0.0142618	Up	0.000282737	0.00611139	Up	0.00650018	0.0600792	51	AGFG1 ALG2 BAK1 BAX BFAR BTK CAD CASP3 CASP8 CASP8AP2 CD7 CDK2AP1 CSNK1A1 DAXX DEDD DEDD2 DFFA DIABLO EGFR EPHB2 EZR FADD FAF1 FAIM2 FAS HSPB1 IL1A MAP2K4 MAP2K7 MAP3K1 MAP3K5 MAPK1 MAPK10 MAPK8 MAPK8IP1 MAPK8IP2 MAPK8IP3 MAPK9 MET NCS1 NFAT5 NFKB1 NFKB2 NFKBIA NFKBIB NFKBIE NFKBIL1 NR0B2 PARP1 PFN1 PFN2 PTPN13 RALBP1 RIPK1 ROCK1 SMPD1 TONSL TP53 TPX2 TRAF2 TUFM XIAP
GSE25088_ROSIGLITAZONE_VS_IL4_AND_ROSIGLITAZONE_STIM_STAT6_KO_MACROPHAGE_DAY10_DN	Up	1.579e-06	7.27818e-05	Up	0.000283646	0.00612358	Up	0.000319139	0.00653222	160	ABCC1 ABCF1 ADAM17 AK4 ALDH1A2 ANXA2P2 APOL2 ARHGAP31 ATP13A3 ATP6V1D AZIN1 B3GNT5 BCL2A1 BOLA2 C16orf91 C1QB C3 C5orf15 C6orf106 C8orf59 CALR CALU CCDC93 CD209 CD53 CD63 CFB CH25H CLEC4E COX20 CXCL1 CXCL16 CYSTM1 DARS DDX18 DDX39A DDX60 DERL1 DIAPH2 DNAJB11 DPH3 DTX3L EAF1 EBI3 EBNA1BP2 EIF4A1 EML2 ETS2 FBP1 FBXO4 FCGR1B FKBP2 FLCN FLVCR2 FNIP2 FPR3 GABARAPL2 GADD45B GCLM GNL2 GNL3 GNS GRINA GST…
MODULE_254	Up	0.000359737	0.00696932	Up	0.000284138	0.00612674	Up	0.00189875	0.0255329	45	BCAR3 BCL2A1 BCL2L1 BIK BIRC2 BIRC3 BIRC5 BNIP2 BNIP3 BNIP3L CCNB1 CCND2 CD2 CD69 CDC20 CDC45 CDK4 CDK6 CDK8 CFLAR DNAJC3 DUSP6 E2F1 E2F3 EREG FAS FASLG FCER2 FGF4 G0S2 GSPT1 IER3 IFITM1 IL1A IL1B KLRK1 LALBA LGALS1 LGALS3 MBL2 MKI67 MPHOSPH6 MPO MX1 MYBL2 NEDD9 NFKB1 NRAS NUPR1 PCNA PLK1 RAN SERPINB2 SON STK17B TNFSF10 TNFSF14 UBE2V2 WEE1
GSE7219_UNSTIM_VS_LPS_AND_ANTI_CD40_STIM_NIK_NFKB2_KO_DC_DN	Up	0.00140135	0.0201691	Up	0.000284545	0.00612807	Up	0.00011624	0.00306052	164	ABHD4 ABR ADAM19 ADAM8 ADAP1 ADGRG1 AHI1 APLP2 ARHGAP39 ARHGEF12 ARID5A ARRDC3 ARSB ATF3 ATP2B4 ATP6V0D1 B4GALNT4 BAG3 BAIAP2 BHLHE40 BTG2 CBX4 CCL4 CCNI CD101 CD86 CDH1 CDKN1A CEMIP2 CISH CLIC4 CORO2A CREM CTLA4 CXCL10 CXCR6 DEDD2 DNAJA4 DNAJB1 DOCK9 DTX4 DUSP2 EGR1 EHD1 ENTPD1 ERN1 ETS2 EXT1 EYA2 F2R FGL2 FMNL3 FNDC3A FOSL2 FTH1 GABARAPL1 GADD45B GFI1 GLRX GNG2 GPR171 GRINA GTF3C1 H2AFX H2AFY H…
PETROVA_PROX1_TARGETS_DN	Up	0.000685881	0.0117148	Up	0.000286103	0.00614674	Up	0.000481775	0.0089058	49	ADGRG6 AHNAK2 ANXA6 APBB2 ARHGAP22 ARHGDIB ARL6IP5 AXL BMP6 CAP2 CCL2 CD44 CD59 CDH2 EMP3 FAM107A FAP GBP2 GLCE ICAM2 IGF2BP3 IL6 ITGA5 KRT7 LDHB LPXN LTBP2 LY75 LYL1 MAPKAPK3 MLLT11 MMP14 NNMT NRCAM NRP1 NUAK1 PDLIM4 PFKM PLA2G4A PLAU PRKACB PRNP PROCR RAC2 RGS4 RNASE1 RRAS SELP SERPINE1 SLC38A6 SMURF2 SRGN SRPX STAT6 TANK TCN2 TFEC TNFRSF21 TPM1 TRAM2 TRIM22 VCAN ZBTB18
GO_REGULATION_OF_CELL_SUBSTRATE_ADHESION	Up	0.00137509	0.0199054	Up	0.000286104	0.00614674	Up	0.00442385	0.0469812	112	ABI3BP ACER2 ACTN4 ACVRL1 ADAM15 AGR2 ALOX15 ANGPT2 AP1AR APOA1 APOD ARHGAP6 ARHGEF7 ARL2 ARPC2 ATXN3 BCAS3 BCL2 BCL6 BRAF C1QBP CALR CARMIL1 CASK CCDC80 CCL21 CCL25 CCL28 CCR7 CD36 CDC42 CDH13 CDK6 CDKN2A CIB1 CLASP1 CLASP2 COL16A1 COL1A1 COL26A1 COL8A1 CORO1C CSF1 CYR61 DAPK3 DDR1 DISC1 DLC1 DMP1 DMTN DNM2 ECM2 EDIL3 EFNA5 EGFL6 EGFLAM EMP2 EPB41L5 EPHA1 EPHA3 FBLN1 FBLN2 FGA FGB FGG FLNA FMN1 …
REACTOME_INTERFERON_GAMMA_SIGNALING	Up	5.86416e-07	3.06075e-05	Up	0.000291265	0.00625005	Up	0.00052769	0.00955549	38	B2M CAMK2A CAMK2B CAMK2D CD44 CIITA FCGR1A FCGR1B GBP1 GBP2 GBP4 GBP5 GBP6 GBP7 HLA-A HLA-B HLA-C HLA-DQA1 HLA-DQA2 HLA-DRB1 HLA-DRB5 HLA-F HLA-G ICAM1 IFNG IFNGR1 IFNGR2 IRF1 IRF2 IRF3 IRF4 IRF5 IRF6 IRF7 IRF8 IRF9 JAK1 JAK2 MT2A NCAM1 OAS1 OAS2 OAS3 OASL PIAS1 PML PRKCD PTAFR PTPN1 PTPN2 PTPN6 SOCS1 SOCS3 SP100 STAT1 SUMO1 VCAM1
ST_INTERFERON_GAMMA_PATHWAY	Up	0.00549719	0.0558084	Up	0.000293914	0.00629927	Up	0.0391217	0.194034	6	CISH ELP2 IFNG IFNGR1 JAK1 JAK2 PLA2G2A PTPRU REG1A STAT1
PID_CERAMIDE_PATHWAY	Up	0.000187306	0.00413938	Up	0.00029887	0.00638696	Up	0.000303005	0.00630832	45	AIFM1 AKT1 ASAH1 BAD BAG4 BAX BCL2 BID BIRC3 CASP8 CRADD CTSD CYCS EGF EIF2A EIF2AK2 FADD IGF1 KSR1 MADD MAP2K1 MAP2K2 MAP2K4 MAP3K1 MAP4K4 MAPK1 MAPK3 MAPK8 MYC NFKB1 NFKBIA NSMAF PAWR PDGFA PRKCD PRKCZ PRKRA RAF1 RB1 RELA RIPK1 SMPD1 SMPD3 SPHK2 TNF TNFRSF1A TRADD TRAF2
BIOCARTA_HSP27_PATHWAY	Up	0.000189601	0.00417428	Up	0.000299085	0.00638696	Up	0.000708945	0.0120392	10	ACTA1 APAF1 BCL2 CASP3 CASP9 CYCS DAXX FAS FASLG HSPB1 HSPB2 IL1A MAPKAPK2 MAPKAPK3 TNF
GO_REGULATION_OF_TYPE_2_IMMUNE_RESPONSE	Up	0.000978114	0.0154979	Up	0.000298723	0.00638696	Up	0.000429001	0.00817823	16	ANXA1 BCL6 CCR2 CD74 CD86 ECM1 GATA3 HLX IDO1 IFNA2 IFNB1 IFNL1 IL27RA IL33 IL4R IL6 NDFIP1 NLRP3 NOD2 PRKCZ RARA RSAD2 SOCS5 STAT6 TNFSF4 XCL1
GSE19401_PLN_VS_PEYERS_PATCH_FOLLICULAR_DC_DN	Up	3.4123e-05	0.00103512	Up	0.000299665	0.00639166	Up	7.3517e-05	0.00214597	163	AHSA1 ALCAM ARPC1A ATF5 ATP6V1E1 AVP BAG1 BARD1 BCL11A BCL7B BET1 BUD31 C2CD3 CASP5 CCL2 CCL4 CCL7 CCL8 CCR1 CD2AP CDK17 CDKN1A CDS1 CEP152 CFLAR CHUK CKB CMTR1 COX5A CPSF6 CRK CRLF3 CSTF2 CXCL1 CXCL3 DCAF4 DGUOK DNAJC7 EIF4A3 EIF4E ELL2 ELN EMP1 EPM2AIP1 EWSR1 FICD FKBP15 FLOT1 FRG1 GABPB1 GART GMFB GOSR1 GOSR2 GPSM2 GUK1 HAX1 HINFP HIST1H2AC HIST1H2BE HIST1H2BF HIST1H2BJ HIST1H2BK HIST1H2BL HIS…
ICHIBA_GRAFT_VERSUS_HOST_DISEASE_D7_UP	Up	2.2137e-06	9.82107e-05	Up	0.000300824	0.00640867	Up	1.91525e-05	0.000748637	86	ADGRE1 AKAP9 ATP11A C1QB C1QC C8orf33 CCL2 CCL7 CD14 CD53 CD5L CD74 CDC42SE2 COL4A1 CRYAA CRYBG1 CTSS CXCL1 CXCL10 CXCL9 CYBA EIF1AX EOGT FAS FGL2 FKBP11 FKBP5 FLOT1 GBP1 GBP2 GBP4 GBP7 GIMAP4 HCK HLA-DMA HLA-DMB HLA-DQA1 HLA-DQB1 HLA-DRA HLA-DRB1 ICAM1 IFI16 IFI27 IFI35 IFIT1 IFIT3 IL18BP IL18R1 IL1RN IL6ST IRF1 IRF7 IRF8 IRGM ISG15 ITPK1 KRT18 LBP LCP2 LGALS3BP LITAF LY75 LY86 MAK16 MARCO MPEG1…
GSE14000_UNSTIM_VS_16H_LPS_DC_DN	Up	5.02608e-06	0.000198659	Up	0.000301255	0.00641016	Up	0.000387064	0.00751514	156	ACSL1 ADAM19 ADAR ADTRP AGFG2 AIDA ALOX15B AMD1 APOL2 ARHGEF11 ARL8B ATF7 BATF2 BHLHE22 BST2 BTG3 C11orf95 C2orf49 C4orf46 CASP7 CD274 CD86 CDC73 CDK2 CDYL2 CEP135 CFLAR CHST7 CIP2A CKAP4 CLEC2D CMPK2 CMTR1 CNOT4 CNP COQ10B CR1L CXorf40B CYP27B1 DAPP1 DCP1A DEPP1 DHX58 DNAAF1 DRAM1 DTX3L EBI3 ECE1 ELL2 ENTPD7 ETV3 EZH2 FAM49A FSTL1 FTH1 FUT4 GABPB1 GADD45B GCH1 GJB2 GMPR GOSR1 GPD2 GRAMD1A GRB10 …
GSE37605_C57BL6_VS_NOD_FOXP3_IRES_GFP_TCONV_DN	Up	8.13897e-05	0.00210853	Up	0.000301694	0.00641182	Up	2.48024e-05	0.000918879	125	ABTB2 AK2 AMN1 AMZ2 APTX ARID5A ARID5B ATP6V1B1 BAZ1A BIN3 BRMS1L C12orf66 CAPG CCT3 CDK5RAP1 CHAC1 CLEC2D CLPTM1 CRCP CSRNP1 CYP26B1 DCAF15 DHRS7B DNAJA1 DUSP10 DUSP16 ECE2 ELL2 ENDOD1 EPHA7 ESD EZR FAM53C FAM84B FCF1 FCGR2B FFAR1 FGF14 FILIP1 FIS1 FREM1 FXYD1 GEMIN2 GMFG GNA13 GNG11 GNL1 GNS GPR132 HCLS1 HDAC7 HEYL HIST2H4A HOMER1 HSD11B2 HSD17B6 IFT57 IGLON5 INSL6 IRF5 JAG1 JAKMIP3 JDP2 KCNK5 …
NABA_ECM_AFFILIATED	Up	0.000664871	0.0114614	Up	0.000304336	0.00646022	Up	0.000358373	0.00714571	52	ANXA1 ANXA10 ANXA11 ANXA13 ANXA2 ANXA3 ANXA4 ANXA5 ANXA6 ANXA7 ANXA8 ANXA8L1 ANXA9 C1QA C1QB C1QC C1QL1 C1QL2 C1QL3 C1QL4 C1QTNF1 C1QTNF2 C1QTNF3 C1QTNF4 C1QTNF5 C1QTNF6 C1QTNF7 C1QTNF9 CD209 CLEC10A CLEC11A CLEC12A CLEC12B CLEC14A CLEC18A CLEC18B CLEC18C CLEC1A CLEC1B CLEC2D CLEC2L CLEC3A CLEC3B CLEC4A CLEC4C CLEC4D CLEC4E CLEC4F CLEC4G CLEC4M CLEC5A CLEC6A CLEC7A CLEC9A COLEC10 COLEC11 COLEC12 …
GSE15330_MEGAKARYOCYTE_ERYTHROID_VS_GRANULOCYTE_MONOCYTE_PROGENITOR_UP	Up	0.000126341	0.00298145	Up	0.000305954	0.00648681	Up	0.000958377	0.0152532	156	ABHD5 ACOT7 AHNAK AIF1 ALCAM ANXA1 ANXA4 AP1S2 AP3S1 APOBEC2 ARHGAP18 ASRGL1 ATF6 ATP2B4 ATP6V0C ATP6V1F BAG1 BHLHE40 BLVRA CALM2 CAPN2 CARHSP1 CASP1 CCDC50 CCL4 CCL5 CD44 CD48 CD63 CDC42EP3 CHPT1 CHST11 CHSY1 CMC1 COBLL1 COQ10B COX17 CRIPT CRYBG1 CWC15 CX3CR1 CXCR3 CXCR6 CYSLTR2 DDX28 DGKH DOCK5 DSTN DUSP5 ECH1 ELOA ELOB ENTPD1 F2R F2RL2 FAM129A FAM49A FTH1 GALNT3 GBP3 GEM GGH GIMAP1 GIMAP7 GLOD…
GSE17721_CTRL_VS_POLYIC_12H_BMDC_DN	Up	0.000115151	0.00274292	Up	0.000307226	0.00650601	Up	0.000276393	0.0059102	140	ABHD2 ABI1 ACKR3 ACTN1 ACTN3 ADRA1A ALDOB ANGPT1 APPBP2 ARF4 ARGLU1 ARID3B ARNT2 ATP13A1 ATP6V1E1 BCDIN3D BCKDHB BFAR BLOC1S4 BLOC1S6 BMP5 C19orf25 CACNG3 CACYBP CALCR CAPZA2 CBLN1 CCL13 CCL5 CCNL1 CD47 CD83 CDKN1A CENPM CES4A CHGA CIITA CLCN2 CLEC5A CLK3 CNN3 COL4A4 COPS5 CPA1 CPLX4 CRK CSF2 CTSK CTTN CXCR5 CYFIP2 CYS1 DDA1 DDR2 DDX4 DIPK1B DNAJB1 DNAJB11 DNAJC1 DSPP DTX2 DUSP11 DUSP16 DUSP26 DY…
GSE37532_TREG_VS_TCONV_CD4_TCELL_FROM_LN_DN	Up	0.000498721	0.00918402	Up	0.000308745	0.00653038	Up	5.0261e-05	0.0016129	169	ABCC4 ACO1 ADAMTS6 AEBP2 AKAP5 ALKBH7 ARAP1 ARHGAP24 ARID5A ATP5MC1 ATP6V0E1 BCL2 BCOR BEND5 BID BIRC2 BTG3 C5orf30 C8orf76 CACNA1D CALR CASP1 CASP6 CCDC134 CHCHD4 CHD1L CIITA CLN3 CLN5 CLPTM1L CMTM3 COQ8A CPSF3 CRLF2 CRTC2 CTSS CYB5R3 CYTH4 DAD1 DENND1C DENND5B DERL3 DNAJB5 DUS3L EEF1AKMT1 EEF1E1 EPRS ERP44 ETV6 EXOSC7 FAM102A FAM167A FANCA FFAR2 FOXJ2 FTL FXYD5 GATD3A GIMAP7 GLIPR1 GPATCH4 GRAM…
STANHILL_HRAS_TRANSFROMATION_UP	Up	0.000136215	0.00318061	Up	0.000309207	0.00653237	Up	2.23865e-05	0.000845257	6	CRYAB DUSP1 FOS HMOX1 HSPA1A HSPA1B HSPB1 JUN
BIOCARTA_BLYMPHOCYTE_PATHWAY	Up	7.03146e-05	0.00185685	Up	0.000311926	0.00657415	Up	0.00674375	0.0617516	7	CD40 CD80 CR1 CR2 FCGR2B HLA-DRA HLA-DRB1 ICAM1 ITGAL ITGB2 PTPRC
GSE42088_UNINF_VS_LEISHMANIA_INF_DC_24H_DN	Up	7.3506e-05	0.00192964	Up	0.000311858	0.00657415	Up	0.00130799	0.0194635	152	ACOX3 ACSL4 ADA ADRM1 AK4 AKT3 ALCAM ANKRD40 ANXA2P2 ANXA5 ASS1 ATP2C1 ATP6V1H BATF BCL2L1 BUB1B BUD31 BYSL C1QTNF1 C3 CANT1 CASP7 CCL24 CCL27 CD44 CD59 CDC5L CDK14 CDK5RAP2 CFLAR CLGN CLIC4 CRABP1 CRIM1 CSF3 CSTB CTSL CXCL1 CXCL11 CXCL5 CXCL6 CYB5R2 CYP27B1 DESI1 DHRS2 DLD DNAH17 DPH2 DRAM1 DYNLL1 EBI3 EDN1 EEF2KMT EGLN3 EHF ELOA EMC6 ENTPD7 EXOSC4 FAM129A FERMT2 FGF2 FLOT1 FSCN1 GART GCLM GDI1 …
SESTO_RESPONSE_TO_UV_C2	Up	0.000443905	0.00834484	Up	0.000314043	0.00661093	Up	0.142001	0.402742	45	ANXA3 ATP13A3 CCNG1 CTDSP2 CTPS1 CUL3 CXADR DUSP4 ELL2 EMP1 ERBB3 F3 FAT1 FNTA GCLC HIF1A HNRNPK HNRNPU IFNGR2 JAG1 KANK1 KAT6A KIF5B MAP1A MORC3 NR3C1 NRIP1 OAS1 PCMT1 PLSCR1 PSMD14 PSME4 PTPN12 RAD21 RAF1 SLC6A14 SRPK2 SRSF4 STXBP3 TFAP2A TIAL1 TJP1 TOP1 TRIP10 TSTA3 UBE2H UGCG USP11 WIPF2 XPO1 YY1 ZKSCAN1 ZNF146 ZNF185
GO_MYELOID_DENDRITIC_CELL_DIFFERENTIATION	Up	0.000559596	0.00997048	Up	0.00031773	0.00668061	Up	6.49763e-05	0.00195657	15	BATF BATF2 BATF3 CAMK4 CD86 CSF2 DCSTAMP DHRS2 IL4 IRF4 LTBR PSEN1 RBPJ RELB SPI1 TGFB1 TGFBR2 TNFSF9 TRAF6 UBD
REACTOME_INNATE_IMMUNE_SYSTEM	Up	0.000143833	0.0033322	Up	0.000319439	0.00670859	Up	0.00153195	0.0219066	174	AGER AIM2 APP ART1 ATF1 ATF2 ATG12 ATG5 BCL2 BCL2L1 BIRC2 BIRC3 BTK C1QA C1QB C1QC C1S C2 C3 C4A C4BPA C5 C6 C7 C8A C8B C8G C9 CAPZA1 CAPZA2 CARD9 CASP1 CASP2 CASP4 CASP8 CASP9 CCR2 CCR6 CD14 CD180 CD4 CD46 CD55 CDK1 CFB CFD CFH CFHR3 CFI CHUK CNPY3 CR1 CREB1 CREBBP CRP CTSB CTSK CTSL CTSS CYLD DDOST DDX58 DEFA1 DEFA1B DEFA3 DEFA4 DEFA5 DEFA6 DEFB1 DEFB103A DEFB103B DEFB105A DEFB105B DEFB106A DEF…
GO_REGULATION_OF_INTERLEUKIN_1_SECRETION	Up	0.000993548	0.0156864	Up	0.000321158	0.00673672	Up	0.00326426	0.0380102	19	AIM2 APOA1 CASP1 CASP5 CCL19 CCL3 CCR2 CCR7 FOXP1 GAS6 GSDMD HMGB1 IFNAR1 IFNG LGALS9 NLRP1 NLRP12 NLRP2 NLRP3 NOD2 P2RX7 PANX1 PML PTGER4 PYCARD SAA1 TRIM16 WNT5A ZC3H12A
GO_POSITIVE_REGULATION_OF_MYELOID_LEUKOCYTE_MEDIATED_IMMUNITY	Up	6.64e-05	0.00177996	Up	0.000324204	0.00679259	Up	0.00524689	0.0522217	12	ADORA2B C3 F2RL1 FCER1A FCER1G FGR GAB2 IL13 IL4 IL4R PTAFR SNX4 STAP1 STX4 SYK VAMP7 VAMP8 ZAP70
GO_FC_RECEPTOR_SIGNALING_PATHWAY	Up	9.73992e-05	0.00243983	Up	0.000324708	0.00679513	Up	0.00305496	0.0360941	166	ABI1 ABL1 ACTB ACTG1 ACTR2 ACTR3 ARPC1A ARPC1B ARPC2 ARPC3 ARPC4 ARPC5 BAIAP2 BCL10 BRK1 BTK BTRC CALM1 CALM2 CALM3 CARD11 CD247 CD3G CDC42 CHUK CLEC4D CLEC4E CRK CUL1 CYFIP1 CYFIP2 DOCK1 ELMO1 ELMO2 FBXW11 FCER1A FCER1G FCGR1A FCGR1B FCGR2A FCGR3A FCGRT FER FGR FOS FYN GAB2 GRAP2 GRB2 HCK HRAS HSP90AA1 HSP90AB1 IGHE IGHG1 IGHG2 IGHG3 IGHG4 IGHV2-70 IGHV3-23 IGKC IGKV1-5 IGKV1D-33 IGKV3-20 IGKV3D…
GSE17721_CTRL_VS_LPS_6H_BMDC_UP	Down	0.0190645	0.129438	Down	0.000326382	0.00682211	Down	0.0319019	0.171192	190	ADRB2 AKR1C3 ALDH3A2 ALKBH4 ANKRD10 APLF APOC2 ARMC7 ARRB1 ATG3 BICD2 BNIP3L BSN CAPN15 CCNI CD48 CDC23 CDKAL1 CDKN2C CEACAM21 CETN2 CLNS1A CMIP CNOT9 COA7 CRADD CTNNBL1 CTR9 CUEDC2 CUTA DDT DEPDC7 DGCR6 DIPK1B DLG1 DNAJC9 DNMT3B DTNBP1 EARS2 EEPD1 ELOVL5 EPS15 ERG28 FABP7 FAF1 FAM98A FBF1 FBXL12 FBXO25 FKBP7 FLNA FLT3LG FOPNL GAB3 GADD45G GCLM GNAI3 GPX3 GRIPAP1 GRN GSDME HACL1 HAND1 HAUS3 HHEX …
GO_ALPHA_BETA_T_CELL_DIFFERENTIATION	Up	0.00140917	0.0202487	Up	0.000328192	0.00685074	Up	0.0126194	0.0942128	26	ABL1 ANXA1 ATP7A BATF BCL11B BCL2 BCL3 BMX BRAF EOMES FOXP1 FOXP3 FUT7 GATA3 HMGB1 IFNG IL12B IL18R1 IL4 IL6 IRF1 IRF4 ITK LEF1 LY9 NKX2-3 PAX1 PLA2G2D PTGER4 RC3H1 RC3H2 RELB RORA RORC RPL22 RSAD2 SATB1 SEMA4A SLAMF6 STAT6 SYK TCF7 TNFSF8 ZAP70 ZFPM1
GSE22443_NAIVE_VS_ACT_AND_IL2_TREATED_CD8_TCELL_UP	Up	0.00183024	0.0245498	Up	0.000328523	0.00685074	Up	0.00213048	0.0280056	79	ACAD9 ADCY8 ADH1C ADPRM AGT AHCYL1 ALDH1A3 ALOX12B AMBP AMOT APOA4 APOD ARHGEF28 ARL6 ASNS ASPRV1 B4GALNT2 BPIFA2 BPIFB1 BTBD3 BTG2 C4BPA C6orf136 CA8 CACNA1S CALML4 CALML5 CCL17 CCR7 CDR2 CIDEB CIDEC CISD1 CKMT1B CLDN1 CLU CMTM8 COL5A2 CPXM2 CRHR1 CRYAA CRYBG1 CSF2 CST8 CYB561 CYP11A1 CYP1A2 CYP8B1 DDX5 DKK2 DMBT1 DNAJB1 DNAJB4 EFNA1 ELF3 ELN EMP1 EMP2 ENTPD2 FABP2 FABP4 FABP9 FAM171A1 FAM3D FAM…
GO_TRANSITION_METAL_ION_TRANSMEMBRANE_TRANSPORTER_ACTIVITY	Up	2.08347e-05	0.000687234	Up	0.000332483	0.00691856	Up	0.0428171	0.205282	29	ATOX1 ATP13A1 ATP2C1 ATP2C2 ATP7A ATP7B MCOLN1 SLC11A1 SLC11A2 SLC25A37 SLC30A1 SLC30A10 SLC30A2 SLC30A3 SLC30A4 SLC30A5 SLC30A6 SLC30A7 SLC30A8 SLC31A1 SLC31A2 SLC39A1 SLC39A10 SLC39A11 SLC39A12 SLC39A13 SLC39A14 SLC39A2 SLC39A3 SLC39A4 SLC39A5 SLC39A6 SLC39A7 SLC39A8 SLC40A1 TF TFRC TTYH1 ZP3
GSE36888_UNTREATED_VS_IL2_TREATED_STAT5_AB_KNOCKIN_TCELL_17H_UP	Up	0.016596	0.118089	Up	0.000332556	0.00691856	Up	6.55825e-05	0.00196593	120	AGFG1 AGPAT4 AICDA ANKRD13D ANO3 APH1B AQP9 ARID5B ARL8A BCL2A1 BTG1 C1QTNF1 C5AR1 CASP4 CCDC69 CCDC83 CCND3 CD177 CD55 CDC42EP5 CDC6 CDKN2D CERS5 CFAP99 CGA CHST15 CNTN5 CPTP CSRNP1 CTSB CXCL2 CYP3A43 CYTIP DACH1 DDIT4 DIRC2 DUSP18 DUSP4 ELL EMP2 EXOC7 FANCA FGD3 FIGN FIGNL1 FJX1 FLRT3 FTH1 GABRA6 GCH1 GDI1 GK5 GLRX GMFG GNAI2 GNG2 HAS1 HBEGF HES1 HIST1H1C HIST1H2AJ HIST1H2BC HIST1H2BD HIST1H2BG…
GO_INTESTINAL_EPITHELIAL_CELL_DIFFERENTIATION	Up	5.53785e-05	0.00154277	Up	0.000333247	0.00692482	Up	0.00344095	0.039277	8	C1GALT1 CDKN1A CDX2 GATA4 GATA5 GATA6 HIF1A HOXA5 KLF5 NKX3-2 PRDM1 PTK6 SAV1 SPDEF TIGAR TYMS YIPF6
GRAHAM_CML_QUIESCENT_VS_NORMAL_DIVIDING_UP	Up	3.7118e-06	0.000152124	Up	0.000334557	0.0069358	Up	6.59294e-05	0.00197299	34	AKR1C1 APOC1 APOE BCL3 CA1 CCL19 CCL20 CCL5 CCL8 CDC42BPA CLK4 CXCL10 CXCL11 CXCL13 CXCL2 CXCL5 CXCL6 CYP1B1 DDIT4 FXR1 GADD45B GBP1 H2BFS HBB HIST1H1C HIST1H2AC HIST1H2BK ICAM4 IL1B IL1RN INHBA INTS6 JUN KMT2A MAFF NFAT5 NR4A2 PMAIP1 PRKAR2B PTGS2 PTX3 RGCC RGS1 RHAG RRAS2 RSRC2 SERPINB2 SMC3 SOD2 TCF7L2 TPSAB1 TPSB2 TRA2B TUBB2A ZBTB10
GSE17721_12H_VS_24H_LPS_BMDC_UP	Up	3.81972e-06	0.000155827	Up	0.000334439	0.0069358	Up	3.14321e-05	0.00112232	166	ABCG2 ADAMTSL5 ADORA2B AEBP2 AKR1D1 ALDH1B1 ANXA2 APLP2 ARHGEF2 ARID1A ARNT2 ASTN1 ATF3 BATF3 BICC1 BIRC3 BNIP2 CA13 CAMKK2 CAPN2 CASP4 CCL22 CCL24 CCNG2 CCNL1 CFP CHMP2A CHMP4B CLDN19 CLK3 CLRN3 CLTA CMTM3 CNPPD1 CORO2A CREB3 CRYGS CTTN DAXX DCBLD2 DENND6A DIAPH1 DNAAF1 DNAJB11 DNAJB13 DUSP9 ECE1 EEF2K EHD4 ELAC1 FAM129B FAM3B FCGR3A FEZ2 FGR FKBP15 FLII FN1 FNDC3A FYCO1 GBP6 GPR84 GPR85 GRK6 GR…
GSE46606_IRF4MID_VS_WT_CD40L_IL2_IL5_DAY3_STIMULATED_BCELL_DN	Down	3.68017e-05	0.00109394	Down	0.000342156	0.00708507	Down	0.0794014	0.291851	184	AASDH ABCB10 ABHD11 ABHD17A ACP2 ACP6 ADAM15 ADAP1 ADCY7 ADIPOR1 AHRR ANAPC5 ANKMY2 ANKRD13D AOAH AP2A2 AP4M1 AP5M1 APPL2 ARHGAP45 ARHGEF6 ARMH3 ARRB2 ATP13A2 ATP5F1D B4GALT1 C16orf54 CAMK4 CBR1 CC2D1B CCDC28A CDH8 CDPF1 CERK CHST12 CIB1 CLN8 CLPTM1 CMTM3 COQ10A CORO1A CORO7 CRTC1 CTNS DAG1 DCAF8 DDX41 DGKZ DHRS3 DHX34 DNMBP E2F6 EPN1 FADS1 FAM168A FAM234A FAM49B FAM89B FCHSD1 FERMT3 FLI1 FLYWCH1…
GSE22935_UNSTIM_VS_24H_MBOVIS_BCG_STIM_MYD88_KO_MACROPHAGE_UP	Up	0.000738093	0.0124036	Up	0.000343909	0.00711307	Up	0.0107938	0.0850563	186	ABCC1 ABHD2 AGO2 AIFM2 AKAP6 AMMECR1L ANKIB1 ANXA3 ARF4 ARPC5 ASF1A ATF5 ATP2B1 ATP6V0C ATXN1L AZI2 B3GNT5 B4GALT1 BCL10 BDP1 BIRC2 BIRC3 BLVRB BTAF1 BTG3 C14orf28 C3orf38 CAMK1D CAMLG CASP4 CAST CCSER2 CD300LB CD83 CDC42SE1 CDK17 CHMP2A CKAP4 CNOT4 COX17 CRISP3 CRTC2 CSRNP1 CWC25 CXCL10 CYP11A1 CYTH3 DAPP1 DBNDD1 DIRC2 DNAJC21 DNTTIP1 DPM2 DSTYK DUSP1 DUSP3 DVL1 EDEM1 ELL2 EOMES EPHA2 ERCC1 FAM5…
GO_COSTAMERE	Up	0.00705658	0.0663894	Up	0.00034678	0.0071641	Up	0.00485532	0.0498175	11	AHNAK AHNAK2 ANK2 ANK3 DAG1 DMD FLNC FXR1 HOMER1 ILK KRT19 KRT8 PGM5 PLEC SDC4 SMPX SVIL SYNM VCL
GSE7218_IGM_VS_IGG_SIGNAL_THGOUGH_ANTIGEN_BCELL_DN	Up	8.63553e-07	4.29261e-05	Up	0.000349265	0.00720705	Up	0.00037595	0.00736382	102	ABHD16A ADORA2A AIDA AKNAD1 ALB ALDH1A1 APOL6 ARHGAP15 ATF7IP2 ATOH1 B2M BATF2 BIRC3 BST2 CACNG3 CASP7 CCL5 CCR8 CD2 CD27 CD28 CD300LF CD3D CD47 CD69 CD8A CIITA CISH CRABP2 CREM CSF2 CTNNA3 CTSO CXCL10 CXCL11 CXCR6 DBNL DGKA DHX58 EDN1 EIF4E3 EPSTI1 ERAP1 F2RL2 FAM107B FAM166B FILIP1L GBP5 GBP6 GEM GIMAP4 GPR171 GRAP2 GSDMD HAVCR2 HERC5 HIST1H1A HOPX HSH2D HSPB1 ICAM1 ICOS IFI35 IFI44 IFIT1 IFIT2…
BIOCARTA_41BB_PATHWAY	Up	5.29912e-05	0.00148795	Up	0.000349783	0.00720935	Up	0.00114167	0.0175109	13	ATF2 CHUK IFNG IKBKB IL2 IL4 JUN MAP3K1 MAP3K5 MAP4K5 MAPK14 MAPK8 NFKB1 NFKBIA RELA TNFRSF9 TRAF2
GSE17721_0.5H_VS_4H_LPS_BMDC_DN	Up	5.37661e-07	2.85669e-05	Up	0.000351798	0.00723407	Up	0.00186631	0.0252051	141	ABI1 ACRBP ACTN1 AP1G1 APBB1IP APBB2 ARHGAP17 ARTN ATAD2B ATL3 ATM ATP6V1E1 BATF BCL11B BIRC3 BMPR1A BMX C19orf12 CACYBP CAMK2A CAVIN3 CCDC65 CCDC71L CCL13 CCNJ CD70 CHIC2 CHRNA5 CHTF8 CRBN CREBRF CSDE1 CWC15 CXCL6 CYSTM1 DBR1 DNM3 DUSP16 DYNC1I1 EBI3 ECE2 EGFR ELAVL4 ELL2 ELOC ESR1 ETS2 F3 FAAH FABP9 FAM107B FAM241B FAM83F FGF22 FNBP4 FRMD6 FUT7 GAPDHS GBP2 GCA GDNF GINM1 GK GK2 GLIPR1L2 GNA13 G…
GO_RUFFLE	Up	0.000997224	0.0157165	Up	0.000351758	0.00723407	Up	9.936e-05	0.00272105	128	ABCA7 ACTN1 ADAM17 AIF1 AIF1L AKT2 ALS2 AMOT ANXA2 APC ARAP3 ARF4 ARF6 ARFIP2 ARHGEF2 ARHGEF26 ARHGEF4 ARHGEF7 ASAP3 ATP6V1B2 BAIAP2 BCAR1 BMX C2CD5 CARMIL2 CD2AP CDK6 CDKL5 CFL1 CIB1 CLASP2 CLIP1 COBL CTTN CYFIP1 CYTH3 DBNL DDX58 DIAPH1 DLC1 DNM2 EEF1A1 EPB41L5 EPHA2 EPS8 EPS8L1 EPS8L2 EZR FAP FERMT1 FGD1 FGD2 FGD3 FGD4 FGD5 FGD6 FGR FRMD4B FSCN1 GNAS GSN HSP90AA1 INPP5E INPP5J INPP5K IQGAP1 ITG…
MATTHEWS_AP1_TARGETS	Up	0.00202757	0.0263986	Up	0.000354017	0.00727129	Up	0.00218641	0.0285317	12	BCL3 CA3 CAV1 CD44 FLNC HBEGF IL1RL1 LBH MGST1 MMP10 MVD PLAUR PTGS2 SPP1 SPRY1 STMN1 VIM
GSE37532_TREG_VS_TCONV_PPARG_KO_CD4_TCELL_FROM_LN_DN	Up	0.000512569	0.00932928	Up	0.000355895	0.00730139	Up	1.95078e-05	0.000759177	179	AARSD1 ABCE1 ABTB2 ACAA1 ACY1 ADAM8 ADAT2 ANAPC1 ANKRD17 APEX1 ARPC4 ATP13A2 ATP6V0E1 BABAM2 BCL3 BTG2 C12orf45 CALR CCDC28B CCDC86 CCDC88B CCL4 CD40 CD83 CEP85L CERS6 CFAP97 CHD4 CHST10 CLUH CMSS1 CYBA DAP3 DCTPP1 DCUN1D5 DDX21 DHX33 DIMT1 DNAAF5 DNAH1 DNPEP DUSP4 EBI3 EFCAB14 EFR3A EGR2 EGR3 EIF3G EIF3J EIF4G3 EIF5 EIF5B ERGIC2 ETF1 EXOSC5 FAM98A GALNT7 GAR1 GRPEL1 GTF3C6 HIVEP3 HLA-F HSP90AB1 …
GO_EPITHELIAL_CELL_DEVELOPMENT	Up	9.48531e-05	0.00238423	Up	0.000357655	0.00732368	Up	0.00124531	0.0186965	103	ACTA2 AFDN ARHGEF26 ARID4A ARID4B ATP2B2 ATRX B4GALT1 BASP1 BCL11B BFSP1 BFSP2 BMP15 BMP4 BMP5 BMP6 C1GALT1 CCM2 CDC42 CDK6 CDKN1A CITED1 CLDN3 CLIC4 CLIC5 COL18A1 CRYGB CTNNB1 CXCR4 DACT2 DLL1 DMRT1 DNASE1L2 E2F4 ENG EPB41L5 EPHA2 ESR1 ESR2 EXPH5 EZR F11R F2RL1 FEM1B FGFR1 FLNB FNDC3A FOSL2 FOXA1 FOXC2 FOXJ1 FRMD6 FRS2 FZD7 GATA3 GDNF GJA1 GPAT4 GPR4 GPX1 GREM1 GRHL2 GSTM3 HAPLN2 HEG1 HIF1A HOXA…
GSE5589_IL6_KO_VS_IL10_KO_LPS_AND_IL10_STIM_MACROPHAGE_45MIN_UP	Up	0.000691708	0.0118029	Up	0.000357806	0.00732368	Up	0.000188239	0.00443035	161	ABCC1 ABI2 ACAP1 ADGRG6 AGPAT2 AHI1 AMN1 ANXA11 ANXA3 APBB2 APPBP2 ARHGAP6 ARL3 ARL4C ARPC2 ASAP2 ASB11 ASPG ATP1B3 ATP5MC3 ATP8A2 BEST2 C10orf82 C18orf54 C1orf21 CAPN6 CBX5 CCL4 CD14 CD163 CD276 CD320 CD40 CDCP1 CDKN1A CHST11 CLCN5 CLDND1 CLSTN1 CNNM2 CNNM4 CRELD2 CRLF2 CRMP1 CRTAP CSNK2A2 CTTN CYP4F22 DAPK1 DCBLD2 DCSTAMP DEF6 DLG3 DLGAP4 DOT1L DPYD DPYS DUSP28 EHMT1 EMC10 ETS2 FABP3 FAM118A FA…
GSE20715_0H_VS_48H_OZONE_TLR4_KO_LUNG_DN	Up	2.02422e-06	9.02558e-05	Up	0.000360063	0.00736137	Up	5.84372e-05	0.00180352	161	AACS ACOT7 ACTN1 ADM AKR1B15 ALDH3A1 ALG2 APC AREG BHLHE22 BPNT1 BUB1 BUD23 BYSL CACYBP CALR CCL22 CCNB2 CCT7 CD14 CDK1 CDK2AP2 CDKN1A CEP55 CIAPIN1 CISH CKAP4 CKS1B CKS2 CLU CNIH1 COP1 COX16 COX19 COX5A CTSH CXCL17 CXCL2 CXCL6 CYP7B1 DCTN3 DDX39A DIDO1 DMKN DNAJA1 DNAJB1 DNAJC21 DPAGT1 EEF1E1 EEF1G EIF2S1 EIF3A EIF4E EIF6 ELF3 ELL2 ELN EPCAM EPHA2 EREG ERH ERLIN1 ESD ESRP2 F3 FDFT1 FETUB FOXK2 F…
GSE17721_PAM3CSK4_VS_GADIQUIMOD_2H_BMDC_UP	Up	0.000312954	0.00626826	Up	0.000361488	0.00738201	Up	7.14643e-05	0.00210316	100	ADGRD1 AEBP2 ALX4 AP2B1 APAF1 AQP2 ARHGAP29 ARPP21 ATF5 ATP8B3 AVP BAZ2A BCAS3 BCL2L1 BET1L BFSP1 BHMT2 BLNK C6 CALCOCO2 CAPN2 CARTPT CASKIN2 CBX2 CCDC175 CCDC59 CCDC65 CCL22 CCT5 CD247 CDC42EP3 CENPX CFLAR CHRND CHST14 CLDN5 CLK3 CLMP COL4A6 CPEB4 CRISP2 CRYAB CRYBA4 CUBN CYP3A43 DCN DDO DLST DSCAML1 EBI3 ECE1 EDN1 EFNA2 EFNA4 EHD1 EIF1B EML3 ENO3 ERN2 EXT1 FAH FAM107B FAM181B FAM81A FBXO45 FEM1…
[truncated: 16,877 more rows]
